# Supplementary material for: Insights into the evolution and mechanisms of response to heat stress by whole genome sequencing and comparative proteomics analysis of the domesticated edible mushroom Lepista sordida
Source: Mycology. 2024 Jul 7;16(1):324–43. doi: 10.1080/21501203.2024.2363620 (PMC11899243; doi:10.1080/21501203.2024.2363620)
Supplement: Supplemental Material [file TMYC_A_2363620_SM5154.zip]

Archive with 3 entries (3 files):
- Supplementary_Table_S2_Table_S4.xlsx
- Supplementary_figures_and_Table_S1.docx
- supplementary_material_10.108021501203.2024.2363620.rar
