# Supplementary material for: Insights into the evolution and mechanisms of response to heat stress by whole genome sequencing and comparative proteomics analysis of the domesticated edible mushroom Lepista sordida
Source: Mycology. 2024 Jul 7;16(1):324–43. doi: 10.1080/21501203.2024.2363620 (PMC11899243; doi:10.1080/21501203.2024.2363620)
Supplement: Supplemental Material [file TMYC_A_2363620_SM5154.zip › Supplementary_Table_S2_Table_S4.xlsx]

## Sheet: Supplementary Table S2
Supplementary Table S2 Normalized abundance of proteomics samples from Con group, HS8 group, HS24 group and RC group
ID	Con group			HS8 group			HS24 group			RC group
	Con-1	Con-2	Con-3	HS8-1	HS8-2	HS8-3	HS24-1	HS24-2	HS24-3	RC-1	RC-2	RC-3
MDBLsor1_00011;MDBLsor1_00037	0.0573748	0.0375628	0.0380136	0.190329	0.236964	0.240693	0.190489	2.17803	0.216778	0.0907612	0.621601	0.0415226
MDBLsor1_05872	15.706	14.951	14.2999	15.6784	15.4736	15.5701	20.7022	20.9932	10.9942	19.3831	24.0016	10.6163
MDBLsor1_05867	12.5735	9.75715	8.77693	8.64959	11.9763	8.66809	7.38574	6.49534	9.84927	25.3635	16.4392	21.2738
MDBLsor1_05865	18.6363	16.5185	19.226	31.8281	30.5093	25.2503	31.563	28.1413	22.3599	18.1051	15.5432	17.7093
MDBLsor1_05860	1.97289	2.39439	2.1282	2.68157	4.0543	3.03526	4.37282	3.11211	1.95914	2.0051	3.04609	1.79853
MDBLsor1_05855	3.48237	3.24515	4.09875	2.7817	4.42069	3.14061	2.97322	2.74764	0.824518	9.84119	4.85768	7.69929
MDBLsor1_05852	2.13391	2.74052	1.66439	2.66089	3.11601	3.35758	3.87022	3.43559	2.06303	2.32375	1.77542	2.01082
MDBLsor1_05842	0.373598	0.370697	0.28549	0.737386	0.846452	0.855772	1.20712	0.54276	0.291776	0.538902	0.571184	0.381665
MDBLsor1_05840	3.1923	3.51033	2.83101	4.52018	2.44538	2.96252	5.27995	4.94772	1.36537	3.14457	1.6613	1.91081
MDBLsor1_11106	373.536	320.328	318.599	324.9	474.332	361.008	618.761	552.319	229.555	560.789	536.357	602.492
MDBLsor1_05826	34.4498	38.6856	33.5951	46.5174	13.8343	29.0901	39.9174	31.2917	30.2591	9.03075	11.5735	9.46778
MDBLsor1_05824	10.0065	10.143	9.30639	12.2426	11.8212	10.9141	15.9949	12.9816	7.59538	10.3818	7.82692	8.45592
MDBLsor1_05816	0.57543	0.780597	0.136635	0.724664	0.63642	0.580715	0.627928	0.517801	0.572865	0.382862	0.300815	0.341838
MDBLsor1_05815	0.520096	0.458191	0.219425	0.740986	0.968151	0.515771	1.14689	1.16572	0.0691331	1.57632	0.711055	1.29783
MDBLsor1_05813	0.366338	0.401123	0.488484	0.596574	0.327264	0.461919	2.19587	1.97478	4.18337	1.00564	4.66678	1.84968
MDBLsor1_11129	0.275062	0.635351	0.909732	0.941789	1.68836	0.508894	2.42867	1.22082	2.21156	10.2029	9.52446	11.7323
MDBLsor1_05806	1.67554	1.72182	0.945804	1.98604	0.969143	1.30252	1.34446	1.30337	0.499077	0.465225	0.555349	0.401896
MDBLsor1_05791	0.174642	0.0888499	0.141115	0.675927	0.518563	0.661211	1.34124	1.39394	0.887001	0.117903	0.160087	0.110999
MDBLsor1_05789	2.78409	4.17561	3.31757	5.83252	2.66855	3.85861	7.46382	6.48397	6.48762	1.42022	1.89163	1.06156
MDBLsor1_05787	0.511029	0.595404	0.0576845	0.847293	1.55569	0.789469	0.549367	0.229998	0.389683	0.522719	0.336352	0.213823
MDBLsor1_05784	4.28932	3.64525	3.35351	3.75871	2.88934	2.65797	12.0408	8.60379	6.74279	1.05786	2.58523	1.16462
MDBLsor1_05782	0.836677	0.866261	1.42188	1.66327	1.60429	1.65728	0.425796	1.22164	1.53156	2.30193	0.36971	3.95431
MDBLsor1_05778	4.42547	2.63678	0.641275	3.09696	1.71715	2.6979	2.93884	3.56753	3.79367	0.895426	0.0840574	2.29337
MDBLsor1_05775	4.20457	4.52453	3.63358	6.8987	8.49852	7.11189	8.37655	8.18161	0.526062	4.41998	4.214	4.11944
MDBLsor1_05772	0.122025	0.165536	0.0381307	0.39451	0.283585	0.172659	0.530873	0.501576	0.64724	0.0320031	0.0870897	0.0497957
MDBLsor1_05757	1.50343	1.28844	0.72477	0.647649	0.893513	0.851111	0.55928	0.331088	0.536153	0.419506	0.0526347	0.819634
MDBLsor1_05753	0.0194822	0.0286446	0.0302207	0.0908318	0.14198	0.0863715	0.0533644	0.0457929	0.171657	0.0303502	0.0443435	0.0583367
MDBLsor1_11134	26.3952	27.0014	25.7527	27.6018	27.9908	28.4547	35.6962	35.1448	41.0262	12.863	15.5479	12.5492
MDBLsor1_05873	0.167688	0.143096	0.327076	0.106632	0.355004	0.188424	0.332338	0.182596	0.403557	0.166968	0.366455	0.268928
MDBLsor1_05874	0.82409	0.983624	0.761719	1.28963	2.57186	1.2705	1.58201	2.04799	1.37578	1.65625	1.96911	1.69728
MDBLsor1_05876	0.0890422	0.0345884	0.122561	0.0597505	0.0613164	0.0746577	0.109498	0.194154	0.245803	0.0752674	0.113131	0.119628
MDBLsor1_11099	4.75542	3.4086	5.04613	6.26756	1.2496	2.56391	7.12405	1.83664	1.79178	0.790874	1.01456	0.56739
MDBLsor1_06031	17.6704	20.9311	11.3344	19.2603	28.3511	19.5138	9.11765	9.33565	9.22665	25.2188	18.7738	12.3288
MDBLsor1_06029	0.222791	0.216255	0.27672	1.75948	0.420045	0.312305	1.31504	1.08437	0.186292	0.0906294	0.208365	1.16874
MDBLsor1_06028	1.1369	0.969295	0.833118	0.802259	1.14713	1.32652	0.62521	1.25196	0.589245	0.812329	0.689199	0.915327
MDBLsor1_06009	4.06624	4.02456	2.91227	6.24439	5.99377	7.16875	8.00853	9.46363	12.9174	6.70916	4.94187	7.07998
MDBLsor1_06007	0.296065	0.2889	0.148951	0.401936	0.190086	0.29226	0.635523	0.522056	0.233099	0.124765	0.0856751	0.0878316
MDBLsor1_06006	0.186453	0.13042	0.164805	0.120599	0.498488	0.168709	0.692152	0.14149	1.52048	0.178059	0.258597	0.216482
MDBLsor1_06003	3.99863	4.38993	5.84909	9.78403	10.2648	8.42875	7.07209	7.86021	19.2187	6.52745	3.504	6.1311
MDBLsor1_06002	1.5096	0.605204	0.531875	0.291347	4.11111	6.66499	0.214785	7.33727	2.25785	3.38937	5.04222	0.27425
MDBLsor1_11067	100.495	77.4704	142.114	91.9199	145.155	122.748	141.551	99.6469	231.028	143.394	111.04	148.731
MDBLsor1_05995	0.0616806	0.0771261	0.0694033	0.0313688	0.0779205	0.103505	0.121262	0.107856	0.134667	0.194343	0.140841	0.0873392
MDBLsor1_05931	2.04786	1.80901	2.70535	2.04545	1.69426	2.41425	1.62516	2.75109	2.66855	1.6688	1.71318	2.12135
MDBLsor1_05930	9.99875	8.62167	9.45673	11.472	9.16658	8.98288	12.9071	11.2419	7.90536	8.35879	9.59054	9.25409
MDBLsor1_05922	0.203078	0.248455	0.272893	0.16999	0.494278	0.457035	0.182433	0.0728749	0.127654	0.497245	0.620279	0.240411
MDBLsor1_05747	2.36839	1.62217	2.78341	3.3001	3.99621	2.90734	4.04131	4.64044	1.07555	2.03703	3.22401	1.02338
MDBLsor1_05914	14.6183	14.9339	18.917	15.8756	34.4894	47.8857	8.57535	19.8856	52.0587	1.02999	3.38897	56.4175
MDBLsor1_05912	0.439619	0.632963	0.62852	0.796839	0.722933	0.123885	1.04714	1.72382	0.296964	0.522784	0.387601	0.293974
MDBLsor1_05909	0.704169	0.236756	0.614626	0.786393	0.470747	0.33373	1.23398	0.836643	0.0598873	0.148143	0.277834	0.208652
MDBLsor1_11074	1.79711	1.9741	2.10059	2.09594	0.674639	1.05964	2.7062	1.85645	1.9198	0.321068	0.431949	0.769628
MDBLsor1_05907	0.0603876	0.0376062	0.125331	0.0829896	0.117925	0.166152	0.0712592	0.406893	0.0431302	0.0244496	0.0271984	0.0706089
MDBLsor1_05904	0.103412	0.140968	0.0988714	0.242403	0.24235	0.21862	0.622465	0.391288	0.223312	0.201793	0.0900193	0.310829
MDBLsor1_05902	0.0232054	0.00958967	0.943657	0.10928	0.196649	0.0727493	0.136349	0.156472	0.143522	0.0469568	0.0607088	2.31357
MDBLsor1_05897	19.3825	17.5659	14.1811	12.0163	15.8843	14.9407	22.3182	19.6135	8.04908	8.42664	16.1492	9.90856
MDBLsor1_05894	0.194784	0.0964642	0.127799	0.287313	0.172886	0.210405	0.425503	0.238094	0.169087	0.10024	0.0588756	0.0361435
MDBLsor1_11079	226.888	296.647	210.177	298.98	143.586	204.966	212.525	120.227	117.877	73.0052	73.969	68.76
MDBLsor1_05889	2.92021	2.51058	2.05159	2.85472	2.58325	2.45584	1.56512	3.14932	1.56828	2.3514	2.70222	2.86177
MDBLsor1_11086	6.40422	12.5969	11.5584	8.91107	21.9187	8.58092	0.698894	2.64533	1.67211	14.7393	4.46976	22.9254
MDBLsor1_05886	11.7984	13.4049	12.0633	13.5336	16.4966	9.4327	11.0481	12.183	11.9588	11.8311	8.14753	11.9487
MDBLsor1_05880	0.582129	0.378792	0.294971	0.678616	0.712527	1.03313	1.37026	0.988442	0.830791	0.466478	0.0761081	0.271293
MDBLsor1_11073	4.89936	5.28286	2.17795	0.774394	0.875571	1.28448	0.56557	0.552026	0.28244	1.58857	1.2445	2.10869
MDBLsor1_06034	76.3865	76.7043	78.0259	101.92	41.4383	74.7392	90.5157	42.6684	49.3341	22.209	31.5475	21.4275
MDBLsor1_05744	0.385219	0.452515	0.522715	0.93912	0.586435	0.644343	0.4594	1.26334	0.708261	0.341076	0.196995	0.17568
MDBLsor1_05740	0.424445	0.374739	0.325033	1.15891	0.875056	0.578249	0.521093	0.366002	0.169276	0.925199	0.0777307	1.75345
MDBLsor1_05619	0.51159	0.759382	0.547303	0.478786	0.160711	0.167212	0.305556	0.209501	0.0740233	0.0688136	0.039044	0.0194651
MDBLsor1_05617	0.5811	0.440823	0.568649	1	0.48652	0.341297	0.835683	0.58918	1.32505	0.242573	0.493135	0.20276
MDBLsor1_05615	4.0086	3.62322	3.23324	5.77957	3.70097	4.78084	3.2048	1.92483	1.50111	1.22436	0.886977	1.62456
MDBLsor1_05613	3.77835	4.9085	3.21926	4.98045	3.77157	3.83729	3.50167	4.53055	4.28812	1.59032	2.50936	1.91405
MDBLsor1_11162	0.386933	0.911606	0.649269	1.03825	0.872814	0.944399	0.614843	0.180564	0.903018	0.257265	0.149499	0.0417337
MDBLsor1_05609	0.684416	0.953322	0.979773	1.35657	1.8303	1.2974	2.77362	2.01302	0.439572	0.775965	0.92222	0.676346
MDBLsor1_05604	0.183531	0.369146	0.23815	0.772346	0.762512	0.109757	0.939161	0.934616	1.25867	0.515848	0.406128	0.618837
MDBLsor1_05598	0.76346	1.01483	0.56729	1.83925	1.6513	1.41882	1.69791	1.33322	3.46226	1.00421	1.07861	0.198258
MDBLsor1_05593	1.22626	1.39418	1.10478	2.42734	1.77938	2.39376	1.72965	2.94194	0.617216	0.210699	0.105196	0.517082
MDBLsor1_11186	1.73794	0.983438	1.46576	0.182232	0.840146	0.318513	0.82561	2.23746	1.2066	1.16423	1.44404	0.605339
MDBLsor1_05590	130.278	148.679	126.34	199.733	143.748	133.381	242.353	145.965	50.9077	89.6571	94.038	95.4883
MDBLsor1_05589	0.261029	0.314186	0.287608	0.397902	0.533233	0.394264	0.357788	0.186885	0.272337	0.172698	0.30385	1.17075
MDBLsor1_05588	1.99558	1.86462	1.56096	2.04712	1.92715	1.59196	4.09487	6.46072	2.70254	0.883262	1.20926	0.8888
MDBLsor1_05587	0.745233	0.846039	1.01896	1.28204	1.06731	1.07466	0.976416	0.673666	0.189483	0.432254	0.166316	0.388498
MDBLsor1_11200	0.639831	1.33521	0.903596	2.37624	1.28242	1.26858	5.95816	3.49966	1.893	1.16144	1.41837	3.82
MDBLsor1_05568	0.293015	0.464704	0.289071	0.4551	0.305259	0.341799	0.939773	0.809721	0.147553	0.0209528	0.300081	0.0849042
MDBLsor1_05564	0.844311	0.709137	0.819443	1.1019	1.13985	1.03961	1.52136	3.06406	1.48966	0.889571	2.13248	1.02271
MDBLsor1_05561	0.0652667	0.0898176	1.26401	0.104605	0.0415266	0.128662	0.15273	0.308249	0.142048	0.168386	0.112462	0.0985363
MDBLsor1_05559	0.232421	0.206126	0.124871	0.578122	0.914581	0.959094	1.43398	1.64914	1.10295	1.35741	0.527521	0.354033
MDBLsor1_05558	0.185581	0.183518	0.428897	0.479552	0.644398	0.638365	0.579081	0.575038	0.577059	0.15674	0.334272	0.063957
MDBLsor1_05553	4.85761	5.32566	7.87403	4.80379	9.43333	3.36552	7.93471	6.08953	2.41558	6.53804	11.6222	18.5011
MDBLsor1_05549	4.43326	3.27306	2.53525	6.23074	5.39355	3.9786	8.65823	7.05031	3.93246	5.68762	4.44651	4.02666
MDBLsor1_05544	0.0176262	0.0366727	0.0231115	0.0553671	0.0332503	0.0571016	0.084557	0.0418399	0.0170378	0.0272022	0.0340806	0.0324575
MDBLsor1_05542;MDBLsor1_00425;MDBLsor1_03282	4.14475	3.87259	4.16598	5.44445	3.88389	3.44997	4.61479	4.1368	1.65293	2.29026	1.25258	2.62239
MDBLsor1_05541	0.953109	0.879071	1.0037	0.738152	1.14605	1.05562	1.0578	0.613535	0.370537	0.330532	0.228363	0.42926
MDBLsor1_05538	0.796859	1.5294	0.684841	1.43065	1.0047	0.843879	3.12565	1.28598	0.732073	0.170364	0.203475	0.137252
MDBLsor1_05535	0.125517	0.39309	0.450045	0.334478	0.721609	0.527476	0.790087	0.516544	0.0961725	0.578722	1.09107	0.49032
MDBLsor1_05627	120.012	154.317	101.751	129.606	236.762	174.277	297.695	181.339	123.991	180.617	184.035	182.767
MDBLsor1_05628	6.19111	7.30135	6.80765	6.8385	7.81429	6.93547	11.9867	15.1975	19.1584	2.40909	6.263	4.30198
MDBLsor1_11161	1.69189	1.78878	0.495321	0.0746778	1.31931	1.65045	1.22993	2.00148	2.05243	3.78584	3.93891	3.15829
MDBLsor1_11159	1.93865	2.20861	2.69917	1.3497	1.52151	2.43808	3.04464	1.63398	1.41591	1.4154	1.35216	1.22937
MDBLsor1_05739	8.70108	12.4443	11.2625	7.20755	12.2894	6.35271	8.12578	5.50717	4.56527	7.80114	5.69715	12.0234
MDBLsor1_05732	7.58412	8.7966	6.21814	7.67423	11.3814	10.5376	14.4019	11.1048	6.3305	7.646	9.26332	6.86194
MDBLsor1_05724	0.548043	0.4273	0.518945	0.467574	0.606068	0.602224	0.312911	0.64652	0.522652	0.529093	0.584231	0.639369
MDBLsor1_05723	0.0758992	0.0715899	0.0802086	0.0591361	0.204259	0.131698	0.116184	0.133212	0.124698	0.105023	0.0934849	0.0452472
MDBLsor1_05718	5.15111	5.85261	4.84145	8.01101	6.29268	7.87839	11.9686	9.56698	4.37094	2.00653	3.27786	1.50596
MDBLsor1_05712	0.163453	0.247832	0.302991	0.280404	0.195288	0.145802	0.114268	0.39103	0.312146	0.0459197	0.0635992	0.0800208
MDBLsor1_05709	0.692516	1.46132	0.73564	0.465381	0.466354	0.833762	1.52677	1.11311	0.224865	0.141577	0.220135	0.789054
MDBLsor1_05706	4.85481	6.512	6.00381	10.5327	5.66452	11.6352	8.07995	8.84269	10.4296	5.73731	5.24193	6.8405
MDBLsor1_05701	1.84646	1.64987	4.17983	1.96005	1.95399	1.85987	1.64056	1.67665	1.50592	1.47108	0.393891	1.36649
MDBLsor1_05698	61.5778	56.3923	56.7421	236.011	205.197	171.119	308.248	318.894	299.01	76.2094	68.1172	71.8884
MDBLsor1_05697	0.486135	0.515601	0.393193	0.194847	0.452198	0.119431	0.674963	0.731212	0.537146	0.207171	0.396755	0.301963
MDBLsor1_05695	2.76358	2.86449	3.24582	6.62916	3.37908	3.70164	3.45876	3.00463	2.14488	1.3842	1.20767	0.959841
MDBLsor1_05694	1.10765	1.08197	0.853937	0.725823	0.420689	1.04086	0.34529	0.295847	0.687372	0.298209	0.504142	0.710075
MDBLsor1_05742	6.79399	5.45376	6.82518	6.87863	13.1628	10.0316	8.43171	4.66524	9.22079	11.977	8.43168	16.1639
MDBLsor1_05693	1.052	0.953477	1.28386	2.11394	1.24868	1.4307	0.947635	0.901046	1.19978	0.520753	0.415722	1.03949
MDBLsor1_05687	0.430833	0.607282	0.379545	0.92255	1.09674	0.421563	1.34793	2.36957	0.58008	0.709829	0.690374	0.633273
MDBLsor1_05686	2.80216	3.36828	2.2358	6.79609	5.94376	9.03576	13.0755	9.55268	6.42124	1.62131	1.83962	1.27602
MDBLsor1_05674	5.56082	5.56169	4.287	5.84514	11.2322	9.24061	16.4453	12.2149	9.94915	7.07387	8.39986	4.35457
MDBLsor1_05673	0.427486	0.124021	0.73095	0.174173	0.130869	0.121452	0.175115	0.587009	0.76983	0.112294	0.426148	1.52716
MDBLsor1_05672;MDBLsor1_05437	138.332	146.576	147.054	162.554	278.511	172.95	303.158	465.009	273.146	241.363	382.241	286.087
MDBLsor1_05670	0.693108	1.20824	0.551248	0.95209	1.18008	0.960933	2.23957	1.32601	1.07792	0.693192	0.541398	0.676614
MDBLsor1_05669	631.138	584.207	597.883	1529.49	293.383	349.491	1410.55	538.54	651.99	24.7024	53.9318	10.8129
MDBLsor1_05665	0.385344	0.260359	0.236519	0.646449	0.370189	0.511988	0.613618	0.736552	0.332456	0.766804	0.823491	0.280527
MDBLsor1_11155	14.384	17.0324	14.2333	9.85437	7.08538	8.7032	10.8983	7.80681	8.83834	8.68656	6.16413	7.01166
MDBLsor1_05654	38.8397	37.1472	31.9305	57.5267	51.6081	48.262	57.6203	53.7885	25.9401	41.9398	27.3648	76.8522
MDBLsor1_05650	27.2402	20.9593	31.2086	79.0178	60.1344	90.0985	43.523	44.5958	31.0788	56.7055	36.6406	21.0725
MDBLsor1_05646	0.418557	0.47159	0.365523	0.453238	0.544612	0.96804	0.668061	0.974301	0.479766	0.224985	0.858073	0.79237
MDBLsor1_05642	0.299554	0.18648	0.220771	0.498459	0.654932	0.341757	0.99523	1.3474	1.24606	0.549554	1.07107	0.379354
MDBLsor1_05691	0.264759	0.253359	0.293537	0.536956	0.354196	0.384649	0.483038	0.411475	0.28652	0.204993	0.222751	0.0433548
MDBLsor1_05526	3.07322	3.82545	3.95424	2.42527	6.60759	2.11639	3.29061	4.02449	5.75269	5.42381	4.5077	5.09345
MDBLsor1_06035	6.75692	6.69034	2.99292	7.23589	14.2127	11.4281	18.945	10.2079	5.08517	13.1781	19.4968	17.4926
MDBLsor1_06040	5.29692	6.65312	6.90233	7.1128	3.7655	6.87757	2.2986	2.19112	0.150592	1.43979	1.66719	1.89459
MDBLsor1_06700	0.422451	0.268907	0.256343	0.0638402	0.403519	0.401852	0.204877	0.34802	0.331171	0.515243	0.258646	0.477023
MDBLsor1_06693	0.54848	0.968798	0.350481	0.853313	1.4527	1.15842	1.18609	1.88539	0.619774	0.214167	0.135312	0.0780949
MDBLsor1_06690	0.778633	1.28131	0.50435	2.43044	1.35529	1.17796	3.17069	2.82739	1.23157	0.428365	0.587239	0.427653
MDBLsor1_06631	0.415971	0.489579	0.626372	0.977845	0.507349	0.955373	0.51006	0.265635	1.70933	0.449387	0.0705695	0.845525
MDBLsor1_06619	0.184123	0.279251	0.219373	0.178569	0.391753	0.361782	0.252112	0.14506	0.038008	0.100184	0.0607969	0.0936596
MDBLsor1_10966	5.87768	7.59258	7.33756	8.64877	6.7815	6.77682	7.17255	9.15152	3.21531	3.57345	4.47637	4.25342
MDBLsor1_06612	0.730901	0.881645	0.642239	0.229164	1.37154	0.429841	0.189543	0.105755	0.12418	2.74745	1.3448	1.75713
MDBLsor1_10967	0.468968	0.952546	0.370709	0.912579	2.09903	0.546937	1.35416	2.10913	1.38808	1.12542	1.12404	1.12266
MDBLsor1_06601	3.24589	8.39743	3.40641	7.8269	1.39134	5.38973	5.05663	6.62022	6.47544	18.8346	16.065	21.1629
MDBLsor1_06596	1.12656	1.21553	0.333348	0.812085	2.56653	1.44238	1.03371	2.59176	1.63034	0.443359	0.293791	0.75077
MDBLsor1_06579	0.381667	0.0948949	0.232048	0.145405	0.2013	0.0750549	0.107475	0.472088	0.390073	0.378498	5.79921	0.194403
MDBLsor1_06568	0.108562	0.112347	0.0758563	0.106818	0.199296	0.126032	0.108448	0.160296	0.134372	0.0349839	0.0424337	0.0275342
MDBLsor1_10972	0.746947	0.494572	0.774473	1.13142	0.753578	0.608913	0.598588	1.06018	0.382114	0.341572	0.428865	0.237597
MDBLsor1_06534;MDBLsor1_06537;MDBLsor1_06531	0.530533	1.29722	0.685061	0.636147	5.18544	2.89333	2.37415	3.62075	2.90606	3.92325	2.50324	4.14054
MDBLsor1_06533	3.20383	4.2364	4.66218	2.13732	3.30371	2.82791	1.83443	2.20921	3.62169	7.22058	3.04535	5.32958
MDBLsor1_06527	0.445383	0.375597	0.532883	0.596161	1.31317	0.652662	2.58625	1.30362	3.60086	4.28149	1.28875	4.1325
MDBLsor1_06521	2.0315	2.48958	2.2962	2.92133	2.65624	2.78589	2.92685	3.23217	7.94373	1.00369	1.98326	0.640206
MDBLsor1_06516	0.457066	0.212496	0.171313	0.308806	1.18	0.644865	0.477415	0.656148	0.169051	3.20355	1.97171	3.52391
MDBLsor1_06514	2.03433	1.67806	1.17354	2.95546	2.49795	0.823122	1.48629	2.28844	0.965683	1.30685	0.536822	1.23566
MDBLsor1_06503	2.43987	2.20889	2.77601	2.56904	2.79448	2.26751	2.23363	0.529445	0.502811	1.67947	1.43657	1.36666
MDBLsor1_06476	0.24148	0.221357	0.261603	0.370121	0.490969	0.477122	1.35979	1.37203	0.584994	2.34168	1.71047	2.19996
MDBLsor1_06471	0.519037	0.610725	0.411777	1.32544	0.932725	0.659288	2.17748	0.778545	0.615511	0.290539	0.399471	0.389972
MDBLsor1_06469;MDBLsor1_07447	0.479125	0.0732461	0.114356	0.215593	0.215069	0.116707	0.658974	0.550959	0.062696	0.0251712	0.119384	0.0722775
MDBLsor1_06437	0.0661017	0.0317288	0.0593325	0.037976	0.0507992	0.03483	0.198721	0.0121224	0.105422	0.115377	0.121143	0.105453
MDBLsor1_06416	0.949682	0.606197	0.607526	0.309427	0.851286	0.545327	0.238377	0.0946208	0.166499	0.894194	0.512274	0.421222
MDBLsor1_06415	0.367117	0.401495	0.342548	0.707996	0.809023	0.606969	0.179659	0.277882	0.598508	3.79729	1.10903	5.53155
MDBLsor1_06406	0.319354	0.393183	1.37775	0.250512	0.392985	0.351289	0.526369	0.658577	0.110392	0.16102	0.260187	0.0554763
MDBLsor1_06703	0.967068	1.01969	0.485196	0.0986347	0.425303	0.261969	0.148557	0.301066	0.277982	2.12501	1.72806	1.54716
MDBLsor1_10962	4.32608	3.96439	4.57803	5.70758	3.5346	3.17824	4.58974	3.32294	3.81639	3.36711	1.70976	3.31438
MDBLsor1_06721	0.205533	0.169195	0.113265	0.210091	0.241927	0.157929	0.0908168	0.164979	0.0481191	0.240391	0.265997	0.291603
MDBLsor1_06730	1.40899	0.840953	1.23399	1.41625	1.48239	1.54587	0.896442	1.18852	1.57157	3.56265	3.66504	3.06173
MDBLsor1_06834	0.759191	0.539762	0.794548	0.971618	1.25245	1.11204	0.629634	2.51658	4.40352	1.02115	0.993563	2.2363
MDBLsor1_10933	0.373816	0.173231	0.241638	0.322501	0.44444	0.212328	0.11326	0.0779389	0.0955997	0.0858911	0.10077	0.115648
MDBLsor1_06828	7.41463	5.75274	5.58611	10.6781	9.51127	6.63155	6.15003	5.27413	2.58025	7.09656	2.53041	4.23165
MDBLsor1_06826	0.674009	0.41539	0.380057	0.975466	0.949363	0.427938	0.756749	0.917719	0.374173	0.629821	0.579897	0.179371
MDBLsor1_06823	1.60434	1.61956	1.51822	3.17619	2.7829	3.06933	7.56882	3.79093	1.80226	0.639738	1.37612	0.648814
MDBLsor1_06821	23.7425	15.9091	22.6557	22.2192	30.3145	26.3644	17.6152	15.2862	9.14832	32.3186	13.8131	22.3392
MDBLsor1_06820	0.598237	0.513771	0.738489	0.776877	1.04825	0.868376	0.983185	0.961383	0.972284	0.770024	1.47537	1.08394
MDBLsor1_06819	0.703109	0.970287	0.27931	0.885253	1.57734	1.15892	1.76765	1.45145	4.01516	2.57719	1.60489	1.68412
MDBLsor1_10937	5.26763	4.51771	6.27819	7.02716	9.92141	8.01008	15.9552	12.1345	8.51375	7.87287	10.6307	7.01869
MDBLsor1_06806;MDBLsor1_03300	2.7529	1.89532	2.65626	3.44428	1.94351	3.2932	3.05237	1.85249	1.00228	1.02316	1.00073	0.780647
MDBLsor1_10940	2.13949	1.83199	1.47878	2.3568	2.00086	2.65881	2.33964	3.14553	2.17436	1.68509	2.81162	2.13123
MDBLsor1_06795	6.05029	6.15005	5.31744	7.75636	8.07754	5.97876	9.48195	6.22664	3.77053	5.65391	4.43746	7.49565
MDBLsor1_06794	0.23183	0.18203	0.0800289	0.165839	0.178712	0.168797	0.188946	0.173881	0.0906306	0.324612	0.0534032	0.271115
MDBLsor1_06392	0.251869	0.258551	0.163678	0.130467	0.125883	0.17846	0.127765	0.434125	0.414969	0.224272	0.247568	0.270863
MDBLsor1_06788	5.09378	4.48762	4.493	5.27627	4.58577	7.17146	5.50913	7.29817	2.34713	5.29503	2.86571	7.91064
MDBLsor1_06784;MDBLsor1_08594	0.166326	0.134056	0.101786	0.102671	0.205951	0.139144	0.109831	0.105884	0.107857	0.37934	0.153817	0.495545
MDBLsor1_06783	1.19143	2.33174	2.27131	2.88596	2.55439	2.97193	4.97215	4.84886	6.98273	1.99853	1.46291	3.56411
MDBLsor1_06779	0.41971	0.291893	0.266635	1.20273	0.777127	0.720763	0.906089	1.17677	1.50361	0.218352	0.0351453	0.0362172
MDBLsor1_10942	0.857833	2.99712	4.04558	0.521731	4.03445	0.442319	0.853351	3.41147	0.460339	2.62148	2.36056	3.31759
MDBLsor1_10947	0.0807951	0.0923795	0.143582	0.597485	0.201998	0.375661	0.277602	0.107649	0.032728	0.429207	0.253212	0.387292
MDBLsor1_10948	1.01016	3.15489	3.31218	3.07027	1.90619	1.8949	2.06809	3.63953	3.93015	1.99775	1.50584	1.67655
MDBLsor1_06770	0.401171	0.397308	2.30378	0.144755	1.02534	1.20976	0.177146	0.428407	0.277702	0.494847	0.440802	0.386756
MDBLsor1_06755	5.65055	8.12264	6.23567	4.90701	1.06163	2.88811	0.72461	0.142596	0.0718249	1.86334	0.615213	1.67588
MDBLsor1_06747	3.48174	4.74536	4.36234	4.61017	13.0095	7.68399	7.84677	6.06473	5.31074	20.1182	14.1956	17.5422
MDBLsor1_06740	2.15298	1.58731	1.29872	1.42155	1.15458	0.993687	0.102084	0.0707236	0.0864038	1.16635	0.0373039	0.294919
MDBLsor1_06737	2.54527	2.23891	2.34192	1.30486	3.45813	3.41757	2.21554	2.51977	3.50568	2.42141	3.89437	3.36817
MDBLsor1_10959	2.01844	0.65669	0.642721	0.423783	0.656752	0.190813	0.195403	0.785263	0.490333	0.359592	0.530581	0.415092
MDBLsor1_06733;MDBLsor1_03831	0.0386029	0.106727	0.183323	0.382346	0.777587	0.334859	0.605117	0.330813	0.164483	0.559125	0.842287	1.11194
MDBLsor1_06786	0.635905	1.20901	1.34702	0.973604	1.24359	1.07834	0.844104	0.908762	0.0363265	1.65337	1.82628	1.7074
MDBLsor1_06039	41.2793	49.2339	45.8504	57.5785	54.3362	53.5524	85.2658	63.6168	54.7139	40.8638	49.8935	39.0776
MDBLsor1_06386	4.74202	5.05273	4.46407	4.56155	5.67904	6.00782	5.52219	4.88175	4.34719	5.1507	4.14278	5.38217
MDBLsor1_06354	0.156652	0.0536257	0.297241	0.479283	0.398923	0.429381	1.12386	0.438776	0.248391	0.155048	0.0897134	0.116744
MDBLsor1_06142	0.334964	0.518423	0.551774	0.919944	0.496227	0.803955	0.890819	1.23644	1.63278	0.078303	0.576372	0.212909
MDBLsor1_06140	0.728502	1.63603	2.33403	2.07836	2.49134	2.05368	1.59328	0.792773	0.373308	0.769138	3.11682	2.68656
MDBLsor1_06136	10.2477	17.1528	11.7832	9.93111	11.9835	11.1848	14.5255	11.6332	16.0099	10.4254	9.34458	8.54435
MDBLsor1_06133	62.2134	66.37	51.4694	89.421	92.3883	73.0629	113.444	101.121	91.8669	59.5424	58.8487	51.39
MDBLsor1_06131	4.28745	4.14366	2.11917	5.56195	5.31689	5.50971	9.35696	4.86332	2.49316	4.74105	3.22304	3.81598
MDBLsor1_06123	1.27524	1.20036	1.15167	1.85292	1.99498	1.98627	2.32552	1.69535	1.08535	1.41501	1.44184	0.989382
MDBLsor1_06122	1.03449	0.53939	0.964739	1.54521	1.00154	0.964967	1.60075	1.41991	0.870315	0.137221	0.27869	0.224119
MDBLsor1_06118	1.83506	1.64782	1.57678	2.15904	2.0266	1.89214	3.14724	2.46155	2.6719	1.92779	1.76899	2.06193
MDBLsor1_06115	0.490155	1.68432	1.07694	0.556794	2.14021	0.483142	1.24085	1.37033	1.94081	2.27449	2.08754	2.47471
MDBLsor1_06112	0.436908	0.677905	0.222971	1.45353	1.2539	0.94118	2.28712	1.77291	1.14789	1.36638	1.18537	0.631163
MDBLsor1_06109	0.148517	0.133314	0.207162	0.315095	0.192935	0.164123	0.0687872	0.0874279	0.0501465	0.179846	0.473776	0.232349
MDBLsor1_11022	0.746261	0.757707	1.27869	2.64765	2.55384	2.4038	6.17482	3.53635	1.30599	0.255839	0.347806	0.436763
MDBLsor1_06098	37.986	48.4958	43.3153	45.4521	40.1092	32.4596	37.3564	35.0345	20.1108	26.621	23.621	26.1294
MDBLsor1_11040	0.563653	0.610105	0.656045	0.667632	0.799923	0.600531	0.971459	0.173364	1.18425	1.11512	1.20113	0.584506
MDBLsor1_06093	8.40852	10.9302	9.9897	14.8168	19.3726	14.038	19.7007	26.1777	20.0505	6.84117	16.2752	5.74491
MDBLsor1_06089	2.52904	2.23928	3.34409	4.18051	2.92188	2.08399	3.58748	5.0521	2.03155	1.86014	2.01268	3.97106
MDBLsor1_06088	0.726664	1.17428	0.632728	1.27134	1.15708	2.61993	1.51664	0.841656	1.99464	0.916946	1.08979	1.26263
MDBLsor1_06086	27.5097	25.7478	24.4062	28.3362	30.6012	5.53207	21.2773	12.9357	8.89072	31.9815	1.47309	48.8143
MDBLsor1_06083	23.3362	24.5453	21.6848	104.551	69.8023	71.9738	204.834	185.473	165.476	8.35706	12.9773	6.98419
MDBLsor1_06080	1.03948	1.53536	1.07247	2.18076	2.35328	1.8958	3.74204	3.24216	0.98846	3.70654	3.39411	1.60862
MDBLsor1_06076	3.39762	2.3658	2.09231	3.11102	2.63436	3.29801	1.91243	1.52843	0.272842	0.57492	0.395629	0.768288
MDBLsor1_06073	8.10662	9.66813	7.21834	6.06297	7.47861	12.9103	15.0979	9.12638	4.75643	10.4246	3.22891	6.01755
MDBLsor1_06071	0.143625	0.148136	0.179733	0.341263	0.137049	0.215108	0.0676802	0.138545	0.103113	0.0787697	0.215852	0.179026
MDBLsor1_11042	1.61712	1.68222	1.78515	6.32672	2.19224	2.73218	7.11925	5.92401	2.5579	1.57157	1.82146	1.2507
MDBLsor1_06049	2.41525	1.81248	2.98806	4.16168	3.17355	3.77668	3.8497	4.58567	6.60272	1.9838	1.20852	4.04944
MDBLsor1_11065	0.159472	0.367316	0.36338	0.81856	0.293714	0.265672	0.676482	0.765541	0.240035	0.355336	0.242373	0.278621
MDBLsor1_06041	483.736	504.156	393.504	318.446	298.365	280.513	223.875	144.677	211.072	181.451	229.237	147.575
MDBLsor1_06144	1.77894	1.48862	1.49775	5.58367	1.58451	0.981564	3.19654	3.53945	3.49514	0.750059	1.40339	0.461884
MDBLsor1_06145	5.83749	5.83773	6.47849	7.99301	6.07741	7.39951	7.46569	3.1116	8.62032	1.93177	4.13838	2.58166
MDBLsor1_06155	0.982739	0.65362	0.476825	1.29015	1.25574	0.871303	1.84211	1.27027	1.03937	0.827042	0.681735	0.754389
MDBLsor1_06157	1.45006	1.85218	1.84966	4.6445	2.7033	3.12222	7.58294	6.2182	3.8296	0.843031	1.22605	0.794983
MDBLsor1_06346	0.177521	0.0871007	0.128851	0.103953	0.140241	0.128425	0.0941213	0.225124	0.174648	0.159374	0.0774346	0.317236
MDBLsor1_06340	0.52667	0.379226	0.418636	0.244658	0.124629	0.31983	0.673817	2.31238	2.25249	0.201744	3.65011	0.337889
MDBLsor1_10980	0.660768	0.680417	0.509215	1.58373	1.38882	1.35093	2.45463	2.37732	1.92223	0.465052	0.969187	0.286174
MDBLsor1_06338	4.93301	4.32976	5.44235	5.13374	4.11754	3.58584	2.83118	1.92449	0.589708	4.94069	2.45723	2.49534
MDBLsor1_06335	1.04	0.496123	0.597532	1.22294	0.589873	0.906405	0.208698	0.330658	0.269678	0.149614	0.181233	0.212852
MDBLsor1_06313	2.42279	2.79849	2.26364	4.9246	3.39967	3.95853	5.62398	3.07973	3.99458	1.00411	1.64757	1.68137
MDBLsor1_06283	0.174514	0.23519	0.0808661	0.642229	0.693537	0.982588	0.81932	1.0135	0.250449	2.72087	0.200497	1.46068
MDBLsor1_06276	12.8982	10.357	8.39254	7.87592	9.9977	8.53703	4.51885	3.73133	1.15539	11.1147	7.61693	8.47736
MDBLsor1_06275	1.05692	1.05214	1.295	2.32391	2.20658	1.01609	0.117495	0.829047	0.473271	2.94925	1.53697	3.32151
MDBLsor1_06267	1.63952	2.24394	1.08466	1.89355	2.48123	1.08815	1.60147	1.15502	0.638409	3.62682	1.64265	2.67126
MDBLsor1_06264	0.637587	0.52658	0.543008	0.472104	0.637504	0.350954	0.33575	0.248824	0.292287	0.605838	0.260359	1.07295
MDBLsor1_06249	6.3525	6.38174	6.06474	11.4619	9.50098	9.02887	12.7912	14.4775	5.15453	1.97109	5.83446	3.90106
MDBLsor1_10998	11.4653	10.9633	10.7594	16.631	15.367	15.1119	28.0906	17.3261	11.7499	11.1615	9.51516	9.6041
MDBLsor1_06377	2.96623	2.8858	3.43801	2.47864	2.33912	3.03296	1.50185	2.48635	3.81213	5.38405	2.88137	4.19514
MDBLsor1_06242	2.73663	2.64552	2.26329	2.40955	2.65127	2.5869	3.02678	2.42055	1.98173	1.65933	1.57454	1.02224
MDBLsor1_06234	0.916376	0.243177	0.492823	0.597133	1.09503	0.58036	0.544064	0.896877	0.578253	0.963918	1.04851	0.684486
MDBLsor1_06223	1.55438	2.7404	0.36835	3.05662	7.95952	9.33593	15.0191	16.0146	6.39871	17.0672	12.9215	43.0734
MDBLsor1_06206	10.5412	3.42535	13.7595	4.8131	7.72072	6.33912	3.11686	4.6742	7.20197	6.83836	3.73112	11.6007
MDBLsor1_06197	0.750499	0.744495	0.914335	0.91653	1.11312	1.11756	0.483278	0.373219	0.691087	1.84653	1.3797	3.23741
MDBLsor1_06194	1.65033	2.67198	1.86899	2.26723	1.54063	1.92899	3.68021	2.55697	3.24978	0.634531	0.893487	0.461515
MDBLsor1_11013	0.965759	1.38903	0.641976	1.96425	1.51238	2.04287	1.79851	1.14748	1.1334	0.97243	0.755354	0.580084
MDBLsor1_06190	17.0317	16.646	16.427	9.75363	7.51923	6.27725	2.1632	1.66412	0.198179	2.12882	0.180837	3.33863
MDBLsor1_06188	11.6289	12.5644	10.6283	15.9602	14.2379	14.1168	13.8934	13.6106	8.78719	5.82547	7.89716	4.5063
MDBLsor1_06187	2.11487	1.74998	1.57152	2.27674	3.28238	2.44518	4.42132	4.4632	2.50169	5.62885	4.77618	4.03403
MDBLsor1_06175	3.33718	3.14155	3.20813	5.01024	3.99474	3.1659	8.90553	5.81532	3.73259	2.34211	0.891897	2.42772
MDBLsor1_06171	0.194831	0.823057	0.69707	1.25204	0.441775	0.475241	1.7442	0.708424	0.684754	0.592464	0.76578	0.956257
MDBLsor1_06160	13.3272	21.6944	8.07828	6.97296	2.48214	4.54192	8.01572	3.95594	3.16105	3.75343	8.71289	3.32238
MDBLsor1_06159	1.06113	0.256957	0.422941	0.620828	0.337871	0.903785	0.265724	0.501213	0.736701	0.571268	0.714359	0.476018
MDBLsor1_06241	2.58637	2.43446	1.55333	1.15804	0.267113	0.651847	1.05455	2.62983	1.15307	0.739861	1.51996	1.58106
MDBLsor1_05525	1.49302	1.23051	1.2605	3.37147	3.64068	2.79049	4.81386	5.00388	2.62032	2.17488	3.66896	2.08327
MDBLsor1_11222	1.76779	1.5674	2.40573	3.67473	2.39372	6.327	4.10153	3.85122	2.40389	3.36754	2.53604	5.57007
MDBLsor1_05511	0.723423	0.40928	0.527142	0.344199	0.0908349	0.597563	0.084573	0.21677	0.101477	0.278526	0.0805796	0.275409
MDBLsor1_11400	26.6033	20.7779	24.4439	35.6219	28.9927	35.5009	53.6016	38.91	21.098	13.5678	19.7185	12.6012
MDBLsor1_11406	1.48423	1.28057	1.43587	1.97251	2.96104	1.79294	3.34337	3.39425	2.46588	1.99879	2.17558	1.55831
MDBLsor1_04405	0.0795675	0.0572266	0.154877	0.282328	0.303292	0.0925482	0.202737	0.476136	0.207387	0.0907914	0.0860274	0.0812634
MDBLsor1_04404	0.408244	0.297497	0.895707	0.638009	0.970265	0.887084	0.187065	0.129283	0.3567	0.125793	0.14611	0.105476
MDBLsor1_04399	4.5367	3.45419	3.8473	4.2134	2.93364	3.80406	4.38401	5.5616	5.07049	1.34432	1.42642	0.889972
MDBLsor1_04394	3.16239	2.94073	2.83518	2.61517	2.80698	1.43843	3.56402	4.57034	3.17055	2.85418	3.94993	3.5008
MDBLsor1_04392	3.10229	4.06395	3.83424	4.13769	4.81943	4.62156	4.1002	3.88446	2.70516	2.09407	1.54788	2.83353
MDBLsor1_04384	1.6903	0.881428	0.875414	1.17279	0.727437	1.00301	2.00605	2.59796	3.03085	0.419571	1.30865	0.632436
MDBLsor1_04382	3.23748	3.71937	3.47299	3.17888	3.5039	2.72298	4.88261	1.67187	6.94863	2.56206	0.560954	3.65588
MDBLsor1_04381	4.82895	7.22443	5.37091	6.974	5.85074	4.01518	7.3988	4.09546	2.15359	5.77534	3.46631	4.05379
MDBLsor1_11407	1.57798	1.13997	0.927659	1.76258	2.7579	1.71635	3.97255	3.63091	1.86078	1.20876	1.45324	0.690414
MDBLsor1_04372	4.73766	6.7226	3.78295	4.82965	11.4546	7.57342	7.92645	14.0279	6.53634	10.9924	12.1342	12.4648
MDBLsor1_04371	16.1051	22.515	21.3666	24.4699	38.1164	47.8836	21.854	30.3598	55.6816	30.1752	29.5431	33.1645
MDBLsor1_04366	0.0383693	0.0775107	0.2027	0.0776049	0.334893	0.197097	0.480826	0.420587	0.177071	0.257697	0.284907	0.250107
MDBLsor1_11408	2.20417	1.7399	1.81736	3.35802	1.68351	2.57562	2.73418	2.79725	0.302092	1.44243	0.881128	1.79672
MDBLsor1_04342	0.724794	0.810713	0.640354	0.819139	1.28453	0.89902	0.714191	0.563963	0.639077	0.313787	0.31248	0.311174
MDBLsor1_04341	1.08091	0.903542	1.93312	3.68548	0.88844	1.71721	6.39893	1.3242	4.64273	0.504656	1.13324	0.651494
MDBLsor1_04337	3.65933	3.50319	2.74704	2.80673	4.23079	3.72442	1.66969	1.50907	0.755275	5.26176	3.73553	4.8409
MDBLsor1_04334	0.344467	0.187045	0.194355	0.257732	0.159376	0.309818	0.0709873	0.0458119	0.0583996	0.812501	0.320003	0.894393
MDBLsor1_04333	0.901608	0.804293	0.422463	0.270185	0.768689	0.45762	0.212492	0.163377	0.261606	0.98332	1.04724	0.898278
MDBLsor1_04331	0.556892	0.24947	0.683351	0.958751	0.58603	0.731088	1.01135	0.819488	0.973174	0.202863	0.505152	0.48265
MDBLsor1_04330	1.27888	0.826717	2.43396	1.81564	2.37019	2.02094	0.686982	1.26841	0.257605	1.31845	0.265621	1.81692
MDBLsor1_04319	3.56992	3.35091	2.46398	5.37184	2.85404	4.64309	7.07742	8.3294	6.92244	1.79236	3.25314	1.81853
MDBLsor1_04318	0.396124	0.284182	0.245754	0.684616	0.642542	0.600468	0.302412	1.00727	0.65484	0.223624	0.550625	0.60564
MDBLsor1_04317	0.762338	0.739408	0.754662	1.76771	0.608072	1.08234	1.48975	2.08002	1.21525	0.200957	0.346019	0.270652
MDBLsor1_04310	0.232291	0.199619	0.166948	0.33605	0.289688	0.0305951	0.0708408	0.0399659	0.0554033	0.0895145	0.0789346	0.0683548
MDBLsor1_04302	0.216921	0.322964	0.273498	0.868248	1.26405	1.14009	0.366694	0.292609	0.440778	2.49465	2.20886	1.62537
MDBLsor1_11396	0.10009	0.114416	0.135991	0.126791	0.367468	0.274869	0.0985183	0.360697	0.360464	0.33427	0.612962	0.249816
MDBLsor1_04428	1.08683	1.20455	1.54478	3.28727	3.34838	3.4067	3.3567	3.4206	1.30946	1.42981	1.19403	2.15069
MDBLsor1_04432	0.0275196	0.0444203	0.03597	0.042707	0.0566904	0.0706737	0.0350966	0.0105975	0.0693036	0.0140566	0.0186089	0.0231612
MDBLsor1_04436	0.848922	0.764779	0.442944	0.680458	0.509408	1.14251	0.76541	0.646589	1.19795	0.403042	0.559485	0.288505
MDBLsor1_04571	6.45065	3.4117	1.97006	1.00124	1.08867	1.12863	1.58934	1.60334	1.1038	0.484238	0.347341	0.376072
MDBLsor1_04570	0.0424913	0.0442963	0.149495	0.0466085	0.157203	0.101906	0.0657881	0.0792704	0.0648031	0.0832703	0.0643457	0.0859861
MDBLsor1_04568	36.1385	47.6893	50.8339	42.0554	43.2344	58.4812	33.575	39.3251	57.0866	45.5092	66.0662	63.0225
MDBLsor1_04559	0.127561	0.16726	0.149105	0.117935	0.199222	0.100941	0.282638	0.221903	0.213532	0.138031	0.132982	0.0817792
MDBLsor1_04549	92.0675	68.3456	57.7458	95.7572	79.8948	73.3597	50.4464	59.7602	57.8977	33.1331	32.0468	38.5115
MDBLsor1_04547	13.5378	12.3795	14.7654	15.8476	21.2477	15.221	22.7326	19.7754	34.6439	15.0675	17.3712	16.0253
MDBLsor1_04542	7.8745	8.56988	7.73202	11.4443	12.0111	10.2987	16.9447	12.6693	5.9215	15.3519	10.106	12.3985
MDBLsor1_04536	1.56496	1.62251	1.68745	1.44654	1.68364	1.6193	1.83771	1.8928	0.75765	1.37612	0.773024	0.966908
MDBLsor1_04533	82.2844	79.4119	72.1439	88.8128	146.897	133.91	76.8448	109.987	113.176	190.711	176.536	261.904
MDBLsor1_04531	16.222	17.9657	13.9519	13.5593	19.3799	19.2592	16.4482	16.937	25.2849	12.1077	8.08879	12.0589
MDBLsor1_04522	0.936534	2.2128	1.04582	0.939557	0.718226	1.16089	0.371726	0.210293	0.291009	0.333513	0.244602	0.848272
MDBLsor1_04519	0.270894	0.278723	0.936206	0.305352	0.167112	0.402333	0.411113	0.50056	1.17104	0.157686	0.441959	0.262122
MDBLsor1_04518	0.453359	0.405775	0.780916	0.934445	0.920813	0.79551	1.20235	0.872487	1.83381	1.06912	0.562422	1.19269
MDBLsor1_04296	0.293061	0.173023	0.415253	0.536584	0.551304	0.833971	0.548674	2.06004	1.89263	0.2728	0.426711	0.349756
MDBLsor1_04512	0.564338	0.606135	0.681204	0.722968	0.334139	0.359942	0.282212	0.870696	1.45026	0.566234	0.280648	0.97009
MDBLsor1_04503	0.69504	0.922368	0.477044	1.48454	0.286599	0.98171	1.14798	0.417125	0.0910691	0.0371076	0.0380651	0.0361502
MDBLsor1_04501	0.322937	0.264884	0.344336	1.28607	0.635997	0.730273	1.68565	1.4893	2.06815	0.0753689	0.177168	0.0265592
MDBLsor1_04499	0.227496	0.219351	0.251193	0.467388	0.431829	0.674171	0.718108	0.528946	0.521458	0.45211	0.269267	0.311783
MDBLsor1_11384	0.133369	0.105732	0.240328	0.386897	0.361586	0.817332	0.227824	0.175	0.678238	0.17856	0.343498	0.168964
MDBLsor1_04484	4.28247	2.72167	1.87478	6.09193	3.62634	4.68552	9.17548	5.25174	4.00792	2.67009	3.07521	2.5548
MDBLsor1_04482	4.22046	4.47367	3.06647	4.34703	5.52958	5.63847	4.66276	4.44787	3.66822	10.4228	11.0732	5.97903
MDBLsor1_04481	0.261357	0.317195	0.291223	0.348338	0.422564	0.356243	0.419427	0.34051	0.0523139	0.450511	0.415845	0.445974
MDBLsor1_04459	5.5873	5.61224	7.13112	10.025	1.01541	1.38362	0.440879	7.47024	3.23839	3.58209	0.845052	3.62976
MDBLsor1_04453	1.00904	1.5464	1.27772	1.67481	1.84571	2.15673	2.04133	0.486711	1.26402	0.413132	0.611126	0.512129
MDBLsor1_04442	111.478	102.429	100.335	107.079	156.289	125.177	152.288	129.884	121.915	116.09	131.127	128.457
MDBLsor1_11391	1.23719	0.843496	1.46203	1.52316	1.92954	1.94354	2.21207	2.4364	0.281788	0.972063	0.630163	0.288264
MDBLsor1_04438	16.9426	21.4183	14.9648	47.3056	27.1948	33.0282	51.2139	51.477	51.5027	9.322	9.66813	9.8888
MDBLsor1_04437	1.37861	1.69143	0.68002	1.10494	0.844411	1.21137	0.972685	0.482112	0.212722	0.308493	0.229815	0.266663
MDBLsor1_04504	9.61927	9.67465	10.4381	13.6271	11.9467	10.6856	17.1827	12.2273	8.72872	6.80055	7.92898	9.20954
MDBLsor1_04577	1.41958	1.84164	0.866604	0.883991	0.57239	0.878284	0.657482	0.544913	0.113815	0.522741	0.563597	0.707161
MDBLsor1_04288	0.208693	0.586347	0.239556	0.316543	0.253933	0.191323	0.675159	0.217648	1.13267	0.0127446	0.038278	0.0255113
MDBLsor1_04283	0.277172	0.321754	0.270553	0.17932	0.841175	0.811145	0.917815	0.750228	0.763436	0.433442	0.223892	0.343415
MDBLsor1_04009	0.0962413	0.0716612	0.120821	0.486264	0.727216	0.245313	0.0983791	0.106463	0.0902957	2.45144	0.444822	3.28299
MDBLsor1_04003;MDBLsor1_09159	11.5647	11.593	10.4569	23.1646	25.4263	20.427	15.0276	20.7296	11.9771	20.6955	21.8419	19.3871
MDBLsor1_03998	1.07605	1.26679	1.4562	1.18626	0.566507	1.05048	1.46692	0.760356	0.515441	0.336884	1.32906	1.13039
MDBLsor1_11458	0.874875	1.24111	0.87984	1.10517	1.7459	0.966347	2.38007	0.518611	1.44934	1.25724	1.80846	0.903905
MDBLsor1_03980	0.86961	0.931363	0.217475	0.300945	0.219775	0.311177	0.624677	0.373185	0.213026	3.84504	1.75021	1.1116
MDBLsor1_03971	2.90366	2.92209	1.10894	2.3208	4.10964	4.40417	4.54684	5.29239	3.33583	2.43135	2.20752	3.55439
MDBLsor1_03967	0.408369	0.272951	0.256067	0.251381	0.544208	0.223929	0.33455	0.256128	0.0745897	0.612406	0.342568	0.527264
MDBLsor1_03938	4.37282	7.16643	6.0678	11.7799	2.6566	13.4316	19.5654	11.3318	7.73545	15.9674	28.2092	19.3623
MDBLsor1_03937	4.55508	10.4637	11.4821	21.0294	23.9096	18.1491	2.25029	4.66731	1.5217	159.966	3.50229	261.589
MDBLsor1_03935	1.11958	1.32079	0.801823	1.90627	1.97715	2.11597	0.581053	1.40913	0.995093	3.22365	4.34739	2.83206
MDBLsor1_03895	0.136185	0.0890112	0.20451	0.211808	1.23124	0.721523	0.0963145	3.95697	4.25352	7.28345	0.897893	4.722
MDBLsor1_03890	0.574558	0.689721	0.126283	0.553754	0.895517	0.71422	0.184762	0.568579	0.239104	0.559666	0.230294	0.579816
MDBLsor1_03888	13.6939	6.31847	6.18483	8.32854	7.79352	5.60335	2.69047	3.06061	0.445023	7.00516	9.63655	5.20063
MDBLsor1_03887	14.0787	16.1975	26.6047	34.5752	46.6243	53.1552	31.8721	75.4707	52.4984	63.9155	76.8129	103.363
MDBLsor1_03883	0.77667	0.926214	0.927045	0.777642	2.94339	1.45237	2.32728	1.60704	0.402205	0.943867	0.410607	1.21101
MDBLsor1_03881	2.88569	3.3599	2.88883	4.51956	2.82537	3.85025	3.63544	2.24848	2.39365	1.73794	1.85487	2.16596
MDBLsor1_03880	0.995451	1.28503	0.678398	2.95029	2.34905	2.3158	3.35057	4.47457	3.80116	0.667567	0.51712	0.643824
MDBLsor1_03873	1.73034	2.29815	1.257	3.33423	1.70555	1.31588	2.47907	2.77159	0.310545	1.60677	0.638023	0.177834
MDBLsor1_03867	6.03315	5.77849	9.76792	6.24273	7.34661	10.3683	8.13724	9.06368	5.23297	6.07199	7.24247	7.08702
MDBLsor1_03865	0.790815	0.655325	0.340803	0.903146	1.43414	1.21615	1.7337	1.23027	0.839378	2.15172	1.93473	2.78346
MDBLsor1_03856	0.0779038	0.0562992	0.0671015	0.221779	0.116789	0.123595	0.345157	0.218354	0.158521	0.0423957	0.227649	0.135022
MDBLsor1_11466	0.21479	0.193335	0.226837	0.253987	0.440433	0.306202	0.717069	0.440498	0.306933	0.360716	0.467682	0.252589
MDBLsor1_03841	1.47691	1.89889	2.03616	1.91963	1.60637	1.33034	1.59859	2.51511	1.99434	1.12538	1.14643	1.31947
MDBLsor1_03836	20.9549	19.1074	18.3095	27.4032	11.0389	15.7309	8.50819	13.6459	12.8961	6.2107	8.31592	8.64952
MDBLsor1_03834;MDBLsor1_09323	13.8799	13.1946	14.5563	16.5346	18.6777	18.1326	31.6136	19.8322	8.10877	17.6199	42.1376	10.3061
MDBLsor1_03828	1.77084	2.10815	1.39015	1.17885	0.371513	0.775184	1.98918	2.15685	2.6135	1.19322	1.15928	2.43753
MDBLsor1_03821	3.27798	3.28609	2.79411	5.19207	2.44648	2.74597	5.47129	2.77055	3.31147	2.13435	1.46	1.72726
MDBLsor1_04012	3.59422	3.62943	3.37683	3.02849	2.78014	4.62469	3.48754	5.59571	1.35331	1.99257	1.37852	2.42099
MDBLsor1_04024	0.585743	0.663979	0.539326	0.986244	0.744037	0.619427	1.32485	1.14096	0.221357	0.254629	0.244252	0.106618
MDBLsor1_04028	0.19041	0.116057	0.0759002	0.220949	0.305314	0.136584	0.668967	0.282825	0.256941	0.0534213	0.131846	0.0926337
MDBLsor1_11450	11.9099	14.8074	14.7575	9.31342	13.9522	9.14738	10.9903	13.9165	49.2184	12.9724	28.3291	15.549
MDBLsor1_04282	0.308658	0.229527	0.363393	0.219875	0.919048	0.482034	1.17159	0.483525	0.583697	1.07143	0.842532	0.786308
MDBLsor1_04278	0.639239	0.633894	0.395735	0.302104	0.0529188	0.177511	1.24016	0.97096	1.10556	1.20096	1.15757	0.821778
MDBLsor1_04263	0.194953	0.278984	0.340575	0.921061	0.647928	0.494429	0.829554	0.884579	0.7786	0.112041	0.0546514	0.154746
MDBLsor1_11421	3.68769	3.21165	4.76825	4.43805	5.42443	3.83123	6.27955	5.45188	4.86642	1.58585	0.950121	1.8676
MDBLsor1_04257	2.73062	2.13079	1.37731	1.87321	1.83753	1.29629	1.46782	1.2758	1.01142	1.27861	0.672948	0.5
MDBLsor1_04249	1.56502	1.50112	2.15156	2.70524	4.16681	1.24366	1.90262	4.60857	4.87969	16.2502	18.9165	11.5283
MDBLsor1_11423	3.95844	6.44315	4.22235	11.9718	9.74805	8.22265	22.501	38.8894	21.3629	15.6429	15.2334	21.6673
MDBLsor1_11426	3.99801	2.26683	1.72975	3.87042	9.33259	3.89415	16.161	12.3107	3.80293	3.24871	4.36501	1.60675
MDBLsor1_04240	1.81652	1.66537	1.05498	1.30976	1.99866	2.11179	1.70787	1.61891	2.16017	1.75846	1.6835	2.15052
MDBLsor1_04233	1.40865	1.44358	2.35761	0.7595	1.86317	0.69522	0.964077	1.1209	1.00959	1.48225	1.96911	2.36569
MDBLsor1_04232	2.35341	2.13529	1.62267	1.42961	0.661918	0.663239	0.615696	0.30849	0.149125	0.184882	0.185462	0.207017
MDBLsor1_04223	4.41363	4.49724	10.467	7.71581	5.03507	5.66021	3.02145	1.76671	3.67151	13.4646	10.9278	13.1706
MDBLsor1_04221	0.57571	0.612059	0.809011	4.75683	1.02045	0.599005	0.773298	0.8039	1.28547	0.481754	0.430211	0.69574
MDBLsor1_04285	0.13316	0.166128	0.235445	0.405494	0.0530567	0.46851	0.466436	0.527137	1.06629	0.0651189	0.0861646	0.0395967
MDBLsor1_04206	8.01315	7.199	6.01872	7.81138	6.23331	5.52497	6.46342	6.74906	4.4615	3.01039	4.44015	3.44286
MDBLsor1_04181	11.4612	12.6239	10.5472	8.72344	9.56293	14.4629	15.7977	12.2859	4.14433	12.2362	13.6961	11.9611
MDBLsor1_04176	0.0464575	0.0208157	0.0252122	0.136269	0.0575791	0.0634539	0.170286	0.292902	0.087543	0.0572851	0.0874128	0.0271574
MDBLsor1_04175	1.09578	1.10967	0.782012	1.10457	1.44785	1.30955	1.02124	1.41898	0.470857	0.253549	0.314912	0.0866861
MDBLsor1_04172	4.375	4.36915	2.78135	2.32432	2.18415	4.22755	3.14777	3.19944	1.92802	1.87857	0.719597	1.64687
MDBLsor1_04166	0.274318	0.109202	0.19176	0.112238	0.249207	0.119908	0.152882	0.0693956	0.100856	1.1951	0.315744	0.800677
MDBLsor1_04160	25.9484	28.8403	31.0517	19.6953	14.4467	12.4	7.55363	11.3874	8.35054	11.5945	11.3512	8.67397
MDBLsor1_11431	0.0664725	0.141393	0.0775175	0.222689	0.191299	0.191769	0.0829314	0.397833	0.240382	0.221528	0.189043	0.0992263
MDBLsor1_04107	4.6336	5.66683	4.43164	4.74008	7.03281	5.35399	8.24917	9.98829	5.2365	3.9602	5.68222	5.38049
MDBLsor1_11447	3.44778	2.77294	4.58548	9.24309	3.77285	7.40139	11.3383	16.0153	8.86575	6.11845	11.34	8.05634
MDBLsor1_04076	1.40522	1.44222	0.72442	1.36133	1.59198	1.54967	0.619987	0.253096	0.115405	0.831083	0.311486	0.650087
MDBLsor1_04072	1.89594	2.22936	2.29839	0.797253	1.2589	0.869526	0.769407	0.613122	0.662708	4.05073	3.31873	6.67069
MDBLsor1_11449	16.5332	19.0007	17.7572	26.2262	16.6147	2.83021	33.4204	43.149	39.9239	46.8833	84.542	32.2197
MDBLsor1_04065	9.25598	11.4323	11.9774	1.88728	26.1322	7.45825	4.70859	10.1126	5.56085	40.4619	21.8659	31.0387
MDBLsor1_04194	0.111584	0.0464208	0.0790024	0.14958	0.189406	0.109755	0.0760851	0.0834025	0.0687677	0.252058	0.301892	0.276975
MDBLsor1_04578	1.29206	1.06076	0.348403	0.277983	26.5385	0.612654	0.26529	0.167308	0.216299	0.215967	0.500869	0.414121
MDBLsor1_04595	0.875312	1.11556	0.723762	1.04681	1.31606	1.02997	1.57961	1.22886	0.900155	0.437461	0.682273	0.619339
MDBLsor1_04596;REV__MDBLsor1_04596	4.55508	3.50257	3.74211	9.11359	5.12919	4.4071	11.5291	8.31355	3.43254	1.25132	0.98042	5.13565
MDBLsor1_05211	4.44323	5.26518	3.48728	4.35552	13.3032	5.43341	9.66316	13.6127	10.3761	39.8116	53.1584	21.3434
MDBLsor1_05209	0.372134	0.179514	0.307488	0.303179	0.130929	0.140934	0.853058	0.625093	0.438562	1.10663	0.189102	0.62989
MDBLsor1_11241	155.537	105.933	185.882	214.89	209.352	160.465	218.361	137.46	125.977	257.719	145.021	451.702
MDBLsor1_05204	0.0613784	0.125048	0.0349569	0.286341	0.320829	0.139449	0.266782	0.413318	0.438202	0.091619	0.253163	0.0859626
MDBLsor1_05193	20.4907	18.1419	17.7984	18.9578	3.81789	9.46155	6.95137	2.34253	2.67933	5.75978	7.23586	3.98278
MDBLsor1_05180	0.0647869	0.242535	0.382477	0.250636	0.0681257	1.57693	0.0464755	0.0641749	0.0287762	0.0564635	0.0597648	0.0630661
MDBLsor1_05174	3.19448	2.31701	3.1085	3.21363	3.23127	1.43471	2.59392	1.04573	0.656496	3.10827	1.05458	2.58956
MDBLsor1_05172	1.97891	1.4733	1.3635	2.86961	1.43632	2.30806	3.51819	3.03254	2.20121	3.41292	1.83242	3.96202
MDBLsor1_11273	4.19865	4.43738	3.23482	2.96353	1.44752	1.56117	1.1123	0.684241	0.221747	0.471037	0.641915	1.35139
MDBLsor1_05159	0.0852038	0.303015	0.0533365	0.119073	0.261487	0.0811501	0.176557	0.0916375	0.162742	1.78781	0.589515	0.546925
MDBLsor1_05153	0.395844	0.147525	0.271684	0.99338	0.193101	0.593241	1.22068	0.357011	0.233927	0.422648	0.32644	0.518857
MDBLsor1_05152	0.247626	0.420849	0.225794	0.901223	0.718778	0.759641	0.645516	0.418296	0.434506	0.272087	0.229753	0.18742
MDBLsor1_05129	0.145931	0.114118	0.0748351	0.321177	0.14254	0.238519	0.243472	0.164252	0.417929	0.116097	0.0422477	0.0928691
MDBLsor1_05125;MDBLsor1_12062	3.89924	3.4452	0.673884	2.09801	1.13184	0.532221	0.743797	0.201784	0.0987181	0.379707	0.253824	4.76454
MDBLsor1_05119	14.6439	14.8558	8.92113	21.3421	14.9548	16.6815	31.5923	34.144	25.484	12.0161	10.5575	12.4424
MDBLsor1_05086	0.933263	0.958687	0.842103	3.56757	1.68616	2.0135	7.22105	5.84029	5.20831	0.303848	0.836682	0.300737
MDBLsor1_05064;MDBLsor1_05072	0.0711179	0.047525	0.0485854	0.0407294	0.0368314	0.0483288	0.163659	0.211344	0.212259	0.0899207	0.110299	0.0323178
MDBLsor1_05058	6.44442	3.42442	4.54077	4.47984	6.75926	7.86355	3.28314	5.65651	5.92442	7.4738	5.90494	9.20786
MDBLsor1_05057	0.860543	0.848179	1.82994	1.08229	2.16393	1.62311	2.96069	3.77577	3.36823	1.92386	3.56812	3.4097
MDBLsor1_05048	1.7409	2.20011	2.48077	2.05232	2.70238	2.82582	2.15784	1.06657	0.955026	0.633667	1.57126	0.863143
MDBLsor1_05046	0.665379	0.781248	0.267875	1.45334	1.60622	1.47967	1.1039	0.910106	2.0919	0.692609	0.536601	0.796791
MDBLsor1_05045	0.493488	1.40032	3.31143	8.90259	3.54343	6.77536	0.707155	8.21003	24.6198	0.133485	1.23341	4.11542
MDBLsor1_05041;MDBLsor1_05042	20.306	17.4887	8.84969	19.097	18.8468	24.5772	17.9768	17.848	9.02896	12.8308	13.317	10.4113
MDBLsor1_05039	1.89771	1.67542	2.89544	0.93459	1.16932	1.33421	1.59233	0.681003	0.663561	2.44237	0.804743	0.803189
MDBLsor1_05009	0.863597	0.95906	0.804672	0.796467	0.508525	0.0414916	1.71933	1.57921	1.56865	0.43543	0.932744	0.421992
MDBLsor1_05005	20.4035	25.6581	32.9031	42.1671	6.00921	11.3543	16.4456	7.30041	6.42611	2.31273	0.365207	1.88877
MDBLsor1_05000	0.500374	1.87048	0.601915	0.542728	0.895297	0.627035	0.139054	0.111623	0.0630188	1.59147	0.64003	0.636355
MDBLsor1_05217;MDBLsor1_05239	1.85272	1.89309	1.09351	0.799115	1.94167	1.87826	1.07398	0.799817	0.936897	0.94566	1.82356	0.167471
MDBLsor1_05223	0.0899194	0.0506854	0.129153	0.155559	0.197991	0.125338	0.131773	0.293108	0.109747	0.489661	0.543038	0.535906
MDBLsor1_05238	0.315834	0.30286	0.677653	0.471753	0.308292	0.256746	0.144405	0.155805	0.167206	1.0221	1.09114	1.50908
MDBLsor1_05244	2.90762	5.11135	4.89842	3.72996	5.19703	5.00157	4.30859	6.05009	4.56393	3.66809	4.32292	4.1536
MDBLsor1_05509	9.56256	10.4445	8.87774	17.1378	11.5114	4.94346	13.4326	19.1863	11.7719	14.461	14.9805	13.3993
MDBLsor1_05506	0.496542	0.545003	1.03026	0.33785	0.814446	0.404151	0.877921	1.01163	1.10417	0.614135	1.26868	1.01115
MDBLsor1_05500	6.20513	4.70535	5.10179	8.35254	7.73763	7.43923	11.3173	10.8946	8.50096	4.5682	2.12247	4.41419
MDBLsor1_05492	1.31396	0.925718	1.11065	4.76511	4.42657	2.79258	9.90353	11.7972	10.3895	1.33278	1.57018	0.865923
MDBLsor1_05487	6.71049	15.1228	14.7641	11.0842	12.4346	12.5275	9.84943	5.92659	3.68746	9.46395	20.9812	11.252
MDBLsor1_05469	8.00162	6.87954	6.61831	7.27457	23.4813	8.94337	15.0985	16.2728	5.89111	11.5647	13.7602	12.9441
MDBLsor1_05458	0.43697	0.309388	0.266244	0.600505	0.323385	0.204895	0.0693591	0.0669256	0.041031	0.243113	0.0888862	0.111964
MDBLsor1_11226	7.93339	10.3012	9.20164	9.30514	5.09261	13.1254	10.3403	6.78282	4.63719	9.07072	5.63328	7.87748
MDBLsor1_05441	0.525704	0.57118	1.5109	1.20091	0.821248	0.662235	1.88309	2.68219	1.90396	1.06553	1.75254	0.378517
MDBLsor1_05439	13.1817	12.4986	13.3475	10.9303	9.77839	11.4128	10.0544	14.7991	2.16461	3.52203	5.22724	2.72257
MDBLsor1_05430	0.173202	0.0896253	0.20007	0.135388	0.269686	0.226103	0.189074	0.174363	0.145812	0.0437742	0.122382	0.0566151
MDBLsor1_05403	0.465385	0.189343	0.154456	0.662688	0.199535	0.318472	0.315698	0.325284	0.306111	0.370114	0.296875	0.121239
MDBLsor1_11229;MDBLsor1_08030	7.75268	9.2699	9.78501	22.7074	20.7164	23.2813	20.0842	20.0889	35.2395	15.9411	21.2041	23.4335
MDBLsor1_04997	9.87257	13.9945	6.75462	11.7223	7.73781	6.04544	20.8885	6.52617	5.67461	20.2923	5.36675	5.51916
MDBLsor1_05390	1.13958	4.40574	0.565405	2.77611	0.936733	1.05706	1.65791	1.05719	0.838342	0.37342	0.275717	0.178014
MDBLsor1_05374	0.217591	0.0939582	0.307037	0.346476	0.152911	0.376936	0.551099	0.522934	0.075016	0.0550806	0.0608312	0.0493301
MDBLsor1_05371	1.31627	1.15868	0.524643	0.929977	0.378168	0.678539	1.94606	0.980347	0.583618	1.64693	1.28987	0.357315
MDBLsor1_11230	1.77035	0.763135	1.50586	1.27147	2.02403	1.78552	2.41799	3.73306	1.53978	2.93542	2.67823	2.81056
MDBLsor1_05342	4.49713	3.61299	1.87561	7.09294	7.69002	9.1917	10.5839	11.4639	4.02095	0.6855	3.53924	2.11237
MDBLsor1_05341	0.225165	0.328795	0.230378	0.354171	0.244299	0.247507	0.0905956	0.0860482	0.0883219	0.157131	0.0622213	0.149689
MDBLsor1_05334	0.82057	0.754637	0.454253	0.986926	0.822332	1.35079	1.02718	0.24693	0.0386888	0.203148	0.507036	0.325023
MDBLsor1_05330	14.0921	12.5247	15.5044	23.3797	19.2163	19.2471	23.7149	24.9048	56.603	9.71177	12.3811	10.2562
MDBLsor1_05323	0.110375	0.0999442	0.10516	0.0901574	0.188008	0.139083	0.701426	0.664933	0.891629	0.394997	0.287917	0.502077
MDBLsor1_05314	18.9681	20.0989	14.4796	29.4222	10.0262	16.7292	23.2504	14.6988	28.0052	4.61941	11.6295	3.70378
MDBLsor1_05313	2.99501	2.68594	2.22678	4.98873	2.1187	2.20083	4.8	5.06778	4.44621	2.658	2.631	3.07117
MDBLsor1_05305	0.269691	0.217607	0.116395	0.341754	0.452639	0.230869	0.134276	0.175397	0.0538967	1.71156	0.799359	1.48017
MDBLsor1_05290	4.00268	4.5664	3.28172	1.21818	4.06111	4.88389	0.626755	0.267168	0.446962	0.267636	0.683406	1.09918
MDBLsor1_05256	121.909	77.458	102.181	23.7211	28.4779	33.4755	44.8688	31.9806	4.18288	42.521	40.0279	14.2732
MDBLsor1_05387	59.9452	60.5453	63.619	52.5868	70.5358	63.6692	47.1739	61.2725	41.3635	63.9738	66.7735	96.0979
MDBLsor1_04988	1.36693	0.962471	0.660691	2.56801	0.132678	0.114531	1.31928	0.268202	0.293322	0.0519154	0.285274	0.390943
MDBLsor1_11328	1.05596	1.02639	0.765883	2.14931	0.546028	1.27487	0.69495	1.24333	0.731707	0.303005	0.655621	0.605707
MDBLsor1_04981	0.0715354	5.83307	0.121672	10.2888	12.922	12.5079	12.7414	0.67525	6.70831	12.6254	11.2338	11.5977
MDBLsor1_04720	81.923	88.3723	90.7322	81.5291	88.9653	84.3858	81.9027	97.7212	94.6926	61.1499	79.439	65.7657
MDBLsor1_04719;REV__MDBLsor1_08218	3.82696	3.78233	4.24965	5.38963	6.13367	6.36233	8.45143	7.365	10.4765	5.04332	5.28525	6.30962
MDBLsor1_04710	0.315553	0.353824	0.334689	0.899573	0.846323	0.952823	0.501772	0.993282	2.51076	0.502604	0.699014	1.09583
MDBLsor1_04709	14.4027	12.5479	9.11749	19.3184	15.672	22.2717	16.6462	19.6428	11.6543	13.764	18.3516	12.7167
MDBLsor1_04708	1.08696	1.41632	0.420631	1.52556	2.93291	1.82783	1.27877	0.682881	0.980827	0.884601	0.488191	0.178018
MDBLsor1_04706	2.35266	0.813628	0.925993	0.699717	4.27307	1.01833	1.83901	0.463458	4.13995	2.25828	15.5077	0.831089
MDBLsor1_11356	0.0370785	0.0401464	0.0340107	0.109907	0.0696534	0.104425	0.184778	0.135212	0.0381158	0.0677333	0.0600322	0.0523312
MDBLsor1_04698	1.05876	1.06978	0.503649	0.258187	1.34556	0.327669	0.541053	1.68712	1.11409	0.153311	0.129692	0.106072
MDBLsor1_04695	1.58256	1.18696	0.48524	1.51989	2.0858	1.45409	1.34982	1.5995	0.555117	7.06199	3.27125	10.1474
MDBLsor1_04684	0.241744	0.14948	0.0572155	0.182022	0.224389	0.139654	0.0673817	0.0510634	0.034745	0.214772	0.155645	0.123426
MDBLsor1_04681	2.78465	2.15632	2.62699	3.42256	3.09689	2.77921	3.73191	3.65933	0.468189	0.175604	0.517879	0.535973
MDBLsor1_04677	0.189668	0.318498	0.192965	0.349931	0.337062	0.150011	0.346729	0.210603	0.0820742	0.358166	0.289337	0.220508
MDBLsor1_04672	4.65074	2.31354	3.28172	4.84103	2.7329	3.77438	6.21612	4.1163	2.26662	1.7205	3.49299	1.44695
MDBLsor1_04725	2.44124	4.17003	4.15213	2.28026	1.30418	1.45643	0.38998	0.146814	0.130173	0.759782	0.409555	1.50392
MDBLsor1_04668	1.37939	1.12518	0.952423	1.20221	1.00008	0.882319	1.1971	1.42296	0.847234	0.511613	0.392496	0.536944
MDBLsor1_04656	1.97613	1.5972	2.22682	9.85975	5.50918	3.4044	9.41346	6.5291	3.99513	2.06372	1.85009	1.20994
MDBLsor1_11358	3.18669	4.35271	4.60257	1.76529	2.68289	1.6943	2.20496	1.88332	1.29722	3.76575	2.57079	3.5343
MDBLsor1_11361	22.3395	29.5692	13.8862	60.58	26.3179	44.3887	35.952	102.566	2.47416	24.67	9.29758	40.8695
MDBLsor1_04645	0.81708	0.554184	0.921873	1.10056	1.13103	0.980686	1.18321	1.16584	0.617521	0.356459	0.372378	0.281578
MDBLsor1_04644	0.0851633	0.0507041	0.0597226	0.105881	0.0489186	0.0241278	0.0854017	0.0420914	0.0637466	0.0396085	0.116645	0.024592
MDBLsor1_04639	0.0793339	0.173187	0.0462756	0.0684854	0.0932615	0.0437094	0.106124	0.0892606	0.122987	0.0283214	0.154955	0.0423868
MDBLsor1_04633	1.38696	0.680727	0.427972	0.875985	1.1932	0.935913	1.39917	0.127802	0.245254	2.65195	2.81235	2.93874
MDBLsor1_04630	1.13304	2.90115	0.991168	2.09781	0.890315	1.75088	2.65383	2.52442	4.71399	1.17045	1.71722	0.934419
MDBLsor1_04622	0.696099	1.53238	1.01961	0.319211	0.715873	0.917477	0.419267	0.281654	0.423982	2.18396	0.82956	1.82653
MDBLsor1_04613	0.14728	0.404441	0.132037	0.267971	0.476942	0.225079	0.352298	0.820487	0.522091	0.700689	0.235292	0.493536
MDBLsor1_04612	0.256571	0.13523	0.0948741	0.331706	0.294081	0.314981	0.290713	0.215891	0.146402	0.0874792	0.0570637	0.0266482
MDBLsor1_04604	16.7286	13.1791	11.7048	8.68166	13.1815	18.0347	18.274	8.00627	2.80229	7.34784	17.3041	4.95512
MDBLsor1_04603	0.8335	1.0973	0.655212	1.45436	2.3132	0.115156	0.178803	0.552147	0.275272	0.36867	0.317458	0.419882
MDBLsor1_04657	1.20623	1.06178	1.18748	1.56205	0.32287	1.36772	0.808181	1.05669	0.469632	1.28667	0.350523	1.70227
MDBLsor1_06835	0.659771	0.749674	1.76078	0.535446	1.40068	1.39776	1.86577	1.40298	1.06635	3.1975	2.71015	2.2228
MDBLsor1_04729	16.0908	15.656	14.1776	25.5187	13.6976	15.4035	22.6092	20.9053	11.0259	8.3266	9.07731	9.57663
MDBLsor1_04736	1.26486	1.45776	1.48627	2.53553	1.55764	1.2742	2.31355	3.05476	4.12813	0.609511	0.852566	1.31163
MDBLsor1_04974	0.313404	0.752745	1.87285	2.25709	2.502	2.61763	1.80453	1.10869	1.00758	1.62693	1.56286	1.78436
MDBLsor1_04962	16.9068	12.8708	11.5601	16.4057	8.63695	9.73516	11.1534	5.62826	5.798	5.60011	4.50819	5.69802
MDBLsor1_04961	4.58531	7.82427	3.6612	46.7491	64.9215	43.6153	85.4444	72.949	57.6736	12.6176	7.33547	7.48258
MDBLsor1_04953	7.14077	5.59457	2.79968	8.29586	7.61924	7.10249	6.6998	5.36369	2.30803	2.77618	4.20152	1.6467
MDBLsor1_04952	1.50386	1.24567	1.9915	0.771829	3.1787	1.47978	2.46151	2.89577	2.67864	2.93542	1.90878	4.09231
MDBLsor1_04921	1.68136	2.69574	0.593193	2.06307	2.54355	1.22769	0.304197	0.643471	0.0646874	2.14569	0.842458	1.105
MDBLsor1_04920	17.3243	17.2592	18.9867	24.7099	12.5655	12.7635	19.152	18.5921	11.8389	4.78685	9.38985	5.58648
MDBLsor1_04916	0.294115	0.210117	0.226819	0.411783	0.443926	0.142152	1.12874	1.34904	1.35239	0.545924	0.363151	0.348138
MDBLsor1_11335	3.52038	1.99265	0.64649	2.30074	2.35089	1.97404	0.448554	0.84192	1.23529	1.92243	2.11403	1.5409
MDBLsor1_04896	32.92	25.4358	29.4572	36.7535	39.1827	36.7258	13.8977	18.2149	9.22018	19.8656	8.59933	17.3031
MDBLsor1_04890	31.5148	36.5517	30.4359	49.1012	58.2188	61.2383	129.005	84.9476	68.1587	41.2873	44.727	46.5434
MDBLsor1_11338	0.738908	0.892531	0.384085	0.720465	0.781116	0.59008	0.813404	0.763284	0.397241	1.32677	0.639002	0.928524
MDBLsor1_04882	1.06247	0.875225	1.10784	0.437993	0.845054	0.46456	0.170113	0.105059	0.0569964	1.30091	0.646981	5.16178
MDBLsor1_04733	3.20507	2.95034	0.843988	8.54513	3.86293	5.38367	13.8286	11.7374	7.64471	0.490202	0.326954	0.473942
MDBLsor1_04879	0.152274	0.162267	0.157271	1.16092	0.320793	0.518467	0.48573	0.368827	0.773058	0.134231	0.491569	0.3129
MDBLsor1_11346	0.600044	0.506947	0.186566	0.751557	0.132005	0.321482	0.81932	0.63839	0.116495	0.281486	0.219978	0.484459
MDBLsor1_04870	20.9481	25.7512	28.7086	50.2513	40.5026	5.82053	27.5656	24.3313	245.93	63.0642	78.5408	63.0661
MDBLsor1_04869	0.187597	0.174722	0.17031	0.621212	0.424347	0.31751	0.473045	0.588525	0.707652	0.852559	0.52434	1.43023
MDBLsor1_04866	0.266871	1.03511	0.152502	0.343001	0.67872	0.308229	1.01799	1.44723	0.357218	0.444332	0.608997	0.444366
MDBLsor1_04859	0.195535	0.169205	0.367448	0.0866201	0.158076	0.122348	0.0796562	0.082512	0.0810841	0.494782	0.758805	0.498861
MDBLsor1_11347	12.2289	14.8003	11.7977	12.7399	2.99799	9.29893	7.17788	8.70369	2.91678	15.6174	6.04542	15.9398
MDBLsor1_04854	0.170962	0.216661	0.232671	0.0639643	0.635096	0.334002	0.0475763	0.0321098	0.00365281	0.180297	0.0233461	0.193445
MDBLsor1_11349	0.153717	0.0902425	0.125739	0.315074	0.36666	0.463097	0.428008	0.266548	0.37444	0.239008	0.137376	0.0357449
MDBLsor1_10311	3.15273	1.5616	2.29037	3.63729	2.54998	2.92385	1.15651	1.91071	0.42193	0.721669	0.146969	1.3948
MDBLsor1_11351	3.58581	3.66634	3.42955	5.7684	4.84774	3.92885	5.40573	5.98343	2.7177	5.75157	3.58868	2.06267
MDBLsor1_04744	5.68357	5.25867	5.76845	4.8404	4.97109	4.75554	4.57109	3.14811	3.41086	3.12512	1.78732	2.46299
MDBLsor1_04742	118.819	117.434	117.591	107.91	105.615	111.77	83.2139	98.0778	120.319	86.9715	116.882	126.246
MDBLsor1_11353	0.544055	0.408411	0.333528	0.402991	0.84147	0.62223	0.575083	0.337048	0.12622	0.26688	0.18351	0.100141
MDBLsor1_04878	36.88	35.1808	37.1467	61.1862	54.5734	27.259	75.9654	58.3461	27.3323	9.95484	25.3898	14.5984
MDBLsor1_06839	10.5755	8.86825	9.04604	7.06543	11.5359	9.40511	6.34377	8.52541	11.2987	14.7758	8.64999	12.1607
MDBLsor1_06840	4.89189	5.63147	5.74478	0.841915	1.83497	4.34732	2.36256	1.96393	0.540635	11.2004	5.62079	8.88264
MDBLsor1_06846	0.125941	0.250726	0.162	0.328396	0.374197	0.208581	0.21669	1.06285	0.172193	0.0635071	0.0787122	0.100991
MDBLsor1_09002	5.75118	5.98474	3.13033	7.55901	6.41824	4.73882	1.16565	1.42202	0.685546	5.76216	2.37544	5.18053
MDBLsor1_10540	0.140192	0.0304001	0.085296	1.78908	1.10485	0.420622	3.68714	2.06651	0.445869	1.86416	3.77811	4.8811
MDBLsor1_08995	1.39556	0.69763	0.610638	2.48919	1.1191	2.61805	1.80029	2.1925	5.04778	3.5082	2.64764	4.37132
MDBLsor1_08994	72.3922	64.9339	57.908	82.9399	49.2771	64.5262	78.7528	72.9697	87.1411	42.0975	43.4886	25.1695
MDBLsor1_08984	9.12107	8.75535	7.74693	1.07259	5.69007	9.19922	1.74097	1.1749	0.61003	14.0354	2.50594	14.0169
MDBLsor1_08972	12.2651	17.9548	11.5741	23.2536	9.74364	14.3001	24.5077	25.6438	7.21354	11.8177	7.95394	10.9616
MDBLsor1_08957	0.0739282	0.133345	0.0979159	0.161221	0.244501	0.098842	0.185015	0.314019	0.249517	0.0311237	0.118823	0.0749735
MDBLsor1_08941	5.00841	3.57949	3.49771	1.15651	6.03807	2.42616	1.72778	1.25621	1.492	10.4055	5.84204	6.65561
MDBLsor1_08939	0.413042	0.285491	0.241467	0.426098	0.786135	0.22719	0.380573	0.559123	0.770013	0.83132	0.931031	0.608856
MDBLsor1_08938	2.51661	3.14776	2.17514	3.27817	4.35708	2.83355	2.31283	2.6064	2.46028	4.56237	3.50596	4.86468
MDBLsor1_08933	1.95675	2.21227	0.348123	0.625018	0.850055	1.02692	1.30673	1.90123	1.45598	1.3091	2.35703	1.28122
MDBLsor1_10545	1.41965	2.96719	2.94274	3.63687	3.36694	1.72277	2.74857	2.80035	6.08075	5.54675	3.74924	5.1246
MDBLsor1_08929	0.806798	0.474009	0.803226	0.453425	1.17642	0.909575	0.844504	0.704583	0.282019	0.293283	0.1077	0.294939
MDBLsor1_08900	4.65572	3.34098	3.88696	7.75325	6.13606	8.51675	10.6753	11.0898	6.76837	6.96887	4.90345	4.23198
MDBLsor1_10550	147.47	146.408	137.209	192.348	183.174	155.21	144.845	133.953	103.243	120.792	145.733	124.243
MDBLsor1_08890	0.0944012	0.293257	0.322215	0.167313	0.31673	0.250768	0.0503478	0.464354	0.125325	0.0399261	0.181507	0.0285909
MDBLsor1_08887	0.231686	0.182333	0.13298	0.230963	0.426663	0.0377312	0.133871	0.311194	0.222532	0.493162	0.471377	0.382536
MDBLsor1_08886;MDBLsor1_08885	10.1614	9.45351	8.76729	8.81798	14.1447	5.90769	5.41532	3.53739	2.04366	17.3202	14.193	18.1669
MDBLsor1_08882	48.9563	51.2282	53.5075	53.5219	83.9778	59.1397	65.9827	53.4165	33.9819	55.2255	63.7069	54.726
MDBLsor1_08881	34.1943	33.4098	27.5124	23.3032	25.8197	23.7474	15.6064	16.4171	9.45282	31.5623	26.5376	26.6878
MDBLsor1_08878	0.552	0.494789	0.376455	0.751246	1.15285	0.503397	0.997895	0.688909	0.843402	0.400341	0.612888	0.236395
MDBLsor1_08877	0.189734	0.100416	0.178523	0.195757	0.361604	0.433478	0.188373	0.311315	0.394148	0.0731781	0.137815	0.130014
MDBLsor1_10555	6.86098	3.98952	3.83472	6.99096	6.59326	7.02807	12.0397	12.2211	6.202	1.69565	4.7894	1.56578
MDBLsor1_10634	54.2934	62.4651	85.0036	58.9189	75.6795	57.9963	82.1559	61.6894	71.5873	84.7093	99.6696	80.7141
MDBLsor1_08854	1.74682	1.90847	1.95196	3.24486	0.889322	1.52206	0.422732	1.45605	0.625681	0.405311	0.422477	0.439644
MDBLsor1_08851	0.828764	0.717511	1.17232	0.156681	3.14119	1.8602	0.191104	0.139139	0.243068	3.06722	2.46139	0.43462
MDBLsor1_08850	5.07665	3.9219	4.28643	8.27352	7.85896	5.05466	12.1181	10.73	4.68524	5.28596	3.72672	4.25509
MDBLsor1_10518	55.0661	67.8029	70.0796	29.0333	26.6598	34.3513	18.2247	34.7951	35.4788	18.8717	25.2649	28.1414
MDBLsor1_09010	0.453109	0.126372	0.175994	0.332161	0.207201	0.422755	0.419827	0.430939	0.425383	0.239872	0.130556	0.163974
MDBLsor1_09011;MDBLsor1_09163	2.51645	5.1191	6.75593	2.68282	0.602392	2.4895	2.22057	5.78793	9.2823	0.323488	0.471132	0.402398
MDBLsor1_09013	30.6801	20.7475	28.7208	25.376	51.8728	25.5931	27.1552	37.93	33.161	33.9282	46.1734	26.1837
MDBLsor1_09268	117.102	65.8055	133.269	157.622	200.16	250.183	249.063	420.638	580.195	234.19	403.387	292.511
MDBLsor1_10460	6.97221	6.76602	8.41971	7.57659	9.61735	11.4682	11.854	8.57313	2.2042	11.7896	9.68404	11.2148
MDBLsor1_09263	1.74302	0.745673	1.24435	0.980348	2.4792	0.743588	3.29647	3.29366	13.6939	1.08714	1.71137	2.33561
MDBLsor1_09261	40.6437	42.5253	28.6573	52.4275	45.4533	42.8189	101.183	68.1554	80.4908	38.5865	36.3469	45.3678
MDBLsor1_09248	2.76069	2.24698	2.12329	5.1385	1.9345	4.13077	9.12378	6.49724	4.27776	1.93095	1.46303	0.937801
MDBLsor1_10461	0.786515	0.489362	0.23967	0.537928	0.346665	0.155402	0.28469	0.166442	0.225566	0.254413	0.365648	1.25311
MDBLsor1_10463	1.70672	1.37172	2.12487	2.91554	2.52516	1.86879	5.08834	5.17216	3.24667	3.4786	2.79669	2.81863
MDBLsor1_09226	14.4847	15.4454	10.9601	27.1198	26.1965	23.4527	28.453	37.1979	17.209	15.6584	15.6925	15.6307
MDBLsor1_10464	4.59123	1.30271	0.863448	3.78912	2.41891	3.95686	0.386436	0.383468	0.384952	2.49789	1.01747	1.10454
MDBLsor1_09195	119.382	126.028	119.432	109.94	85.7978	89.578	119.827	125.69	109.93	106.4	85.2762	117.263
MDBLsor1_09184	11.5475	10.0952	6.22954	1.0483	11.2088	1.74344	1.32213	1.1055	1.11543	1.47646	1.28641	1.09636
MDBLsor1_09183	27.0043	28.1896	38.3603	38.4518	53.531	38.5527	29.5883	35.0673	43.7179	44.0378	47.6125	80.2519
MDBLsor1_09165	22.4782	30.111	20.4808	21.0256	27.7738	16.8525	18.6569	15.6162	6.69529	28.2155	34.7953	16.0048
MDBLsor1_08836	0.865466	0.503381	0.508076	2.16442	0.892815	0.93886	2.03968	0.570095	1.28303	0.346693	0.735872	0.1105
MDBLsor1_09162	0.70367	0.810899	0.757285	0.648973	1.88799	0.128789	0.578095	0.311005	0.582114	2.34881	1.73886	1.57607
MDBLsor1_09117	117.317	111.237	110.442	111.274	203.873	164.953	158.993	148.681	112.457	191.701	184.804	218.358
MDBLsor1_09112	0.529973	0.142466	0.190901	0.16214	0.163397	0.0746347	0.428195	0.248926	0.0696568	0.350474	0.247387	0.213887
MDBLsor1_09058	0.0596959	0.0685081	0.0773202	0.644381	0.080882	0.362631	0.5802	0.946621	0.272178	0.0752998	0.166306	0.120803
MDBLsor1_09047	5.51907	5.41623	6.3882	11.0397	11.9646	15.0005	36.1492	33.3793	91.264	7.50924	13.9396	8.90642
MDBLsor1_09040	5.52281	5.69195	4.00399	5.72744	5.34042	0.409774	7.37695	7.60098	2.98231	5.71938	5.58237	4.96316
MDBLsor1_09036	3.7553	3.1428	2.5814	2.34211	3.23293	1.90456	2.2872	1.68149	1.33017	3.33492	3.39215	3.80794
MDBLsor1_09033	0.171056	0.282938	0.169429	0.6299	0.671091	0.391923	0.521173	0.649276	0.585224	0.686408	0.506155	0.560323
MDBLsor1_10512	0.1741	0.333137	0.186014	0.655003	1.05957	0.250434	0.260573	0.227931	0.244252	0.401616	0.978805	0.269835
MDBLsor1_09028;CON__Q0VBK2	45.1396	48.5144	53.6609	28.5451	55.408	86.2796	32.5943	63.324	2.25687	3.69401	80.1415	158.417
MDBLsor1_09027	6.54349	6.87892	8.76553	9.44374	9.59216	8.21994	12.0101	9.85566	14.5629	7.32342	5.88047	6.5357
MDBLsor1_09020	0.307817	1.12012	0.699831	1.45895	2.8204	1.92816	2.16184	1.90037	0.917573	2.86974	3.52113	5.02445
MDBLsor1_09018;MDBLsor1_09023	1626.34	1458.87	1416.1	531.33	1525.06	1012.14	1014.07	622.664	163.278	1714.47	706.894	1046.59
MDBLsor1_09014	0.418152	0.461727	0.449256	0.57264	1.07908	0.405008	0.912805	2.61174	1.75957	0.751334	0.915441	0.420318
MDBLsor1_09142	0.0566613	0.100788	0.0848239	0.306572	0.629195	0.301478	0.274857	0.240109	0.1158	0.190673	0.275215	0.132047
MDBLsor1_09269	27.7854	23.7957	37.876	29.4471	17.2842	18.1357	20.7203	23.0084	33.513	15.6965	26.0701	19.6232
MDBLsor1_08833	0.225925	0.368836	0.335912	1.11185	0.724661	1.2812	0.405543	3.04787	9.39435	0.0345202	0.487383	0.260952
MDBLsor1_08822	221.383	240.531	257.996	243.913	252.13	240.463	398.641	268.288	202.686	395.372	401.87	410.805
MDBLsor1_08666	20.5508	20.3939	21.3679	47.5042	32.5499	39.7567	32.8927	36.409	58.5634	17.6268	42.0054	17.2186
MDBLsor1_08663	5.5468	1.78764	4.03743	16.064	1.02985	5.8755	15.075	2.67513	4.36174	0.228831	3.00766	0.452773
MDBLsor1_08657	0.383537	0.250019	0.259065	0.487474	0.512588	0.281558	0.794537	0.4035	0.186773	0.406845	0.620573	0.311003
MDBLsor1_08656;MDBLsor1_10314	0.497632	0.453911	0.43662	1.05099	0.29557	0.553709	0.757453	0.844463	0.670442	0.476438	0.383269	0.301082
MDBLsor1_08653	0.891014	1.04618	1.59764	4.13003	1.6565	7.71242	4.54977	6.87686	27.3524	1.88547	3.29988	2.93944
MDBLsor1_08652	2.23174	2.15381	0.568473	4.14658	0.552517	0.843482	0.74926	1.97633	5.37937	0.449884	2.16961	1.01755
MDBLsor1_08645	0.290304	0.148955	0.276084	0.645953	0.496337	0.654397	0.446662	0.278054	0.791084	0.0687229	0.0301818	0.0306029
MDBLsor1_10666	0.274433	0.222685	0.315636	0.419333	0.539888	0.137627	0.797015	1.50227	0.842544	0.196761	0.354218	0.234964
MDBLsor1_08632;MDBLsor1_08291	1.86986	1.07571	1.74215	2.89485	0.286507	2.0666	1.56301	1.12899	0.316227	2.22349	0.184275	1.89332
MDBLsor1_08629;MDBLsor1_08624;MDBLsor1_08628	0.0829356	0.080634	0.0817848	0.189151	0.186464	0.191838	0.350338	0.128982	0.571694	0.27926	0.164997	0.474411
MDBLsor1_08622	2.99206	2.50648	1.93759	2.49002	1.85085	1.96837	2.3438	2.03386	1.27316	1.24655	0.905725	1.18616
MDBLsor1_08620;MDBLsor1_00716	0.147218	0.152633	0.149925	1.96233	0.181083	0.230785	1.46798	0.856959	0.245936	0.644427	0.161658	0.984928
MDBLsor1_08611	1.08839	6.46579	2.04387	2.99601	1.19897	1.70159	4.00666	3.469	4.38641	2.98403	2.87232	4.05882
MDBLsor1_08605	1.77549	2.95466	4.68234	5.76901	9.59143	1.94659	2.31678	1.67701	2.95655	24.9595	23.5412	21.9165
MDBLsor1_08599	2.53658	2.56296	2.6713	4.85095	1.9209	3.30971	8.88874	7.52932	2.40389	3.8176	2.25794	1.89486
MDBLsor1_08590	21.679	25.6501	33.5526	25.1815	23.4096	20.6101	26.8221	25.4491	63.7679	8.9884	18.1747	7.93174
MDBLsor1_08588	2.72059	2.24298	1.86347	3.77775	2.527	0.842311	0.519467	1.62263	1.07105	0.319188	0.672948	0.496068
MDBLsor1_10674	62.1791	64.0655	71.2761	55.7581	92.9839	52.4007	46.4304	62.5472	80.978	91.9992	49.825	93.4586
MDBLsor1_10676	1.12441	0.779418	1.24345	1.06009	1.02589	0.942372	1.17476	1.22189	2.27679	1.80624	1.34989	1.74501
MDBLsor1_08563	6.48959	6.71764	5.93851	9.7679	11.951	8.86269	13.7775	7.97234	3.64313	12.6911	11.1797	8.70244
MDBLsor1_08562	38.0857	34.9017	35.6924	46.1823	59.7171	52.2878	39.2325	41.6039	32.1184	29.3218	24.8268	29.2601
MDBLsor1_08553	0.213647	0.121246	0.0489799	0.0531578	0.163871	0.108514	0.0785237	0.13624	0.518456	0.10374	0.0383857	0.123633
MDBLsor1_08538	6.8292	6.41213	6.17913	5.1538	2.42387	4.56491	3.002	3.42439	1.35282	0.63842	0.93551	1.40618
MDBLsor1_08521	2.00885	1.6811	1.53106	1.94506	1.27368	1.16645	1.08925	1.40412	0.110131	0.489575	0.56624	0.803926
MDBLsor1_08520	0.742064	0.636809	0.847319	0.503072	0.154708	0.180389	0.964024	0.374804	0.403946	0.595921	0.417511	0.239101
MDBLsor1_08511	5.36235	4.38217	4.11865	4.00281	4.84425	3.72463	4.52019	7.74429	3.18352	5.55884	2.96483	4.80272
MDBLsor1_08421	5.21654	4.35829	3.84633	0.384601	1.20938	0.627098	0.233093	0.618409	1.33894	0.970313	1.38787	1.80543
MDBLsor1_08679	3.47395	4.17623	3.3799	5.09009	3.47853	3.63412	6.32165	5.71662	2.75406	2.65303	1.75406	1.68941
MDBLsor1_10662	0.52533	0.494882	0.456663	0.676775	0.926567	0.329571	0.684504	0.537937	0.857769	0.543699	0.254901	0.710611
MDBLsor1_08690	4.59995	5.37498	5.54886	2.69688	4.46665	3.59566	4.00666	3.89789	1.29466	5.41192	3.03311	4.37768
MDBLsor1_08697	2.64628	1.83723	3.45533	2.81893	3.44177	3.79862	1.29682	2.49686	0.564027	0.703606	1.95932	0.515273
MDBLsor1_08817	0.012071	0.0145076	0.0169442	0.158209	0.13279	0.0364645	0.387368	0.379954	0.228757	0.043489	0.0121934	0.0278412
MDBLsor1_08815	0.207097	0.142097	0.230786	0.172388	0.120329	0.427165	0.431094	0.25723	0.604957	0.323207	0.345652	0.233739
MDBLsor1_08813	0.537949	0.411048	0.326107	0.527813	0.281176	0.574047	1.10223	1.32029	0.699613	0.399888	0.741477	0.319413
MDBLsor1_08812	0.186587	0.330532	0.277851	0.259407	0.21676	0.665831	0.788648	0.50757	0.289102	0.0705054	0.135997	0.0837018
MDBLsor1_08811	4.165	4.62099	4.7288	5.95085	6.28754	5.36256	5.1984	3.29194	2.68938	1.07774	1.69884	0.938304
MDBLsor1_08802	0.854312	0.446467	0.754399	0.345525	0.602281	0.42775	0.306436	1.8313	4.8817	2.4348	1.05088	1.7436
MDBLsor1_08801	6.97221	5.3849	5.64879	6.48476	5.47186	3.6707	4.14497	6.83638	6.88347	3.54709	3.24898	4.15561
MDBLsor1_08794	1.45202	1.27641	0.801166	0.847934	0.454717	1.32171	0.171448	0.181236	0.176342	1.45637	0.859517	2.30456
MDBLsor1_08793	0.179225	0.0264887	0.102857	0.274798	0.108535	0.218808	0.0490473	0.172348	0.249773	0.0571138	0.0991692	0.141225
MDBLsor1_08791	0.230378	0.215331	0.0647937	0.137966	0.314634	0.207291	0.499534	0.362437	0.148838	0.359657	0.436134	0.342578
MDBLsor1_08785	1.21024	1.84561	1.1742	10.2114	11.7677	10.4801	13.3332	12.0111	5.00892	9.92524	12.9396	3.87728
MDBLsor1_08781	23.9949	23.8099	17.7769	20.2834	26.7885	27.4513	22.0152	30.4511	17.2364	17.3846	17.3653	17.6738
MDBLsor1_08779	1.06836	0.774394	0.207135	0.825738	0.5764	0.327063	2.93138	3.02944	0.476746	0.07533	0.299665	0.140883
MDBLsor1_08829	71.9249	64.2919	78.6527	99.7662	73.1665	70.0508	108.517	120.079	98.3222	29.7409	52.9553	43.2811
MDBLsor1_08777	4.54231	5.63706	4.18821	6.2839	8.91804	10.2851	3.3988	3.83744	3.61812	5.86306	3.56519	4.56022
MDBLsor1_08771	5.14083	6.36096	7.11359	5.31412	11.0215	11.6521	11.345	9.68221	40.1041	6.57714	12.4484	6.91352
MDBLsor1_08768	1.64559	1.43381	1.2797	1.30823	0.629765	1.36157	4.29207	1.32692	5.73588	0.542294	0.0891799	1.37775
MDBLsor1_08724	0.162565	0.136701	0.149633	0.509319	0.177885	0.267783	0.228706	0.593968	0.726592	0.357885	0.925206	0.312118
MDBLsor1_08721	1.6784	1.4706	2.39552	2.62179	5.33067	5.22961	1.80664	1.58511	0.880911	5.75849	0.722411	8.49578
MDBLsor1_08720	6.09079	7.35562	6.3264	19.332	10.7913	27.56	14.1175	10.2167	18.8045	16.6517	10.3874	12.7331
MDBLsor1_08719;MDBLsor1_00172;MDBLsor1_00129;MDBLsor1_00067	5.31562	7.1931	5.75793	5.97753	13.52	10.8589	7.0958	5.32304	3.24338	17.7895	7.47497	9.70056
MDBLsor1_08711	1.0272	1.03517	0.95067	1.23965	0.446573	0.685124	0.703691	0.592452	0.357358	0.429423	0.550323	0.671222
MDBLsor1_08709	1.57104	1.49045	1.51401	2.31543	2.20933	2.26238	4.54151	3.64177	0.726348	1.5138	1.96165	0.876072
MDBLsor1_08708	2.61095	1.71118	1.40654	1.17941	1.5728	0.960076	1.11595	1.38943	0.636582	3.00153	0.643775	1.43214
MDBLsor1_08707	5.11777	6.11563	4.92078	3.09034	3.35224	2.63749	2.21013	1.70631	4.06321	3.24741	2.68729	4.0548
MDBLsor1_08706	23.2786	19.5217	22.3278	32.1321	32.1344	31.9036	33.0766	37.8421	29.4887	21.9994	16.2845	24.9407
MDBLsor1_10655	17.9106	35.9624	25.3271	16.8151	16.2157	21.8202	6.19347	3.2599	1.19247	23.0538	7.74958	19.5897
MDBLsor1_08699	4.05004	3.93679	3.3813	13.4441	8.00585	10.8886	22.7888	16.7303	9.45465	5.73623	4.83174	3.04786
MDBLsor1_10647	0.636466	0.266451	0.312069	0.344759	0.350372	0.238498	0.834777	0.745423	0.144332	0.267204	0.0569569	0.179763
MDBLsor1_09287	4.18152	3.46225	2.396	1.99425	4.56996	3.46627	2.21242	1.47705	0.984745	2.79973	3.78497	2.76176
MDBLsor1_09298	4.42142	4.95379	6.68274	10.1477	9.46293	10.0073	16.606	13.8583	16.7735	10.3422	5.80998	14.1787
MDBLsor1_09301;MDBLsor1_06018	7.0124	8.01129	6.79319	13.4863	12.6288	11.5136	10.5948	8.01867	4.2207	6.73357	2.25816	7.14329
MDBLsor1_10107	2.36057	2.85779	1.35618	2.50595	2.19371	1.49639	0.283784	0.995401	0.345598	0.866603	0.141744	0.959908
MDBLsor1_10330	1.79331	3.74574	2.21016	3.70679	2.18635	1.72657	2.13045	2.20611	0.988094	0.586889	0.341053	0.095217
MDBLsor1_10087;MDBLsor1_09926	2.4857	2.44178	3.13949	5.21897	4.67015	5.09876	6.47648	5.19937	3.6575	4.41155	3.75486	3.11338
MDBLsor1_10086	1.13453	1.37457	0.0882514	1.58439	2.47626	3.65189	3.08115	2.97914	6.05676	1.67219	2.31814	3.16951
MDBLsor1_10332	13.8837	10.2137	10.8983	11.9741	6.09984	10.0834	5.25436	8.00386	3.48473	5.46551	4.86723	6.95003
MDBLsor1_10080	1.26729	1.25585	1.35136	2.10029	1.30135	1.68322	3.05423	3.49656	1.86541	4.54746	2.94427	7.73781
MDBLsor1_10070	5.36827	4.75715	5.83332	9.59496	12.3473	11.296	20.4099	17.9858	8.41814	6.51211	12.981	6.06344
MDBLsor1_10066	2.84967	2.7333	2.75554	3.7703	4.40598	4.43197	5.61466	5.07949	2.45108	1.25387	1.83203	0.702003
MDBLsor1_10059;MDBLsor1_10057	7.19996	7.58607	6.29221	4.25043	6.80632	4.50889	3.85476	5.12307	2.48105	5.07076	3.67434	2.16667
MDBLsor1_10058;MDBLsor1_09938	1.54184	0.825662	0.345432	0.415755	1.1261	0.838026	0.154345	0.528722	0.449511	0.973792	0.42862	0.676547
MDBLsor1_10049	1.1088	1.38993	1.01492	0.877247	1.44474	1.56226	0.435203	0.273283	0.10091	0.198987	0.228363	0.177445
MDBLsor1_10047	46.1366	46.1944	45.8416	37.9202	31.0498	34.6774	40.8368	43.4246	25.9024	13.1947	13.2426	14.7515
MDBLsor1_10033	0.436721	0.286083	0.427473	0.447881	0.302758	0.99699	0.988338	0.556987	1.41969	8.44262	0.148782	0.690715
MDBLsor1_10027	0.283104	0.0853917	0.499441	0.670342	0.334268	0.22163	1.24799	2.07417	1.56786	1.37173	1.59145	1.78862
MDBLsor1_10012	2.2652	2.28404	2.39456	4.71587	2.20897	4.49802	2.07987	2.35613	4.19945	1.6384	0.555398	1.69463
MDBLsor1_10010	0.840447	1.37219	1.02759	1.6674	1.16096	1.03386	1.14574	0.975421	0.589964	0.248407	0.682958	0.341606
MDBLsor1_10009	0.498224	0.540041	0.824483	0.818911	0.97589	1.18294	2.5326	4.07772	3.28875	0.372858	0.127318	0.0722066
MDBLsor1_10345	3.03595	1.02379	0.623874	7.23009	0.542939	4.06576	1.16775	5.83771	1.5136	0.335804	0.51681	0.697816
MDBLsor1_10346	34.456	30.362	32.4994	43.1332	45.3503	18.1721	61.94	67.2408	39.1322	58.4686	60.836	37.9924
MDBLsor1_09992	0.455727	0.388499	0.257031	0.447053	0.109286	0.363287	0.512858	0.408133	0.261636	0.0479701	0.0596784	0.0538243
MDBLsor1_09983	3.69672	3.09596	2.87883	7.31801	1.83014	3.43471	9.56962	6.77541	7.89623	0.941447	1.76891	0.542337
MDBLsor1_09981	0.581069	0.464239	0.667485	0.464844	0.506227	0.716603	0.378628	0.434607	0.156219	0.173826	0.063724	0.351454
MDBLsor1_09958	0.0999128	0.312326	0.358568	0.542211	0.498323	0.181712	0.613298	5.41657	0.215943	0.106804	0.0851024	0.0783829
MDBLsor1_10350	2.61388	2.89272	2.27416	4.88798	4.45599	3.51268	6.10553	4.34917	1.80445	1.975	2.20629	2.06464
MDBLsor1_09951	3.36927	4.03511	4.0295	5.26737	0.248012	1.40472	1.93151	0.600083	0.438622	0.32567	0.375805	0.217816
MDBLsor1_09950	4.48623	4.09063	3.76003	7.08529	2.24794	7.49378	2.77841	2.60847	0.817332	1.2749	2.25534	1.33457
MDBLsor1_09942;MDBLsor1_09943	4.91557	5.22858	3.42785	5.12795	7.5924	7.53935	9.55283	9.54717	8.90107	11.4269	8.64803	12.2984
MDBLsor1_10112	1.86201	2.11829	1.41952	2.91988	2.34556	2.50956	2.97748	3.4411	1.58424	1.33016	0.756015	1.5624
MDBLsor1_10129	0.533649	0.478723	0.458329	0.650876	0.720028	0.597354	0.67427	0.581515	0.170001	0.0546974	0.0480604	0.0613344
MDBLsor1_10134	3.40479	2.85658	2.81497	3.38408	3.3368	3.75557	5.14057	5.20385	3.77729	2.81853	4.43281	1.86036
MDBLsor1_10161	0.358674	0.358663	0.248879	0.112112	0.531836	0.158446	0.0824117	0.100708	0.0587309	0.592766	0.276977	0.684988
MDBLsor1_10292	3.59578	4.49228	2.93967	5.64283	3.30996	3.00663	7.8457	5.82944	5.64605	2.79087	3.31432	1.744
MDBLsor1_10286	0.137678	0.269596	0.401573	1.91765	0.734404	0.346941	3.32472	2.99344	4.56618	0.363114	0.946254	0.23882
MDBLsor1_10279	11.837	10.8393	11.8696	9.17192	14.0768	10.3946	9.05183	6.56613	2.59694	17.9057	19.5541	17.578
MDBLsor1_10274	0.855496	0.653309	1.05516	0.97015	0.561194	0.545536	0.881199	0.954579	0.346664	1.11791	0.491006	0.786341
MDBLsor1_10272	1.40304	1.27734	1.26524	3.81208	2.65697	2.48051	5.31539	2.71854	2.56271	1.53182	1.79167	1.67504
MDBLsor1_10313;MDBLsor1_10271	52.5985	62.828	63.4218	36.7555	48.9131	44.9008	47.483	42.1052	131.884	48.0738	51.3547	53.48
MDBLsor1_10270	14.7308	13.5305	14.264	31.2219	18.3497	20.5048	23.0566	18.2838	20.7344	14.2171	7.07702	0.973674
MDBLsor1_10319	1.06596	1.03517	1.06384	2.22958	0.435708	0.783972	1.94438	1.13144	0.889376	0.918674	0.870946	6.18435
MDBLsor1_10249	1.83799	2.06271	1.26397	1.58292	2.09609	1.63492	0.705263	0.955079	0.17673	1.63712	1.04834	0.852626
MDBLsor1_10241	2.87812	2.69707	2.41288	1.43361	3.35628	1.03503	1.28882	1.03615	0.257769	1.61686	3.48883	1.38605
MDBLsor1_10322	2.94884	3.44923	1.06274	1.59389	1.81199	1.74599	3.18881	4.79753	1.00856	1.28319	2.91857	3.37554
MDBLsor1_10232	46.9872	28.6654	45.1579	73.0394	87.3383	68.5165	81.002	57.788	36.1049	58.5442	29.6287	41.5394
MDBLsor1_10324	1.25037	0.461479	1.26445	2.18779	2.34647	3.30909	1.46793	1.60375	1.66438	0.738111	0.179914	1.39774
MDBLsor1_09937	149.028	170.207	122.255	147.105	243.012	276.813	283.411	370.739	170.555	66.0891	105.404	42.7586
MDBLsor1_10228	2.76857	3.23429	4.1506	2.77177	3.72598	4.88974	3.95017	3.45488	3.70252	5.21293	0.399276	3.61803
MDBLsor1_10218;MDBLsor1_10220;MDBLsor1_10299;MDBLsor1_10297;MDBLsor1_10298;MDBLsor1_10219;MDBLsor1_10217	0.423791	0.457321	0.490851	0.578743	0.92574	0.752241	1.46867	1.26322	1.04741	1.13973	1.00279	1.17993
MDBLsor1_10216;MDBLsor1_07605	2.69389	3.17598	2.97403	3.74196	2.28232	3.28129	3.27328	2.58539	0.658263	1.56414	1.37916	2.89754
MDBLsor1_10211;MDBLsor1_07604	0.82409	0.734942	0.628827	1.30055	0.843124	0.811459	1.09167	0.610142	0.208331	0.276948	0.390196	0.179163
MDBLsor1_10206	0.457876	1.10548	0.92367	1.04975	0.550495	0.395832	0.715736	0.92857	0.142304	0.619407	0.356715	0.182101
MDBLsor1_10202	2.02197	1.49836	2.03388	2.23227	2.38361	3.16214	2.4283	2.53871	1.64837	1.19549	0.910693	1.3687
MDBLsor1_10195	2.55502	2.24049	2.92569	2.92526	3.82984	4.11948	3.46969	3.62592	4.94492	2.72303	1.30228	2.84033
MDBLsor1_10192	0.101025	0.132976	0.0579431	0.100784	0.241946	0.0655212	0.619027	0.358708	0.0983892	0.692241	0.363102	0.83896
MDBLsor1_10189	3.0702	0.99113	2.32101	3.82594	3.69086	4.72315	5.27728	3.84966	4.62148	2.50589	2.83952	3.31056
MDBLsor1_10188	0.347364	0.388468	1.23057	0.272481	0.508305	0.674693	0.302971	0.587182	0.188861	0.89696	0.461245	1.63763
MDBLsor1_10187	24.0226	19.282	21.2684	29.1781	26.8492	18.5569	14.7731	12.7542	14.4167	27.5112	12.5409	19.3984
MDBLsor1_10329	0.371729	0.407388	0.461572	0.165251	0.453228	0.306724	0.657988	0.390358	1.4636	0.561027	0.99885	0.85755
MDBLsor1_10163	3.64251	5.1526	4.89141	7.24168	8.30256	7.00341	7.85983	3.75889	12.4466	6.3129	3.61634	3.3192
MDBLsor1_10162	0.638958	0.0921252	0.898775	0.370907	3.57284	0.218662	0.284862	0.346832	0.222892	6.05514	0.482954	4.23533
MDBLsor1_10226	6.83387	6.59947	7.06932	8.75199	6.37762	7.34642	11.0894	7.59357	4.94352	3.32844	4.88142	3.51387
MDBLsor1_10351	0.320071	0.341759	0.571059	1.0686	0.731867	0.140026	1.36354	2.25072	3.10392	0.907288	0.282337	0.0587219
MDBLsor1_10352	2.13129	0.390515	1.65576	4.00364	5.35439	0.165854	3.06995	7.98026	2.75387	1.05553	1.98049	1.51801
MDBLsor1_09904	0.733767	1.22049	0.69799	1.3707	2.71892	1.60166	2.11126	0.998002	0.747846	2.67053	3.18021	2.7847
MDBLsor1_10390	0.264466	0.248775	0.142749	0.0372148	0.522699	0.0825484	0.0127936	0.490811	0.9018	6.77441	2.13199	3.40669
MDBLsor1_09548	186.17	156.833	160.764	276.908	154.234	268.661	171.334	161.085	155.653	191.636	78.952	167.581
MDBLsor1_09543	3.88647	3.56181	7.04214	4.00012	1.48866	2.97778	2.46686	2.16821	0.445839	0.742	0.653173	0.192561
MDBLsor1_09539	1.90279	4.22741	2.6819	4.08018	3.56549	2.51144	5.08461	4.21741	1.90506	1.51382	1.07839	1.12781
MDBLsor1_09535;MDBLsor1_07481	4.21828	3.74791	4.94357	7.47585	3.26675	5.80235	5.46089	4.28217	1.67455	1.46214	1.4203	1.34462
MDBLsor1_09533	0.0905658	0.106892	0.0089597	0.379947	0.288585	0.183359	0.240728	0.192759	0.242727	0.0421861	0.0894736	0.0701099
MDBLsor1_09531	10.9141	12.654	13.3918	15.214	13.5847	8.66809	10.0301	14.5287	4.7205	20.3394	12.4195	16.3897
MDBLsor1_09440	0.626496	0.864307	0.501501	1.89177	1.29843	1.28382	3.6525	1.14322	1.95621	0.350624	0.527595	0.173654
MDBLsor1_09439	1.87765	1.04575	1.99912	2.40065	1.9288	0.854163	0.291193	0.188952	0.240072	2.88227	2.99493	1.86941
MDBLsor1_09435	0.323903	0.313907	0.458066	0.386173	0.146537	0.468427	0.244869	0.0712576	0.0313693	0.0864075	0.227693	0.27842
MDBLsor1_09432	60.1103	47.801	49.4883	84.357	81.1339	63.4059	91.0033	98.436	40.3526	90.4285	37.6147	90.0556
MDBLsor1_09431	0.503303	1.94532	1.55206	8.35295	2.94063	3.09776	9.04197	9.03112	16.2906	4.67213	5.91204	4.89985
MDBLsor1_09428	0.690803	0.845977	0.575924	1.41149	1.50212	1.63525	3.88834	5.00663	3.96931	0.301947	2.04582	0.377244
MDBLsor1_09580	2.47336	2.44144	3.17723	2.80549	1.64922	3.36657	1.8853	4.01795	2.87774	3.85023	3.86916	3.92953
MDBLsor1_09424	0.466226	0.448514	0.678223	0.780973	0.449404	0.882716	0.0543424	1.08865	0.571498	1.00918	1.09897	1.25878
MDBLsor1_09410	1.13905	1.87603	2.59674	1.35415	2.15896	2.25581	2.61948	2.33512	1.1183	1.54893	2.16679	0.629689
MDBLsor1_09404	1.55736	0.889368	0.5697	0.780704	0.72558	0.946155	0.520933	0.729145	0.613197	0.944191	0.435057	0.900121
MDBLsor1_09401	36.4563	33.6704	31.0175	60.6173	40.9843	55.6406	73.2338	43.7656	39.6255	28.2825	22.2937	28.2499
MDBLsor1_09400;MDBLsor1_08175	0.341476	0.813318	1.51897	0.367018	2.08763	0.627537	0.302358	0.825482	0.53094	5.26198	1.07712	6.55982
MDBLsor1_09389	84.8237	61.8417	52.5783	78.993	70.4917	44.5643	55.5923	78.4023	65.3451	112.063	138.486	83.0118
MDBLsor1_09385	2.22221	1.21453	0.483706	1.05405	2.02329	0.805042	0.8097	0.347521	0.493676	2.35011	0.703223	1.64319
MDBLsor1_09383	0.690771	0.675206	0.532971	0.575164	1.10785	0.722665	1.48778	0.792979	0.59374	0.748244	0.799775	0.632469
MDBLsor1_09382	8.59671	9.97829	7.93101	12.1098	19.8505	13.2	19.0457	13.9969	6.283	23.3887	14.9392	14.3807
MDBLsor1_09375	1.67292	1.48083	0.966536	1.45793	3.12906	1.75233	1.70342	1.92845	0.930483	7.76289	2.73722	8.93522
MDBLsor1_09361	87.5748	60.6538	43.9964	83.2771	86.0239	46.8782	69.6789	49.4032	56.1639	24.3804	31.4227	42.5744
MDBLsor1_10451	3.65684	4.92928	3.45888	5.54788	6.43148	5.92065	7.00973	4.40481	2.02893	4.76482	3.86206	2.76377
MDBLsor1_09312	2.9174	3.08601	6.64022	5.17904	6.5063	5.57785	12.2326	6.48208	7.45349	1.92898	3.89412	2.27271
MDBLsor1_09306	2.72386	3.08446	2.65977	2.9505	3.38845	1.68057	1.75105	1.82975	10.7676	9.75045	3.77126	14.1442
MDBLsor1_09414	3.36646	4.9755	2.67305	2.95443	7.06994	4.6665	2.05844	2.99189	0.927986	11.0393	5.4294	4.67745
MDBLsor1_08403	782.714	765.275	719.599	299.725	915.684	441.818	540.253	408.564	324.205	1171.34	712.646	1361.64
MDBLsor1_09584	6.26246	5.48911	11.3427	4.02226	4.7435	3.69307	3.24823	0.740565	0.316093	2.87924	0.467486	2.01142
MDBLsor1_09591	3.52225	2.97528	3.64024	8.69986	3.54692	6.11484	8.38854	7.26458	19.5177	0.906424	0.949754	2.18549
MDBLsor1_09899	0.916282	1.36961	1.38967	4.20264	1.3927	0.636797	5.32498	4.26116	3.85055	4.27889	0.895127	2.10551
MDBLsor1_09884	0.23321	0.0555083	0.0988977	0.156228	0.215216	0.189733	0.276536	0.221834	0.15678	0.0582222	0.0629873	0.0551715
MDBLsor1_09883	0.995794	1.07779	1.13537	0.796384	2.71102	1.98453	5.66662	4.07858	2.35961	1.22883	2.14185	0.998258
MDBLsor1_09882	0.387307	0.420135	0.329504	0.117186	0.375557	0.358186	0.339827	0.262862	0.223897	0.0494199	0.315989	0.472836
MDBLsor1_09877	35.0417	32.0421	34.7492	68.3602	74.707	60.862	90.1932	92.888	101.879	56.5434	42.9061	49.454
MDBLsor1_09876	89.0796	97.3203	97.3812	106.32	94.0557	83.8319	108.818	104.492	90.8864	73.3725	101.456	53.9992
MDBLsor1_09850	0.0589326	0.546058	0.070943	0.134745	0.110908	0.125497	0.686049	0.0859104	0.38598	0.220988	0.33817	0.455352
MDBLsor1_09835	14.3086	16.8603	11.0009	6.74024	6.52156	10.4971	2.63113	3.80006	2.03423	5.00032	2.90609	2.92022
MDBLsor1_09822	23.5132	23.5761	17.4057	13.6271	28.5147	16.5573	9.73857	17.2279	13.4448	63.775	141.577	99.3201
MDBLsor1_09814	0.323311	0.352987	0.246227	1.0194	1.15083	1.05723	2.18516	1.24069	0.209415	0.719984	0.474346	0.228708
MDBLsor1_10353	1.06521	1.48096	1.14856	1.59682	1.66292	3.34797	3.1038	2.46826	2.9652	1	1.4364	0.964128
MDBLsor1_10358	4.165	3.89957	6.49997	2.74818	1.48359	1.02234	1.83864	1.49338	1.84836	4.27608	4.31924	3.88063
MDBLsor1_09811	15.2424	17.0024	15.3317	3.20949	1.76368	2.05311	0.366849	3.91288	1.08261	1.59646	1.26073	2.60263
MDBLsor1_09590	0.562313	0.549532	0.285731	0.381022	0.360097	0.266048	0.378441	0.434487	0.182138	0.152393	0.389437	0.0900958
MDBLsor1_09809	1.23757	0.990509	0.943306	2.16938	2.51174	1.97442	1.24274	0.756653	0.469206	0.580321	1.24164	0.823051
MDBLsor1_09800	0.397059	0.070923	0.148443	0.213277	0.897576	0.555426	1.56099	1.02189	0.496678	0.735216	0.989647	1.0207
MDBLsor1_09791	0.692236	0.411172	0.173877	0.911462	0.792073	0.375138	0.968181	1.56062	1.52937	0.343323	0.301769	0.322546
MDBLsor1_09776	6.66345	7.85373	5.71673	5.0905	3.62542	4.27269	4.303	3.0632	3.25727	3.067	1.77985	3.26196
MDBLsor1_09768	284.54	444.327	332.704	310.751	217.054	229.761	185.796	212.946	130.514	91.8285	124.983	81.4342
MDBLsor1_09730	5.93345	8.14993	5.92755	10.6692	4.81079	13.7012	7.32578	6.83828	14.4892	3.82581	2.94501	2.59187
MDBLsor1_09724	0.163323	0.0541002	0.108711	0.118892	0.0983703	0.139414	0.0873844	0.0618892	0.0746368	0.0585701	0.063773	0.110159
MDBLsor1_09662	1.84428	0.618417	2.98652	6.34989	5.06374	6.97582	1.36165	2.72301	0.917329	1.0659	2.39771	0.491894
MDBLsor1_09659	1.64896	2.4144	1.31021	2.39672	2.12477	1.7263	2.88874	3.5193	0.926525	1.38098	1.68213	1.68807
MDBLsor1_10378	0.800193	0.911606	1.13905	1.57051	3.12667	1.77168	2.74377	1.36993	1.08888	4.41091	6.3259	4.04877
MDBLsor1_09615;MDBLsor1_09576	5.58761	8.30532	7.07282	6.90635	0.721682	4.05782	5.42119	4.30715	6.50102	0.0513169	0.0391297	0.0452233
MDBLsor1_09613	1.77281	1.99004	3.27299	5.08368	6.09047	5.53981	2.08589	2.57437	2.27594	5.90238	1.57755	6.04937
MDBLsor1_10380	2.0201	1.91216	1.81473	1.60046	2.97556	0.726406	0.149602	0.602873	0.532901	3.72664	2.64764	2.53142
MDBLsor1_10383	0.483394	0.143493	0.313443	0.251277	1.13141	1.23476	0.942545	1.88315	0.387101	1.05332	0.802736	0.92283
MDBLsor1_10362	2.324	2.07847	2.14556	1.43069	2.17146	1.75115	1.00861	0.640974	1.56944	1.3575	0.955971	1.25375
MDBLsor1_03820	54.9757	83.5742	75.063	62.1998	42.8961	42.3193	61.9614	82.4931	15.9837	68.6516	54.3161	57.8577
MDBLsor1_08402	0.843127	0.682216	0.687866	0.794348	1.2216	0.367091	0.634297	0.599997	0.402308	1.37461	1.42889	2.02639
MDBLsor1_08383	0.14174	0.289424	0.124429	0.527461	0.122809	0.206626	0.799467	0.252459	0.333364	0.460299	0.124022	0.503416
MDBLsor1_07306	22.256	21.4227	17.0656	15.5866	31.5811	17.4399	18.5716	13.9294	2.71734	52.4815	49.8886	31.8161
MDBLsor1_10863	19.2828	21.9986	19.8874	32.701	22.6577	30.6641	57.1166	41.473	39.4446	10.363	13.4634	12.7633
MDBLsor1_10864	96.8251	90.0906	61.879	42.0347	45.1371	105.899	7.3018	5.5101	6.40595	70.2072	43.1738	16.1405
MDBLsor1_07296	1.6636	1.89616	2.94554	0.935086	1.15263	0.979244	0.530133	0.179599	0.880667	3.43387	1.50532	2.07138
MDBLsor1_07294	0.573	0.292671	0.747693	1.03775	1.20271	1.16413	2.36445	1.48034	1.25276	0.722706	0.784136	0.630058
MDBLsor1_07290	0.0535986	0.0429347	0.0828428	0.123516	0.113221	0.0556259	0.0868941	0.0910915	0.0223069	0.0454162	0.0410277	0.0366392
MDBLsor1_07289	0.495482	1.17263	0.0483882	0.32519	0.878273	0.331807	0.261479	0.180254	0.204768	0.899077	0.284295	0.187845
MDBLsor1_07286	5.6599	4.82631	3.67667	6.72018	4.18942	5.24299	3.79187	2.30153	3.0467	3.36236	0.116403	2.60326
MDBLsor1_07284	0.0915566	0.0395788	0.0573075	0.0399868	0.131499	0.0798604	0.0953383	0.146534	0.044143	0.340946	0.35248	0.0212456
MDBLsor1_07271	2.80907	2.05158	2.47928	2.00228	2.49318	3.24993	2.46612	0.350879	1.48631	1.18028	0.563083	2.11699
MDBLsor1_10883	1.11148	0.866199	0.469944	0.256552	3.06637	0.56485	1.375	1.53566	1.29399	2.17985	4.8731	2.24434
MDBLsor1_07236	2.26695	2.13538	1.48798	1.86072	1.04944	0.0559186	1.56693	2.24073	2.71539	0.949053	0.203938	0.414624
MDBLsor1_07227	16.3584	14.0764	13.5136	6.27045	12.735	16.5281	5.71406	7.56997	4.41552	10.5786	2.88945	11.6764
MDBLsor1_07223	3.51508	6.18975	5.42964	5.27585	5.50348	3.97483	5.70366	3.85776	2.88505	2.05937	5.31976	4.58233
MDBLsor1_07222	0.949651	0.987532	0.255256	0.434166	0.35506	1.01298	0.956376	0.701828	0.829102	0.996349	1.5539	1.83039
MDBLsor1_07225;MDBLsor1_07224;MDBLsor1_07221	4.11173	3.92221	3.53277	2.41803	2.67628	4.01998	1.6328	1.57953	1.10892	1.68388	0.753959	3.1949
MDBLsor1_07220	0.349607	0.275706	0.038629	0.559794	0.820567	0.605527	0.949021	0.911828	0.506684	0.394853	0.513865	0.545485
MDBLsor1_07218	0.0145205	0.0243276	0.019424	0.0490888	0.0264484	0.0717293	0.0118329	0.0236337	0.0177333	0.0767625	0.0621014	0.0949926
MDBLsor1_07217	0.556798	0.628621	0.129934	0.766203	0.580331	0.529838	0.524717	1.29392	2.80162	0.670565	0.511882	0.829247
MDBLsor1_07214	12.29	11.0055	13.3602	9.93773	12.1091	13.9941	18.3765	14.3566	13.3559	7.40596	19.1779	13.8944
MDBLsor1_07140	1.375	2.23894	1.95218	3.26348	2.42718	2.05579	5.18561	3.68672	2.21686	2.97021	2.24411	1.99344
MDBLsor1_07135	0.0845806	0.0542243	0.148009	0.105124	0.0617302	0.0183364	0.0529993	0.0809274	0.0669633	0.0315101	0.0296434	0.0333769
MDBLsor1_07128	7.49252	10.8039	8.72521	11.9669	8.69413	7.56004	10.0264	3.55978	3.12293	4.02999	3.89951	4.13619
MDBLsor1_07120	0.189664	0.270762	0.108567	0.204721	0.130157	0.0891996	0.213396	0.264378	0.238887	0.0795519	0.0522504	0.0431605
MDBLsor1_07096	0.784584	1.69565	0.871644	2.94243	2.2711	2.72277	3.74417	5.58692	4.82738	5.5677	4.30334	3.3121
MDBLsor1_07094	4.86135	5.53595	3.55438	7.8571	6.26842	6.65099	9.86516	10.9833	5.07932	3.76229	4.92596	4.27887
MDBLsor1_07093	3.02268	3.44582	4.43032	2.71984	2.99652	2.68514	5.1555	3.98212	2.68451	3.85995	2.95896	4.39309
MDBLsor1_07307	2.43956	1.27567	1.49789	0.465981	4.20468	1.94239	0.621586	1.6762	0.426668	7.44118	9.40478	4.93871
MDBLsor1_07308	16.9619	24.8319	25.2999	6.92621	17.0336	7.59871	7.83638	5.37145	2.60412	27.6149	12.1848	32.5198
MDBLsor1_10861	0.0464793	0.0404379	0.081414	0.317739	0.387635	0.247842	0.0731193	0.345678	0.451868	0.824795	0.830515	2.12758
MDBLsor1_07318	1.75826	1.24105	2.30308	2.25585	0.640813	0.922619	2.05271	1.65932	0.561	0.481127	0.277564	0.450831
MDBLsor1_07618	0.977287	2.39089	1.95152	2.50388	1.71877	1.79758	3.9523	2.22557	1.23352	0.641164	1.18221	0.77646
MDBLsor1_10843	4.45788	4.46343	2.71903	2.74798	1.12643	1.32723	3.61572	2.75936	4.8353	5.26867	7.79339	2.21567
MDBLsor1_07581;MDBLsor1_10149	5.84964	5.86719	4.66174	0.20646	13.1016	9.23392	0.312512	0.508018	0.0928413	5.9914	2.73012	7.47856
MDBLsor1_10844	3.19635	3.83351	3.38042	3.18591	3.33018	4.26663	4.91512	4.30198	2.08142	3.80723	2.2142	4.56056
MDBLsor1_10849	4.44604	3.35308	4.6052	3.02083	3.17778	4.41609	3.01799	1.46225	0.96818	3.97208	4.86037	3.84747
MDBLsor1_07524	1.9829	3.73736	3.35439	3.25355	3.87194	3.23864	1.46902	1.56457	1.4491	3.28133	3.31751	4.06016
MDBLsor1_10851	0.0952835	0.156969	0.0335978	0.03325	0.0378885	0.0286114	0.0644585	0.10082	0.0280972	0.352937	0.240035	0.783762
MDBLsor1_07509	0.284204	0.22503	0.165857	0.36017	0.73661	0.538659	1.74284	1.36183	0.429213	0.832941	0.40072	0.343884
MDBLsor1_07506	25.3882	23.1862	22.7271	32.2604	30.0093	28.2373	44.7702	39.1615	17.8886	21.2324	31.8314	21.7769
MDBLsor1_07492	7.86422	9.02332	7.26085	4.11307	7.08943	6.69739	5.23278	4.45132	6.23976	21.6473	17.9268	20.1604
MDBLsor1_07462	9.30833	9.91161	11.1446	13.1648	10.3884	14.9717	11.5019	12.2207	22.7728	5.47977	10.6153	7.56866
MDBLsor1_07458	7.71716	5.05242	6.78267	8.70172	6.24709	7.86083	15.0955	10.9913	4.87251	6.25327	4.40784	5.73252
MDBLsor1_10854	0.587612	0.814373	0.784554	0.666991	1.02746	0.707197	0.157841	0.122497	0.270509	0.464015	0.301867	0.226393
MDBLsor1_07085	5.93999	4.86663	5.85654	5.01624	9.16235	6.74463	4.47355	6.68808	5.09455	6.5644	6.32394	6.14014
MDBLsor1_07418	4.98941	2.89768	3.62241	4.91653	4.99683	5.28856	5.97548	2.89095	16.1974	5.004	8.78631	9.33983
MDBLsor1_07411	9.31518	9.7038	10.5998	5.40369	67.7746	20.5581	18.0714	49.2516	37.3655	217.812	141.846	195.036
MDBLsor1_07410	88.0889	92.2865	76.4042	105.236	204.94	131.371	129.479	179.203	114.942	362.617	489.023	340.903
MDBLsor1_07409	35.5901	35.1281	29.6123	49.2501	133.801	76.8859	60.445	122.576	26.9578	267.787	179.769	133.109
MDBLsor1_07371	0.110462	0.101182	0.0840394	0.26702	0.402066	0.340649	0.495083	0.193034	0.0563229	0.219368	0.185541	0.151715
MDBLsor1_07369	1.25508	0.6075	3.675	2.20165	3.55685	4.09586	3.75909	3.53739	5.7994	7.19271	10.6451	10.7409
MDBLsor1_07365	0.408337	0.174484	0.169188	0.881302	0.372211	0.298112	1.13223	0.792824	0.373722	1.09552	0.18427	0.616124
MDBLsor1_07352;MDBLsor1_07355	0.891793	0.928447	0.697114	1.23405	1.43575	1.18143	1.93026	1.49217	1.07853	1.979	1.91189	1.31756
MDBLsor1_07348	18.7326	15.9122	14.644	16.1339	20.7899	13.3051	19.0596	21.8113	12.161	6.39954	5.33028	5.73587
MDBLsor1_10859	0.194071	0.31307	0.0750718	0.336505	0.328955	0.303046	0.431046	0.348502	0.196553	0.20777	0.205414	0.203058
MDBLsor1_07343	0.473704	0.247547	0.171795	0.157858	0.208414	0.51644	0.381825	0.153151	0.23291	0.547264	0.260506	0.266191
MDBLsor1_07337	0.0490622	0.0978878	0.11458	0.256015	0.190453	0.183058	0.23838	0.238731	0.205694	0.0184124	0.0323992	0.0278008
MDBLsor1_07321	0.437344	0.313721	0.332857	0.50634	0.316031	0.74779	1.30233	1.15752	1.19546	0.837673	0.660344	0.557844
MDBLsor1_07320	19.9159	17.6031	16.9442	21.3918	18.1997	25.3569	44.4823	32.0719	11.2457	8.23477	8.5401	9.72635
MDBLsor1_07412	24.1669	19.4588	23.0878	11.1448	72.6168	29.7485	21.4161	51.9386	49.6203	234.233	201.251	203.929
MDBLsor1_07621	3.69298	4.2333	3.50954	6.05904	2.81286	4.66232	8.22012	4.30336	3.09686	12.736	9.02837	12.5151
MDBLsor1_07084	2.02698	1.77256	2.4745	1.99313	1.65849	2.41048	3.66236	3.22407	0.964587	2.99203	3.0106	2.59717
MDBLsor1_07061	5.61441	6.94932	4.51754	6.17654	4.93561	3.41903	3.73564	3.90616	1.29917	0.720005	0.969921	0.812969
MDBLsor1_06952	0.816395	0.528968	0.853455	0.690449	1.75568	1.75887	2.69793	2.42675	1.71262	0.75922	1.35135	0.191482
MDBLsor1_06951	0.349794	0.186266	0.312928	0.217145	0.307409	0.125673	0.940493	1.12188	0.821473	0.247261	0.21616	0.380058
MDBLsor1_06945	1.26552	2.19078	1.67518	2.30157	1.99314	2.42616	3.04064	2.97311	5.66517	1.10364	2.28498	1.6953
MDBLsor1_06944	0.361291	0.481267	0.461835	0.357316	0.333863	0.355427	0.377988	0.209329	0.293658	0.43772	0.0792604	0.334797
MDBLsor1_06943	1.86727	2.01073	1.05249	1.34133	2.39887	1.85711	2.95057	2.07072	0.0845346	0.923579	0.832668	0.166037
MDBLsor1_06941	0.582409	1.00434	0.684359	0.527565	0.232276	0.240359	1.83419	1.24988	1.70117	0.200298	0.237194	0.14509
MDBLsor1_06926	1.07618	0.961696	1.01894	2.48128	2.79558	2.16697	2.36396	2.95107	1.77686	1.58153	2.96018	2.61298
MDBLsor1_06922	7.00804	5.50276	5.56902	5.51188	4.4262	2.82206	4.58761	3.05131	1.00155	3.50625	3.31065	2.96265
MDBLsor1_06916	3.13996	2.83143	3.27751	4.0357	2.2586	3.19893	2.69714	2.96416	0.401608	1.14461	1.03341	0.672193
MDBLsor1_06914	35.4281	41.5142	54.0773	69.3986	67.7084	34.2342	110.233	106.122	124.692	67.0462	67.7378	102.613
MDBLsor1_10921	0.179294	0.174471	0.184116	0.289154	0.433263	0.407203	0.324823	0.178187	0.251505	0.26446	0.211288	0.158116
MDBLsor1_06909	0.659833	0.802463	0.385028	0.930825	1.36347	0.728162	0.254414	0.332346	0.0648884	2.59274	2.97854	0.57352
MDBLsor1_06908	0.181618	0.226165	0.203891	0.343994	0.335536	0.142012	0.120877	0.125304	0.217235	0.0695223	0.223965	0.0743804
MDBLsor1_06906	0.117371	0.100645	0.134097	0.120035	0.405228	0.144961	0.35539	0.0839261	0.0949727	0.424843	0.219521	0.443395
MDBLsor1_06899	10.4387	13.8738	6.62269	20.7133	15.0381	15.1926	31.0247	33.9425	11.01	10.5758	16.0968	7.05252
MDBLsor1_10926	0.569884	1.08498	0.473976	1.71178	0.795823	1.11981	1.93109	1.39251	1.17445	0.921224	0.148983	0.717243
MDBLsor1_06892	1.0148	3.68557	0.580483	8.14154	3.48203	3.28087	12.0874	10.4179	3.80591	3.08429	3.23527	2.46671
MDBLsor1_06887	0.4542	0.341046	0.521225	1.73019	0.556598	0.87216	1.75955	1.44711	0.335915	0.0702418	0.0520008	0.015002
MDBLsor1_06886	0.09165	0.218411	0.150196	0.0372644	0.0558804	0.0465724	0.214428	0.102169	0.0705399	0.0617808	0.118199	0.144289
MDBLsor1_06883	2.96853	4.00968	4.17475	4.87578	2.43104	3.15921	6.63638	4.23119	2.88189	3.24568	2.31026	3.13974
MDBLsor1_06874	1.17438	1.17846	0.983717	1.67529	0.700983	0.632554	1.46961	1.51198	0.30602	0.90772	2.42554	2.2426
MDBLsor1_06861	0.12624	0.443118	0.11952	0.413252	0.445378	0.702535	0.741186	0.207331	0.07691	0.13438	0.19234	0.0764202
MDBLsor1_10927	0.395781	0.403263	0.403116	1.24757	0.947157	1.54681	0.613937	0.465336	0.539637	0.106795	0.165831	0.0566854
MDBLsor1_06859	1.4051	1.35401	1.71594	1.56486	2.51137	0.61834	1.8478	1.94998	1.74562	15.8166	15.6974	12.0187
MDBLsor1_06858	0.184849	0.214115	0.187022	0.532219	0.874615	0.332811	0.297961	1.18353	0.36346	0.0737225	1.0211	1.08018
MDBLsor1_06854	0.307499	0.457075	0.506016	1.03519	0.398169	0.930771	1.22398	1.18949	0.486648	0.231619	0.194892	0.114198
MDBLsor1_06848	0.273807	0.182721	0.121054	0.289899	0.0860607	0.195732	0.46982	0.413232	0.231156	0.156252	0.143028	0.155265
MDBLsor1_06954	2.30976	2.33214	9.32173	3.21259	0.349158	4.80529	11.8406	5.21884	14.3796	34.2566	15.1164	44.9993
MDBLsor1_06957	6.35936	6.5762	4.84846	3.62984	4.33373	4.2798	1.7362	2.31307	0.315697	9.79517	3.19734	9.86636
MDBLsor1_06961	1.33727	0.100571	1.16228	1.55129	0.745048	1.30334	1.38577	1	1.45081	0.843744	1.01082	0.331083
MDBLsor1_06966	0.534428	1.45574	2.70737	0.849217	1.27063	0.810205	0.652605	1.59571	1.77851	0.751982	1.57508	2.72146
MDBLsor1_07058	7.17379	6.05856	4.19929	10.7671	7.82753	7.95991	6.29181	7.73068	9.46987	7.48871	2.69781	5.47361
MDBLsor1_07056	0.105639	0.120839	0.3567	0.180751	0.0485785	0.37401	0.0707368	0.0459721	1.04065	0.243443	0.303948	0.182938
MDBLsor1_10891	11.5183	11.7443	14.5305	17.3337	12.1833	10.8649	17.9264	23.4804	22.4634	19.656	17.9522	22.0894
MDBLsor1_10897	0.971398	0.45571	0.450746	1.62055	0.580074	0.419117	1.53873	1.00427	0.751987	2.09126	0.506792	0.946041
MDBLsor1_07049	1.65426	0.400689	0.988276	1.24468	0.431406	0.288685	2.09687	1.17994	0.265522	0.251064	0.999266	0.625165
MDBLsor1_10903	0.9084	0.641927	0.27004	1.01829	0.95837	0.932798	0.60517	0.541054	0.194616	0.0788432	0.0811327	0.162379
MDBLsor1_07046	1.36026	1.63715	1.10184	2.04435	3.32301	1.20771	4.29607	3.43042	0.6	2.16926	0.930591	3.43583
MDBLsor1_07044	0.0393476	0.0428379	0.0463282	0.168515	0.0473505	0.107933	0.0436802	0.0788432	0.0612617	0.0509928	0.0430708	0.0351487
MDBLsor1_07031	0.328141	0.229114	0.217764	0.349248	0.376017	0.242553	0.58982	0.401123	0.240048	0.211501	0.219215	0.232141
MDBLsor1_07028	51.7541	51.3523	48.4188	28.1893	25.1285	17.9618	17.0646	26.9666	30.4309	31.1583	29.5847	38.2771
MDBLsor1_10904	34.2441	41.4645	40.8222	69.9489	70.4696	75.4604	107.427	128	194.032	76.8079	93.9573	116.938
MDBLsor1_07024	33.3873	30.8117	35.0867	52.3551	31.9396	52.4153	28.9807	61.5068	52.6982	26.0204	15.9338	27.6246
MDBLsor1_07021	118.791	106.836	85.9328	98.6471	54.6873	49.6624	93.3058	57.0594	82.3666	48.8711	40.4905	46.5535
MDBLsor1_07074	46.1397	35.8383	43.545	72.6319	64.0096	72.7828	72.8128	63.8958	64.3586	37.5321	65.6404	55.6471
MDBLsor1_07020	5.85462	6.49712	6.60384	8.25614	6.26254	6.39493	8.87009	7.5481	4.19817	5.78096	4.83884	5.84372
MDBLsor1_07013	1.30957	1.40819	1.35888	1.59089	2.10988	1.38411	3.67275	2.91265	2.64011	0.85902	1.60589	3.02164
MDBLsor1_07010	2.23975	1.86102	1.21733	2.63565	2.88658	2.05487	2.74617	2.0094	1.04126	0.714906	0.643995	0.983119
MDBLsor1_07006	13.6447	13.4343	11.5347	12.7976	12.999	12.8816	16.2657	12.4509	8.9437	4.61076	3.65011	5.00603
MDBLsor1_07004	16.3226	14.5493	16.0014	13.4503	11.8153	8.69087	9.39694	10.6526	8.58135	14.966	6.24293	14.8875
MDBLsor1_07000	3.72601	5.0977	3.11008	5.01169	0.471593	2.87661	2.81146	3.32552	0.408514	4.56323	4.8846	6.19373
MDBLsor1_10915	5.57671	6.94839	6.30492	2.88844	6.95707	4.0574	3.25037	6.06249	3.03687	18.3698	12.6751	16.657
MDBLsor1_10916	4.35849	4.39768	3.12625	3.58185	4.52051	4.44096	3.96722	4.45373	4.29116	6.25953	3.43523	3.71383
MDBLsor1_06991	4.61117	5.15756	5.05577	7.56894	5.56304	6.50237	11.2584	5.73006	6.79699	2.87816	4.46487	4.71831
MDBLsor1_06988	0.234412	0.263969	0.344687	0.479262	0.319874	0.393073	0.487702	0.497184	0.376566	0.11453	0.565016	0.441519
MDBLsor1_06980	5.28352	5.29403	4.40183	7.85524	2.07936	4.76077	4.97642	3.48502	2.31997	1.06093	2.62782	0.757101
MDBLsor1_06979	2.51726	4.23609	2.85775	3.74982	4.47418	3.16193	0.866169	3.11142	1.27042	3.03675	2.85943	2.68211
MDBLsor1_06976	3.02888	3.15799	3.67737	3.95337	3.3686	3.31327	3.61066	2.98172	2.75497	2.2209	0.69779	1.26346
MDBLsor1_06973	1.35811	1.67065	1.17407	2.61579	1.22194	1.22911	2.1571	1.62583	1.42962	0.0748828	0.667589	0.151035
MDBLsor1_07015	0.159344	0.15741	0.306208	0.0454645	0.0725194	0.223219	0.219859	0.350638	0.443111	0.162699	1.0512	0.237353
MDBLsor1_07622	0.140422	0.149427	0.158432	0.323514	0.343533	0.487343	0.379027	0.418227	0.632502	0.186075	0.3306	0.310209
MDBLsor1_07636	0.46389	0.485733	0.361618	0.432842	0.42034	0.256872	0.725916	0.218768	0.10348	1.018	1.43733	0.963023
MDBLsor1_07644	32.0383	29.5624	29.139	20.3475	99.6093	42.1145	17.911	55.5454	42.4427	109.5	152.003	89.1982
MDBLsor1_08160	0.120763	0.138379	0.121562	0.140856	0.220878	0.203857	0.131408	0.0811737	0.0100448	0.107685	0.109618	0.11731
MDBLsor1_08153	3.93102	3.82669	2.37295	2.49643	2.28783	3.7054	1.12775	1.34027	0.231132	0.200335	0.20149	0.116848
MDBLsor1_08152	4.38653	4.75591	6.18746	10.6566	4.08041	3.67237	11.4031	5.48892	1.16239	2.10635	2.51083	1.18301
MDBLsor1_08151;MDBLsor1_07620	2.54231	2.50484	2.58333	1.32653	0.154422	3.13183	1.22702	0.277572	0.994854	5.54415	0.765878	3.91312
MDBLsor1_08135	0.177312	0.382079	0.433284	0.136315	0.298843	0.511277	0.452179	0.539366	1.19521	0.420997	0.849996	0.278142
MDBLsor1_08070	3.33437	3.82576	3.66212	2.48071	1.57617	1.50317	2.11275	2.45173	0.469584	0.890305	1.051	0.498794
MDBLsor1_08069	0.242741	0.657465	0.137928	0.648766	0.778414	0.570243	0.683731	0.795063	0.353412	0.503684	0.523092	0.568194
MDBLsor1_08068	4.80589	3.61454	3.80794	4.17389	1.997	2.36324	3.82945	4.68677	11.3919	1.24288	1.00891	1.10484
MDBLsor1_08064;MDBLsor1_08032	1.13404	2.91772	1.77577	5.24586	5.15971	1.91365	5.30473	3.38666	1.46859	4.7484	10.6143	4.43094
MDBLsor1_08057	23.692	20.8886	14.2855	36.4597	12.3857	16.3788	13.6895	12.6226	29.3402	4.59607	12.0718	5.87956
MDBLsor1_08051	102.922	81.9242	90.3158	115.662	106.829	116.893	119.011	125.194	131.646	80.8655	99.6818	37.9756
MDBLsor1_08049	0.169789	0.044135	0.295444	0.285244	0.391128	0.441358	0.395256	0.435365	1.45099	0.21738	0.467486	0.393857
MDBLsor1_08039	1.67335	2.73491	1.79567	2.17393	1.1377	3.55344	2.09599	2.09122	3.69544	0.617657	1.07986	0.558548
MDBLsor1_08037	1.99277	1.85429	1.25445	1.8137	1.92678	1.75126	1.40879	2.17149	2.45431	0.227686	0.197741	1.89141
MDBLsor1_10757	6.08986	8.48272	8.18698	6.40264	8.63879	8.18733	6.06076	7.20723	5.06702	1.84807	5.71061	1.7698
MDBLsor1_10758;MDBLsor1_11243;MDBLsor1_10744	11.531	14.3425	13.6	13.7459	10.5781	12.2012	7.44304	6.38338	5.85993	4.81537	3.70983	6.99491
MDBLsor1_08023	0.100056	0.223026	0.160816	0.320887	0.411828	0.345122	0.790833	0.445424	0.618129	0.386492	0.124367	0.277646
MDBLsor1_08021	3.3406	2.4034	1.4662	1.90128	2.22827	1.85205	2.16189	3.6397	4.37739	6.56742	2.63222	0.850549
MDBLsor1_07992	3.61042	5.16841	4.06149	3.95234	2.27607	4.23758	4.75576	3.72668	1.60361	1.77692	1.92087	1.69688
MDBLsor1_07990	0.469622	0.538118	0.467007	0.879088	0.874394	0.766037	1.77911	2.29137	0.771475	0.182501	0.369245	0.188867
MDBLsor1_07983;MDBLsor1_08400	5.62001	6.18448	3.71625	6.59275	8.3202	7.22623	2.64213	7.04101	10.0642	6.72255	2.14286	9.44165
MDBLsor1_07982	0.811036	1.0946	1.26918	0.953725	1.02037	1.08702	2.53103	1.2512	0.221321	0.183324	0.24609	0.422562
MDBLsor1_07975	33.7924	36.5393	33.312	34.8565	12.1923	16.4188	18.9897	6.03252	13.2231	1.21528	3.11731	2.02278
MDBLsor1_07971	12.5813	13.1673	11.1556	9.5993	10.8275	11.7347	9.64344	7.12972	6.63987	12.604	9.06557	11.258
MDBLsor1_07962	0.485356	0.685069	0.595604	0.496494	0.343643	0.332748	0.100736	0.0652703	0.0830029	0.418836	0.492278	0.234181
MDBLsor1_07961	2.35914	1.79148	1.82183	3.00552	1.04869	1.29195	2.2824	1.47991	1.07902	1.70992	0.552143	1.74796
MDBLsor1_07960	0.260176	0.137764	0.181083	0.317391	0.189479	0.392299	0.142534	0.0709802	0.0427271	0.0853035	0.628625	0.103651
MDBLsor1_08162	4.02293	3.34129	3.44827	4.74835	3.89216	3.69432	5.90087	2.97294	3.36591	0.528142	2.06992	0.969152
MDBLsor1_08169	0.971367	1.4112	1.60268	4.46495	8.1042	2.59714	12.6705	12.8506	13.9204	5.03986	5.58384	6.97381
MDBLsor1_08180	0.747134	0.978041	0.678267	1.4329	1.13888	1.04728	0.122897	0.387447	1.38936	1.36143	1.52368	1.63783
MDBLsor1_08181	14.0647	18.2777	15.0485	17.7756	14.5189	14.1604	13.7602	11.931	7.84324	4.96251	3.92398	4.34285
MDBLsor1_08356	1.28218	0.449693	1.81171	0.410107	1.71456	0.26147	0.735936	1.523	0.134411	2.37625	0.975256	4.07389
MDBLsor1_08355	0.118753	0.0974629	0.378659	0.245278	0.567389	0.290337	0.938228	0.127611	0.532919	0.538016	0.458903	0.37979
MDBLsor1_08334;MDBLsor1_08333	2.39397	9.10613	11.2586	7.90613	1.93652	3.00537	1.82718	0.538109	1.02555	1.23583	4.96268	6.73198
MDBLsor1_08332	13.7382	13.7516	11.3572	21.1063	21.4205	21.237	11.4588	8.54333	5.95786	9.29499	8.20945	10.1212
MDBLsor1_08303	1.53465	1.54413	0.793934	2.20682	2.23636	2.37453	2.21458	2.3408	4.14177	1.79465	1.73316	2.53289
MDBLsor1_08300	2.97906	1.8127	1.49648	2.26341	2.97243	1.55438	0.912543	1.60172	0.223367	6.02208	1.99968	0.546691
MDBLsor1_08295	1.12494	0.842814	1.1472	0.78511	0.780124	0.94651	0.763731	0.912173	0.686398	0.570015	0.522676	1.27341
MDBLsor1_08287;CON__P62894	5.47856	3.04051	4.37185	10.777	1.7839	3.41757	7.56909	5.51475	3.39655	4.90699	2.23224	7.82389
MDBLsor1_08266	8.56213	13.8586	8.82076	17.9061	19.0821	10.4701	27.1686	5.68372	16.5245	12.5966	3.40096	6.13378
MDBLsor1_08264	0.668463	0.906737	0.690276	1.52279	0.996958	1.32792	2.34095	1.83733	1.19156	0.176255	0.484765	0.491593
MDBLsor1_08263	2.09182	2.35119	2.16476	2.89216	2.76176	2.69957	3.42172	4.15936	1.57175	2.3151	1.77503	1.87413
MDBLsor1_08262	3.50137	4.4684	2.79621	5.41549	3.25425	3.62179	6.58947	5.76037	1.18803	3.44878	6.12692	2.30982
MDBLsor1_08254	33.2627	30.0319	37.816	58.6459	19.7991	29.6127	41.2258	39.1667	46.9285	7.65054	12.2666	8.58085
MDBLsor1_07956	4.60556	6.68383	6.29791	4.95294	11.7096	7.28935	7.38468	11.5712	5.53442	12.1075	8.4422	10.912
MDBLsor1_08252	293.541	274.139	324.337	226.226	246.082	228.486	397.735	327.609	257.714	203.485	316.234	151.032
MDBLsor1_08245	2.97411	1.04165	2.64439	5.78619	5.62279	3.5108	4.97508	5.21522	6.24524	2.59901	2.43824	1.69899
MDBLsor1_08243	19.4277	21.1643	33.7227	19.4491	20.0859	24.0191	23.6562	20.2301	51.7944	12.001	15.9417	30.2726
MDBLsor1_08234	2.43242	3.24111	2.42313	3.94303	10.4413	8.49543	3.11952	1.94137	1.73965	3.82343	5.716	4.75281
MDBLsor1_08233	63.5188	74.4526	53.376	60.7579	70.317	79.9503	62.1879	30.6957	10.2859	56.9626	33.2632	28.0151
MDBLsor1_08222	0.408711	0.326345	0.144503	0.392607	0.325885	0.359246	0.299454	0.891262	0.595358	0.272346	0.468905	0.0746115
MDBLsor1_08219	0.0256492	0.0202708	0.0310276	0.0538901	0.045517	0.0371439	0.310833	0.228465	0.249329	0.12435	0.223535	0.322719
MDBLsor1_08216	12.333	18.7014	20.1486	19.1223	40.7526	21.1241	34.0413	35.1465	26.2769	36.5555	24.0848	38.7426
MDBLsor1_08215	16.9504	16.4221	16.4423	30.8765	27.147	37.447	36.2612	33.4723	26.5181	8.95188	6.46002	5.04991
MDBLsor1_08212	2.50692	3.02016	1.8359	3.94427	5.82556	6.78059	4.65556	3.74287	5.74063	2.36307	5.24707	3.97341
MDBLsor1_08211	0.245367	0.0667173	0.10314	0.376616	0.430248	0.399281	0.255907	0.252648	0.330684	0.315904	0.219773	0.460376
MDBLsor1_08202	1.90444	1.82399	1.91129	1.13612	4.28704	1.28438	3.92272	2.58246	1.79641	4.80349	6.45562	3.78584
MDBLsor1_08187	103.754	92.8044	114.278	127.167	149.866	189.768	165.554	178.755	149.898	173.351	190.692	192.477
MDBLsor1_08183	0.0658369	0.761212	0.313471	0.73991	0.288438	0.435442	1.16914	0.321615	0.745378	0.12179	0.307154	0.214472
MDBLsor1_08247	2.30172	2.45528	2.90228	2.35432	2.62646	1.91344	3.40893	2.82791	3.4259	1.50457	1.01175	2.46996
MDBLsor1_07950	8.56836	8.50381	7.10307	2.96332	8.68071	10.4966	2.3798	1.4221	6.95472	6.85046	9.76211	8.78014
MDBLsor1_07949	0.124031	0.0969977	0.090478	0.334106	0.123508	0.06628	0.0646076	0.148952	0.0172553	0.066357	0.0357106	0.0552452
MDBLsor1_07944	3.13248	2.81211	3.46225	4.61782	3.87598	3.53734	8.36909	11.4698	5.01519	14.6993	4.74388	9.72401
MDBLsor1_07789	0.869516	0.812326	0.773772	0.912704	1.53501	0.857005	1.11861	1.7662	0.340605	1.5808	1.44639	1.01688
MDBLsor1_07787	1.28583	1.10021	0.914598	4.69581	4.64959	4.60337	7.02092	10.1729	8.59693	4.48156	12.9653	2.96128
MDBLsor1_07780	1.59325	0.193806	2.38132	3.24238	4.44918	3.92968	0.402878	0.655735	0.472324	3.01471	0.321251	5.12795
MDBLsor1_07772	5.17572	6.61497	4.85854	4.93846	4.37344	5.27999	3.36762	3.78283	2.98456	4.26355	1.96845	3.27381
MDBLsor1_07767	0.0181125	0.0235054	0.0135908	0.0477317	0.106503	0.0540311	0.0773298	0.0600513	0.0199647	0.0854245	0.0777577	0.0209154
MDBLsor1_07764	0.611945	0.236812	0.483136	0.632548	0.863015	0.713614	0.598001	0.0910691	0.0341433	0.374392	0.418415	0.265079
MDBLsor1_07761	1.2158	1.53641	0.895181	0.385677	0.346419	0.312535	0.362745	0.433918	0.0660881	0.0897759	0.0367434	0.0494005
MDBLsor1_07758	8.09135	8.58911	6.50523	15.8083	16.0567	11.5616	15.0145	15.511	17.8472	9.7982	6.5403	7.32248
MDBLsor1_07755	0.323187	0.222061	0.610638	0.637451	0.6885	0.391108	0.685756	0.457602	0.237892	0.481451	0.316993	42.3633
MDBLsor1_07754	2.22202	2.29676	1.22531	2.66482	3.22888	4.29088	1.14433	2.43898	1.79166	1.44014	0.852248	1.16606
MDBLsor1_07750	25.3262	23.9352	11.7872	43.2821	47.709	48.402	46.2678	36.9723	15.1019	54.3029	33.2338	36.867
MDBLsor1_10779	29.8233	32.011	27.2468	40.0343	45.8283	48.6319	46.4117	44.8886	70.6312	40.1659	31.7409	54.5418
MDBLsor1_07736	2.96916	2.93422	2.85451	6.90987	4.74975	5.88387	11.564	7.17519	3.66907	2.17553	3.3924	1.36683
MDBLsor1_07790	0.472084	0.634142	0.685937	0.841046	1.81806	1.4215	0.124759	0.237818	1.25806	0.645205	0.759979	0.869909
MDBLsor1_07735	0.858736	0.767942	1.46549	1.17017	2.204	1.58069	3.52592	2.58591	0.963673	0.266966	0.876404	0.535805
MDBLsor1_07728	0.212054	0.356616	0.61879	0.435324	0.446996	0.208175	0.420653	0.195032	0.113912	0.142527	0.1377	0.140114
MDBLsor1_07725	1.26754	0.404162	1.73014	0.139689	0.148153	0.273113	0.157655	0.207124	0.182389	0.431001	1.04195	0.857416
MDBLsor1_07704	0.450773	0.37172	0.472354	0.138945	0.186722	0.0911687	0.135616	0.105775	0.120696	1.21658	0.94503	1.97686
MDBLsor1_07701	8.00972	6.3684	7.34983	1.95397	4.35671	4.66566	2.35707	1.56586	0.630919	16.1731	8.73467	10.8018
MDBLsor1_07693	0.635669	0.505149	0.76619	0.573095	0.470122	0.557074	1.55046	1.00112	1.01891	0.371362	0.425879	0.316844
MDBLsor1_07688	6.02193	6.04956	7.00971	1.67886	16.686	8.67415	1.21761	9.26641	15.6201	46.4058	16.1548	52.1537
MDBLsor1_07682	0.508755	1.62949	1.15544	0.926026	1.22607	1.02494	0.35952	0.382762	0.167918	0.335026	0.660344	0.455587
MDBLsor1_07673	69.8903	66.1746	54.086	63.1369	48.3708	50.9688	52.1785	55.6126	41.9823	29.3304	28.3683	35.6277
MDBLsor1_07672	1.02343	1.33584	0.777454	1.35405	1.2321	1.80239	1.00626	1.44568	2.0609	0.233952	1.70173	1.17655
MDBLsor1_07665	0.0532932	0.023051	0.0394052	0.149888	0.244041	0.0557346	0.150594	0.167933	0.133254	0.180855	0.495631	0.169654
MDBLsor1_07661	0.987942	2.343	1.26063	6.25453	5.77556	4.10568	8.16362	6.49982	4.58427	4.23503	1.74128	3.20478
MDBLsor1_07653	5.44242	5.82904	4.39482	2.78811	4.46407	7.6516	4.40506	2.15926	1.9162	5.00681	2.83316	3.99216
MDBLsor1_07649	9.86073	10.308	8.98643	7.63327	5.91472	7.43923	7.56909	7.07873	4.01693	8.45645	9.23052	7.87078
MDBLsor1_07730	0.108076	0.136304	0.240884	0.222668	0.196391	0.418135	0.21681	0.350862	0.295107	0.0114107	0.0541227	0.0975449
MDBLsor1_08391;MDBLsor1_08393	1.47053	1.55564	1.74044	0.663453	0.782808	0.785602	0.618654	1.16661	0.588125	1.27243	0.939401	1.15521
MDBLsor1_07792	19.6975	30.0698	19.8155	41.41	123.102	67.3063	22.4269	23.1479	24.9834	115.76	75.0997	92.0552
MDBLsor1_07804	22.6969	21.677	27.338	40.6384	12.9273	14.997	39.3231	27.0889	16.7912	13.2885	23.0522	3.23339
MDBLsor1_07938	0.073034	0.0745549	0.0737945	0.237211	0.241302	0.126772	0.0695829	0.0438896	0.0567363	0.11205	0.0676669	0.0675911
MDBLsor1_07936	0.488597	0.517152	0.519208	1.20595	0.90004	1.1645	1.21274	1.67473	1.5871	0.306722	0.159128	0.372957
MDBLsor1_07935	2.12575	1.63135	1.59931	2.3326	0.927505	1.86568	1.66811	2.18234	0.724338	1.41346	2.07805	0.12078
MDBLsor1_07900	0.562469	0.902891	0.773641	1.87028	1.30409	1.54466	2.98761	2.27845	1.47425	2.27816	0.685797	2.0409
MDBLsor1_07899	0.201059	0.22101	0.446626	0.378499	0.133628	0.300725	0.394217	0.373461	0.192047	0.104291	0.064193	0.024095
MDBLsor1_07890;MDBLsor1_07889	1.06047	0.972117	0.0856874	0.795743	0.53167	0.894024	0.37447	0.889729	2.62282	0.203654	1.39548	0.317893
MDBLsor1_07887	0.75028	2.12899	0.86358	1.00838	1.22311	1.16147	1.37087	0.42963	0.24696	0.553745	0.539783	0.968449
MDBLsor1_07884	42.9462	49.0137	54.4148	63.5899	46.6262	56.7024	53.1006	62.933	52.7913	52.3086	49.2107	69.6476
MDBLsor1_07882	1.18638	0.285736	0.343709	1.45098	0.720855	0.835643	1.86558	1.02306	0.939679	0.447961	0.462615	0.455288
MDBLsor1_10762	5.80228	9.32045	3.10004	7.85317	9.59087	8.48185	3.97308	35.6736	22.4141	10.9777	25.0128	7.16707
MDBLsor1_07872	0.997134	0.139117	0.121444	0.573943	0.247038	0.408938	0.116757	0.288165	0.110301	0.445369	0.377283	0.309197
MDBLsor1_07871	0.212463	0.270055	0.636804	2.28233	0.377267	0.897264	3.09554	3.62609	1.32402	0.38405	0.713674	0.197823
MDBLsor1_10764	131.783	132.451	161.666	149.484	72.8907	84.3523	93.4337	84.6392	27.6989	32.3207	19.2261	23.5497
MDBLsor1_07797	6.27586	5.40971	4.99266	7.95888	7.80197	3.53692	11.2304	9.72406	9.24576	2.39267	3.35667	4.51936
MDBLsor1_07866	5.94934	5.39266	6.86332	5.19456	5.34887	4.97941	8.67635	7.20947	4.06936	6.52075	9.39108	5.47696
MDBLsor1_07855	0.924009	1.49932	2.39298	2.8663	1.8212	3.27878	3.51579	3.51207	3.51353	1.31759	1.03275	0.872454
MDBLsor1_07854	4.04505	3.29632	3.56271	4.2707	4.54037	3.82057	5.54564	4.56121	5.12688	2.69429	2.15879	2.94668
MDBLsor1_07848	23.369	22.6056	22.6491	18.7584	9.34104	5.64829	9.83558	9.51479	1.85786	26.5043	8.88666	17.9562
MDBLsor1_07845	2.11977	2.06972	2.81103	3.97716	4.2613	2.96963	3.63518	2.6505	1.15776	5.83324	2.29448	3.84278
MDBLsor1_10773	4.33325	3.78388	4.19732	6.51931	8.27443	11.1427	4.73258	6.52755	14.7791	6.76166	5.76348	10.561
MDBLsor1_07834	0.190684	0.159869	0.139519	0.237935	0.654068	0.446001	0.933431	1.95515	0.52312	0.739083	1.90426	1.69206
MDBLsor1_07833	0.603097	0.93127	0.412925	0.928094	1.02064	1.36249	0.0685996	0.488072	0.580336	2.78072	2.12218	3.04505
MDBLsor1_07829	4.03259	0.226648	2.336	4.7409	2.15437	1.83393	1.69847	3.22872	3.28547	3.05771	0.918867	1.86184
MDBLsor1_07828	2.81945	3.05052	3.08768	4.04543	3.30076	4.56491	5.37988	6.14155	6.15511	2.85612	4.35816	4.39409
MDBLsor1_07825	2.2266	4.0959	3.36434	1.2756	3.04045	2.5221	0.82441	1.94895	0.120648	6.33624	2.27482	5.41365
MDBLsor1_07815	2.55926	2.96166	2.98096	3.42732	3.63939	4.14916	6.8493	5.30461	3.2563	4.03064	1.76453	2.64469
MDBLsor1_10777	1.68498	1.97131	1.77432	1.14795	0.243747	1.50908	0.748354	0.156505	0.45243	3.07586	1.62702	0.178179
MDBLsor1_07806	0.478284	0.362136	0.214722	0.206243	0.977655	0.223616	0.820013	1.06218	0.220675	0.497396	0.455469	0.440581
MDBLsor1_07865	1.8716	0.259494	1.00046	0.811878	1.30032	0.706988	2.17951	3.38133	3.57212	1.21477	0.365232	0.722903
MDBLsor1_03819	87.8022	93.1673	75.1025	65.0628	61.8459	70.0341	50.0013	69.0735	35.6037	35.3348	18.2329	95.9975
MDBLsor1_04839	0.646685	0.93676	0.50584	0.603525	0.709127	0.448548	0.551286	0.536042	0.398088	0.358209	0.696395	0.246078
MDBLsor1_02023	0.562999	0.521153	0.873529	0.858629	0.203377	0.285675	0.831366	1.36791	1.0873	0.124037	0.513155	0.268455
MDBLsor1_11752	0.990092	0.91539	1.30157	1.05145	0.684511	1.31444	0.269207	0.290611	0.20785	0.225115	0.459923	0.0523781
MDBLsor1_01898	0.130829	0.15674	0.117652	0.279225	0.359637	0.22556	0.437921	0.274747	0.134783	0.145022	0.140473	0.149571
MDBLsor1_01892	1.8827	1.59044	1.73373	3.8336	3.25719	2.9458	3.27328	2.98655	4.15633	0.686213	0.414841	1.25241
MDBLsor1_01891	0.10592	0.224418	0.286003	0.503899	0.402765	0.16238	0.854044	0.900615	0.159892	0.0385217	0.16705	0.102786
MDBLsor1_01889	10.6206	12.0908	9.5067	12.804	18.6593	10.0044	13.8366	15.1486	13.5404	9.9449	13.6697	11.4188
MDBLsor1_01883	3.99364	3.73705	4.14249	5.99781	5.71691	4.74091	7.7066	5.88249	9.17024	3.94573	2.02413	5.74859
MDBLsor1_01882	3.02399	1.39089	2.82523	3.82367	2.15988	3.16611	1.23888	3.87257	1.67072	2.17358	4.00744	2.55818
MDBLsor1_01881	1.56742	1.89973	2.26118	3.9844	2.68418	2.32938	5.84304	8.1327	5.87686	2.50481	6.02462	2.79957
MDBLsor1_01877	1.20217	1.60883	1.71756	0.677355	9.30189	6.33139	0.572978	18.9417	11.7049	6.3304	3.23601	0.710075
MDBLsor1_01876	2.07668	1.54668	1.4747	7.21086	2.2268	2.50977	11.0596	12.1016	3.71128	1.4084	1.78558	0.698319
MDBLsor1_01875	1.87703	2.23488	1.63341	2.77301	0.870718	2.27671	2.66915	3.30365	2.13903	0.702483	1.39399	0.724009
MDBLsor1_01774	58.7332	57.1646	25.9332	61.2627	36.1641	37.6079	64.2105	75.8186	39.4513	60.0696	22.1161	44.0548
MDBLsor1_01902	1.01614	0.286775	0.76768	0.697772	1.29762	0.488848	0.42569	0.2594	0.170147	0.681654	0.520718	1.00174
MDBLsor1_01773	18.5621	19.9113	10.4074	19.9359	25.9006	29.1528	10.3947	8.01126	15.6475	13.3634	8.18498	18.4951
MDBLsor1_01767	5.25829	4.46529	3.86584	5.60001	7.03832	7.71347	5.26742	7.20585	4.79657	2.09965	2.47975	1.81746
MDBLsor1_01766	3.5721	2.32696	3.68609	5.65628	4.40102	7.93901	11.0089	8.58363	17.3953	1.65473	2.88774	1.46349
MDBLsor1_01763	0.3311	0.769369	0.563389	0.957531	0.849503	0.327731	1.39078	1.56829	2.11918	0.985805	1.53621	0.713994
MDBLsor1_01758	7.79786	8.32237	7.95205	13.399	7.44	7.77701	10.4187	8.47116	3.28461	6.368	6.44827	4.86502
MDBLsor1_11755	1.49589	3.21072	2.28709	3.42918	1.70822	3.18242	3.44544	0.704756	0.801498	0.227628	0.353337	0.101919
MDBLsor1_01754	3.22159	3.29353	0.877079	4.47963	6.21676	7.78245	1.62164	3.51052	1.95085	4.78037	1.53741	5.41499
MDBLsor1_01753	17.8321	19.8567	9.5422	23.5618	22.2496	28.8267	41.2045	36.9809	9.09595	27.5976	30.6101	30.5872
MDBLsor1_01752	0.0464606	0.0266947	0.0428709	0.103049	0.0182006	0.0606249	0.0132626	0.0600375	0.0121294	0.00723419	0.0349073	0.0625804
MDBLsor1_01750	1.11958	0.886701	0.777279	1.85358	1.66945	0.979097	3.82572	1.74001	1.72291	0.908087	1.26244	0.78393
MDBLsor1_01748	0.261836	0.240407	0.257036	0.348317	0.10916	0.128595	1.63243	1.40018	1.68399	0.0681892	0.101661	0.135132
MDBLsor1_01745	1.99829	4.8474	2.39175	3.49931	5.53914	6.29314	6.76029	6.83483	1.6209	3.99088	2.17901	0.431237
MDBLsor1_01739	1.08808	3.44023	1.04241	3.65735	4.2591	2.97255	0.675976	1.67785	0.70619	4.55092	3.72868	0.858588
MDBLsor1_01772	0.767822	0.843589	1.12529	2.26888	2.06576	1.23574	6.06502	2.84462	2.06979	0.354299	0.770087	0.518288
MDBLsor1_01730	15.716	15.8473	17.6455	20.4756	9.74291	18.1574	20.4027	14.4105	12.9332	6.96627	5.42059	8.91312
MDBLsor1_01908	0.147623	0.102264	0.707282	0.164672	0.563602	0.165331	0.273817	0.467213	0.370515	21.1507	15.646	17.0364
MDBLsor1_01912	6.81238	13.5103	8.47363	7.89951	5.7978	8.05418	7.97069	8.91658	8.53019	6.75129	8.34063	7.7214
MDBLsor1_02028	67.8215	52.6983	75.7818	72.3134	101.225	82.6718	127.256	113.587	85.509	44.3381	43.0578	27.2806
MDBLsor1_02027	0.234138	0.401588	0.493217	0.431726	0.330959	0.532493	0.351153	0.353308	0.422886	2.12106	1.48981	5.10082
MDBLsor1_03817	3.05798	3.33757	2.70097	5.11595	9.16934	5.74424	9.62079	12.3356	3.35922	7.59199	8.33085	4.32677
MDBLsor1_02020	0.565522	0.675113	0.59762	1.63036	0.748063	0.854372	1.59632	1.42767	0.341208	0.0749995	0.132708	0.155269
MDBLsor1_02016;MDBLsor1_03234	0.0710244	0.034393	0.0491683	0.22875	0.247357	0.265964	0.421346	0.401915	0.0537828	0.0634466	0.0536904	0.0439342
MDBLsor1_11718	0.105484	0.0512189	0.11522	0.282907	0.0443484	0.0458163	0.23127	0.460323	0.202948	0.0270834	0.0466335	0.0518321
MDBLsor1_11724	0.994018	0.183515	1.05275	1.20738	2.91894	1.4955	1.38934	1.36342	0.602259	0.317309	0.404618	0.491928
MDBLsor1_11726	49.3644	48.6787	64.0135	46.1285	35.5979	52.3129	32.6609	33.8771	70.4546	42.7263	69.4731	56.0825
MDBLsor1_01988	2.84235	3.14342	2.57939	1.4636	2.41284	1.63617	1.81764	2.22988	0.527944	4.47292	1.85795	2.65471
MDBLsor1_01984	0.353904	0.320576	0.387232	0.336045	0.424605	0.247486	0.380333	0.505417	0.442875	0.895448	0.460584	0.419346
MDBLsor1_01981	1.30577	1.46368	1.15299	1.81873	1.19646	1.35856	2.60815	1.62575	1.2605	0.69343	0.747987	0.509412
MDBLsor1_01980	17.4994	14.8949	21.964	23.1108	23.7092	35.9587	32.5676	31.0092	12.6969	19.6437	14.332	19.3308
MDBLsor1_11747	0.292491	0.296523	0.271167	0.14474	0.317281	0.233544	0.183422	0.211706	0.06811	0.887691	0.12454	0.345291
MDBLsor1_01977	0.685973	0.827027	0.916088	1.21181	1.78138	1.62377	1.43486	1.52166	1.25349	0.505261	1.82623	1.02077
MDBLsor1_11737	0.627617	0.715216	0.96452	0.672576	0.533674	0.411467	0.383531	0.296433	0.305782	1.00562	0.462199	0.79649
MDBLsor1_01972	0.297517	0.301994	0.240402	0.917296	0.530383	1.11078	0.506835	1.40405	0.955443	0.150744	0.15345	0.605573
MDBLsor1_01956	1.09475	1.32448	2.85367	0.806789	1.66965	1.84158	0.179222	0.654133	0.268634	3.22753	1.33645	3.75
MDBLsor1_01955	0.927935	0.341883	0.376818	0.72092	0.0230603	0.121312	0.784277	0.521522	0.26205	0.345634	0.432463	0.425911
MDBLsor1_01953	0.71255	0.816792	0.365282	1.95774	1.75533	0.733429	2.94071	2.33615	1.92649	1.94806	0.670305	0.637661
MDBLsor1_01943	2.30885	2.08446	1.62981	2.46147	1.06498	1.64388	2.77735	1.247	1.49727	1.96828	1.83935	1.03577
MDBLsor1_01935	1.12964	1.23417	2.42195	2.19917	2.60201	2.66215	3.11472	2.32392	1.79099	1.69453	0.491471	1.60648
MDBLsor1_01934	0.465825	0.517431	0.414218	0.660537	0.687379	0.859765	1.0126	1.08247	0.586925	1.30854	0.988054	0.667571
MDBLsor1_01933	1.06761	1.04314	1.21492	1.05494	1.01538	1.3219	1.43702	1.27955	1.45008	0.880971	0.927678	1.63877
MDBLsor1_01932	0.779131	2.24546	1.11757	1.13148	1.01008	0.621852	1.53159	3.02324	2.01242	0.917291	1.32282	1.22073
MDBLsor1_01931	72.7318	47.4784	47.4721	118.307	121.818	103.602	133.988	129.066	142.687	106.296	141.516	85.7818
MDBLsor1_11741	2.03296	0.805378	0.357836	0.818332	1.2703	1.34153	2.897	3.17739	1.51396	1.88769	1.08309	0.496383
MDBLsor1_01976	2.40167	1.88261	1.95161	3.39132	2.361	2.43201	5.55736	3.40372	1.6801	1.10215	1.69187	0.606947
MDBLsor1_02038	9.1918	10.6671	8.52622	13.8859	10.3661	14.3596	18.6572	9.53856	5.00649	8.86092	9.29538	6.21014
MDBLsor1_01725	29.0718	18.5361	35.0577	28.241	29.9119	24.78	22.3912	8.40881	16.4879	12.9909	5.61345	7.68556
MDBLsor1_01721;MDBLsor1_01720	21.4413	20.91	20.7793	15.3505	19.9333	28.5237	15.7514	6.67603	11.2137	4.01875	5.95756	2.00037
MDBLsor1_01505	1.57948	1.70687	1.48062	0.403736	1.46175	0.399051	0.845374	0.998381	0.692366	7.85234	2.27869	5.26527
MDBLsor1_01475	21.2266	21.7849	20.8928	30.6882	33.5352	24.6441	24.6673	16.0713	15.5385	19.1414	11.4905	12.5938
MDBLsor1_01472	1.86752	2.29601	1.84576	2.07029	2.1983	1.72007	2.28091	2.48222	1.46165	0.978329	0.38694	0.147106
MDBLsor1_01465	8.19386	8.69084	7.00971	4.71174	8.65846	10.4408	3.52005	3.48812	3.5019	3.22213	2.40016	7.1319
MDBLsor1_01463	2.74193	2.52605	1.61478	2.02311	3.95742	4.956	2.63656	3.3102	3.95305	8.29851	6.73487	9.21959
MDBLsor1_11818	7.68351	6.65281	7.22053	10.6311	8.30274	8.80542	9.21839	7.99749	8.60794	1.41011	3.89975	0.186941
MDBLsor1_01454	6.55004	3.79567	6.1914	6.86043	6.89603	4.90103	4.38907	1.18935	1.0574	6.44124	2.20656	6.10865
MDBLsor1_01452;MDBLsor1_01453	0.0569199	0.05455	0.0557349	0.0581494	0.337375	0.116829	0.142289	0.113184	0.127736	0.418361	0.812208	0.482449
MDBLsor1_11822	11.5846	5.7422	9.73812	6.22991	1.90509	5.56636	2.24024	1.35636	1.7983	1.68172	0.849727	1.09931
MDBLsor1_01448	3.44498	4.47243	3.31415	3.7161	8.4112	6.67398	6.34191	8.97273	7.92668	5.56122	7.87048	7.50603
MDBLsor1_01447	0.948374	1.37572	0.650216	0.750357	1.97972	2.04862	1.80911	1.65398	3.57364	0.656094	1.34927	0.86589
MDBLsor1_01437	1.85478	2.23969	1.16083	1.94197	1.68296	1.83805	2.88767	1.91743	1.57133	1.62273	0.183326	1.04043
MDBLsor1_01506	0.734951	0.73671	0.16185	0.112828	0.126683	0.138122	0.284237	0.149875	0.542895	0.0286844	0.117438	0.0730612
MDBLsor1_01412	18.8587	12.6282	16.2841	18.1304	61.4341	38.6719	10.6001	53.1598	31.88	100.806	18.6693	125.003
MDBLsor1_01387	5.86833	5.2993	6.85192	6.02408	12.9543	11.3883	10.893	9.52461	7.86395	6.92803	9.04648	8.11696
MDBLsor1_01381	0.234191	0.211387	0.188582	0.337912	0.343643	0.574674	3.88914	0.263775	0.123145	0.514141	0.663203	0.812266
MDBLsor1_01380	0.812531	1.15951	1.36964	1.24015	0.289008	1.33321	0.186478	0.162127	0.927377	1.06056	2.12274	3.18492
MDBLsor1_01379	0.268227	0.359965	0.242068	0.199158	0.363424	0.189304	0.262985	0.184646	0.0948997	0.776419	0.44864	0.911743
MDBLsor1_01364	1.5095	2.78274	2.84158	4.04336	3.1377	3.71648	5.7447	5.48134	4.51052	0.463107	0.795149	0.602157
MDBLsor1_01313	37.0763	43.6977	37.8287	44.8129	96.3095	58.5586	51.5443	43.633	31.6367	126.165	81.0152	119.396
MDBLsor1_01298	3.0616	3.50102	2.58899	1.26648	3.51916	3.48216	1.83334	4.37725	2.81398	8.184	3.46558	7.46919
MDBLsor1_01292	8.91949	7.97035	5.57472	20.9387	28.2095	19.7327	30.5716	22.0852	0.93024	17.9662	32.6587	7.55928
MDBLsor1_01288	0.666033	0.686341	0.413044	1.77514	3.68038	2.03721	2.83225	2.85668	0.848086	3.60219	2.21454	3.15903
MDBLsor1_01282;MDBLsor1_01290	0.996417	1.15412	1.51082	0.858195	0.497201	0.257311	0.708195	0.183733	0.192875	0.0861591	0.0936734	0.0899162
MDBLsor1_01281;MDBLsor1_01297	1.46056	1.60995	1.10859	2.88451	1.10798	1.6823	1.7895	1.40856	1.07981	0.560227	0.488583	0.149223
MDBLsor1_01279	8.31194	5.17617	5.61811	10.1144	6.39471	3.74825	7.96482	8.57295	8.94309	8.30975	10.5967	7.81618
MDBLsor1_01397;MDBLsor1_10077	1.50654	0.847156	1.83279	0.47045	0.305369	0.366798	0.476536	0.87967	0.441789	8.2244	6.21185	8.06505
MDBLsor1_01722;MDBLsor1_05736	0.110363	0.0739873	0.0404843	0.234749	0.061197	0.0770615	0.0579081	0.024221	0.482434	0.0706653	0.0416652	0.0209579
MDBLsor1_01509;MDBLsor1_01515	0.0572875	0.0372558	0.0472716	0.133843	0.0960448	0.155515	0.0336229	0.161974	0.042101	0.077562	0.0566668	0.0357717
MDBLsor1_01524	1.74318	2.35367	3.3706	5.24275	3.27834	3.82643	6.85756	4.21723	4.96721	0.969125	2.09753	0.904609
MDBLsor1_11756	0.0457004	0.0673967	0.0890929	0.293933	0.0872427	0.190588	0.216565	0.349777	0.0750708	0.0509669	0.0627389	0.074511
MDBLsor1_11762	2.3636	2.11051	2.03888	1.91601	3.68755	2.13687	2.83171	3.34292	1.16233	6.03893	3.57645	4.21657
MDBLsor1_11766	6.31418	9.77545	5.98979	10.9148	10.0574	10.047	13.8153	9.56612	7.6301	11.5766	6.8007	13.3883
MDBLsor1_01702	3.10067	3.74232	2.34314	4.87288	2.67903	3.45185	3.22958	3.22493	2.35492	2.54327	1.17355	2.27991
MDBLsor1_01685	0.345121	0.365052	0.345138	0.472104	0.214462	0.569491	0.14792	0.129242	0.138581	0.109323	0.0322793	0.0708012
MDBLsor1_01684	1.33568	2.91886	2.17159	2.4685	3.95099	2.68055	2.21223	2.05694	2.80966	1.7145	1.51705	3.10775
MDBLsor1_11775	1.84705	1.00527	1.75657	2.31005	2.24187	3.00642	3.9928	2.4314	3.45556	1.40827	1.53122	3.31484
MDBLsor1_01679	0.432733	0.662645	0.279933	1.14404	0.19095	0.406597	1.02987	0.565668	0.285941	0.171143	0.485279	0.177864
MDBLsor1_01675	1.92192	2.50899	2.78455	1.57407	2.79411	1.89703	4.32565	2.20576	0.259499	2.33779	0.698206	1.36241
MDBLsor1_11792	6.37774	6.66305	4.94708	8.45535	7.52309	7.48876	7.69753	7.32935	4.94729	1.78768	2.29151	2.62664
MDBLsor1_01668	1.27489	1.48629	1.81797	1.31586	3.58295	1.19757	0.861133	0.701156	0.321105	1.62792	0.0727135	1.07382
MDBLsor1_01659	8.11098	7.08827	7.26567	11.1961	5.67114	8.14281	5.91606	6.18427	9.34807	7.78839	6.44901	8.54535
MDBLsor1_01517	9.83113	9.32448	8.71557	1.37221	21.8341	7.66769	1.49074	11.2868	6.44073	58.2201	31.1755	37.232
MDBLsor1_11799	13.936	15.0248	9.6132	26.3751	11.782	18.3468	11.9832	6.99761	4.77769	11.0027	26.775	13.6576
MDBLsor1_11802	0.427468	0.52475	0.257435	0.280011	0.276856	0.252775	0.120704	0.0969237	0.144484	0.188082	0.0805991	0.0560088
MDBLsor1_01645;MDBLsor1_09655	3.33936	3.91198	2.95786	6.24129	3.28881	4.85859	5.34843	4.6084	1.33382	5.84902	5.46636	3.83106
MDBLsor1_01632	29.5554	31.8125	31.0749	48.9357	41.0964	28.7348	57.7375	50.7312	45.5723	15.0334	21.5629	13.8897
MDBLsor1_01629	2.57602	2.84613	2.59433	4.4875	3.5028	3.74637	5.22825	3.62247	2.41162	1.32219	1.50239	1.46919
MDBLsor1_01623	3.27611	3.1093	2.89119	3.65901	5.21835	6.48001	1.89061	0.897997	0.0480089	2.31727	2.12754	4.12614
MDBLsor1_01618	3.31692	3.38906	2.82071	4.0568	2.21687	3.07163	4.60227	2.26725	0.744618	1.47056	2.94256	1.2573
MDBLsor1_01615;MDBLsor1_01613	9.64108	7.35004	6.07832	13.6687	9.40005	8.75546	16.4538	19.2122	18.648	6.21719	9.06018	5.13465
MDBLsor1_01583	2.0472	1.29471	2.3516	3.13088	3.36327	3.91359	4.15883	3.2816	2.03124	1.79515	1.74928	1.32208
MDBLsor1_01567	0.515049	0.49358	0.491639	0.0502431	0.271359	0.229113	0.0599174	0.0444908	0.1962	0.118901	0.0539122	0.17981
MDBLsor1_01551	0.350137	0.217254	0.331196	0.316708	0.160718	0.385297	0.21272	0.223074	0.0318468	0.154532	0.167141	0.179749
MDBLsor1_01546	6.68214	3.88034	4.23616	6.08304	3.23881	2.25852	6.41652	7.47903	4.63774	1.88916	4.72381	3.79488
MDBLsor1_11812	6.13285	5.03908	2.62422	4.74049	6.08624	3.7355	4.17668	3.12882	2.84474	12.0923	6.73487	8.74364
MDBLsor1_01650	5.05141	4.46529	1.31779	6.30314	5.74651	7.48082	0.909714	0.67916	1.1904	3.75473	6.67515	1.05429
MDBLsor1_02039	35.4219	87.9195	84.7626	16.2353	147.647	54.6874	109.237	23.9627	44.1393	58.9136	385.227	70.9975
MDBLsor1_02041	10.83	11.7952	8.61563	5.1747	5.23361	4.60233	1.27097	2.75126	0.679395	22.5223	11.8608	15.3219
MDBLsor1_02046	0.789008	0.492463	0.45079	1.01423	1.02141	0.726364	1.41468	1.20018	0.891508	1.1735	0.385227	0.946242
MDBLsor1_02654	0.47819	0.218619	0.171348	1.18036	0.708299	0.734098	1.45439	1.40946	1.43193	0.581164	0.755547	0.92993
MDBLsor1_02652	13.6905	16.2462	19.755	15.0804	5.74173	6.49359	23.1595	13.1777	11.6373	2.66577	2.54828	2.05128
MDBLsor1_11653	19.532	17.801	19.7655	23.5783	20.5454	19.2182	20.0533	22.0335	19.1194	11.5544	7.94513	15.0583
MDBLsor1_02647	0.391451	1.11941	1.25647	3.53985	0.886197	2.26835	0.756536	0.395956	0.116166	0.795757	1.87814	0.638934
MDBLsor1_02632	0.342722	0.156687	0.248515	0.455886	1.95454	2.31203	0.877415	0.691803	0.179702	0.298252	0.925965	0.488913
MDBLsor1_11668	5.18289	3.73178	3.68925	4.88136	2.54447	2.81119	5.06889	4.76928	2.1897	2.4294	5.14917	2.62185
MDBLsor1_11686	0.584528	0.635569	0.610048	0.440144	1.33464	1.23632	0.200091	0.693572	1.18705	1.01197	0.549511	0.0870512
MDBLsor1_11688	25.8026	14.5124	13.1586	20.4652	10.6527	9.47096	12.0221	2.92161	3.13894	5.41689	4.43843	1.78915
MDBLsor1_02613	0.215631	1.41648	2.36453	2.50036	1.29972	1.29433	0.596402	0.47834	0.537371	1.39628	1.60195	1.05068
MDBLsor1_02607	1.6451	2.64993	2.25741	1.2647	2.38949	1.1367	0.283837	0.309799	0.296818	2.10135	0.535157	0.91526
MDBLsor1_02604	0.230565	0.0511041	0.0504306	0.0869596	0.116761	0.0571581	0.0782385	0.254612	0.166425	0.966402	0.349641	0.254535
MDBLsor1_02576	0.355527	0.241551	0.0703031	0.265799	0.159887	0.056623	0.177042	0.0816577	0.0603021	0.539917	0.111437	0.457061
MDBLsor1_02659	83.8796	84.1697	88.0629	95.0435	104.654	101.419	84.3624	108.908	159.222	83.6657	86.8181	103.085
MDBLsor1_02575	0.0510126	0.177781	0.114397	0.148286	0.220124	0.20259	0.335163	0.446544	0.303456	0.595899	0.330698	0.428457
MDBLsor1_02558	5.43245	7.03275	6.45088	7.9537	2.85055	4.44033	9.70526	6.38218	7.3256	5.74142	6.20598	6.36221
MDBLsor1_02551	0.459746	0.45999	0.229182	0.9126	0.470324	0.67484	1.98129	1.44837	1.71483	1.69138	0.365574	1.02848
MDBLsor1_02548	64.5906	74.7224	75.8739	62.1046	57.7482	110.878	56.6556	53.804	117.633	56.4829	65.5156	85.1521
MDBLsor1_02526;MDBLsor1_02442	1.66557	4.35767	1.85847	1.35504	0.964106	0.695951	2.39326	1.92655	0.9208	0.792472	1.05184	1.20019
MDBLsor1_02525	4.00081	4.0838	4.87169	7.94067	5.43528	3.2585	4.67075	4.82405	1.81992	4.2117	2.53702	3.83876
MDBLsor1_02507	0.585649	0.614912	0.269966	0.902216	0.906897	0.897536	0.913791	0.922559	0.350702	1.05425	1.36807	4.25275
MDBLsor1_02506	20.7057	22.141	18.21	21.5221	10.8555	32.5558	16.0682	8.47081	6.21418	1.55461	11.2254	1.82164
MDBLsor1_02364	1.16809	1.59187	0.917403	0.489295	4.5832	1.91062	0.353764	0.569819	0.867818	5.67249	4.2539	6.53269
MDBLsor1_02362	3.63254	3.86049	4.19741	2.76225	1.43849	4.56826	2.45159	2.85013	2.38288	3.93211	2.46849	2.20756
MDBLsor1_02360	14.7788	12.7995	19.6638	15.0398	27.1433	19.3687	22.068	21.0586	20.9884	28.1291	18.6081	27.9147
MDBLsor1_02359;MDBLsor1_00652;MDBLsor1_00653	25.4655	23.6539	20.5505	21.5345	39.3371	19.5314	29.0127	29.6708	15.5501	28.2328	16.7557	28.6214
MDBLsor1_02358	10.9416	11.7815	10.1571	7.82131	18.7347	8.89467	17.1206	16.5367	14.9673	15.9303	12.6981	19.5679
MDBLsor1_02564	40.8743	39.5261	48.4627	78.0518	64.4711	46.0776	67.4377	92.0337	128.79	60.8409	41.3079	74.2464
MDBLsor1_02357	8.4266	13.0454	9.1245	7.87551	11.4353	5.81384	8.25583	11.2694	19.7119	14.3943	8.2819	26.3274
MDBLsor1_02663	0.995358	0.509491	1.20181	1.61844	1.52149	1.64426	1.8586	1.32737	1.93947	2.08243	1.72151	1.98141
MDBLsor1_02670	1.23252	1.36059	1.37569	1.68292	1.98432	1.90726	3.42039	3.53239	5.15472	0.385563	1.10854	0.575362
MDBLsor1_02921	0.0337407	0.0340519	0.0334295	0.112809	0.185655	0.150051	0.70545	0.548513	0.432405	0.126785	0.151318	0.175851
MDBLsor1_02909	1.64672	1.32656	1.89091	1.67928	1.80297	3.21147	4.34963	4.3571	3.0795	1.50243	1.72412	1.70291
MDBLsor1_02907	8.95875	11.8693	21.2535	27.7653	10.6363	16.1598	24.3115	14.2472	6.15085	7.79357	2.1407	6.96074
MDBLsor1_02898	3.09213	3.00856	1.57091	3.84663	5.43307	8.92707	5.4028	5.63756	6.36521	2.51712	1.75203	2.43857
MDBLsor1_02893	0.96012	0.251287	0.494839	0.663081	1.89736	1.67862	0.81471	1.01197	0.263512	1.78364	1.61575	1.46885
MDBLsor1_11622	0.153346	0.217741	0.275812	0.82098	0.560514	0.77049	0.731912	0.917495	0.276636	0.338202	0.573215	0.185768
MDBLsor1_02885	2.9103	3.44178	3.14295	7.64941	4.524	3.10278	6.70247	2.81758	1.75957	6.00717	0.809589	5.83132
MDBLsor1_02880	0.478751	0.26383	1.01444	0.449246	1.80699	1.90983	2.66862	2.56507	1.55251	1.00575	0.502876	1.05171
MDBLsor1_02879	0.806487	1.13582	0.204905	1.278	0.362615	0.555298	0.966262	1.67823	0.17181	0.401573	0.296018	0.102499
MDBLsor1_02876	0.692423	0.171146	1.09277	2.11456	0.589964	1.01449	2.36935	2.09157	2.52118	1.12229	1.08485	1.11143
MDBLsor1_02874	2.28275	0.982197	1.05165	1.62009	1.4637	1.28365	1.27821	0.716468	0.997341	0.941642	0.245943	0.437467
MDBLsor1_02857	0.297402	0.175247	0.347746	0.678658	0.432601	0.280701	0.68453	1.37377	4.27472	0.0835944	0.121344	0.155828
MDBLsor1_02664;MDBLsor1_09541	3.24495	2.15756	7.23456	0.844335	10.2512	2.66111	2.4441	2.84824	10.5606	9.87252	3.86916	13.2985
MDBLsor1_02856	2.25636	2.39498	1.42053	2.52394	2.14223	1.52557	6.09833	7.87709	7.22999	0.45077	12.3684	0.342042
MDBLsor1_02849	0.24099	0.244907	0.195363	0.435448	0.242148	0.314667	0.447408	0.402019	0.0731342	0.118264	0.134296	0.12628
MDBLsor1_02841	1.52452	1.37572	1.182	1.1844	1.45735	1.36841	2.53636	2.63224	1.3379	1.39055	2.48856	1.84285
MDBLsor1_02837	1.48261	1.88149	0.99954	0.777477	3.0331	0.909596	1.08248	1.03083	0.802533	0.393535	0.117206	0.190588
MDBLsor1_02726	13.2596	11.6758	17.5144	57.4192	23.2478	24.2553	65.5989	72.167	139.91	11.2683	14.5148	29.8901
MDBLsor1_02725	1.78957	1.67642	1.75241	3.88304	1.2082	2.13499	3.21173	1.78359	1.85896	0.556036	0.728775	0.713491
MDBLsor1_02720	4.90217	5.23231	3.83384	3.9091	4.75472	3.38998	3.2938	2.36406	1.51305	3.26967	2.47828	1.98124
MDBLsor1_02705	0.120722	0.206603	0.160084	0.361805	0.510658	0.282436	0.302119	0.178755	0.108578	0.0940885	0.0903595	0.0762192
MDBLsor1_11643	0.790161	0.923144	0.522014	0.481041	4.89223	0.961999	0.0949554	0.296743	0.195849	5.57008	2.49933	5.41566
MDBLsor1_11646	1.97448	3.62229	3.82722	5.54085	6.30702	4.76202	5.92805	5.85735	2.82963	5.9981	3.94968	7.01266
MDBLsor1_02696	0.175664	0.0306467	0.0245311	0.15671	0.0922063	0.0903012	0.020747	0.302961	0.201455	0.0556857	0.0546465	0.0536073
MDBLsor1_11652	0.18216	0.630761	0.40646	0.0728057	0.209609	0.288435	2.08432	2.15822	0.749064	0.504894	0.212913	0.159455
MDBLsor1_02678	3.39263	2.57962	8.76203	1.90095	1.51885	6.04168	4.12392	6.72167	3.50105	0.986172	1.52889	1.89573
MDBLsor1_02853	1.73585	1.88437	2.49501	3.01276	1.67375	1.73688	2.42129	1.27532	1.95378	0.281162	0.956705	0.200167
MDBLsor1_02356	0.77829	0.700453	0.744187	0.872075	0.631787	0.609791	0.356216	1.92518	0.348966	1.93082	0.650873	1.43887
MDBLsor1_02354	13.9158	15.4916	12.8829	16.353	21.4095	20.236	15.4742	15.769	17.1706	7.96599	7.88835	11.2222
MDBLsor1_02353;MDBLsor1_02242	20.9874	23.1599	22.3668	18.3757	30.4707	36.7572	36.9567	19.3362	20.1961	10.9172	7.44536	9.71798
MDBLsor1_02161	7.25698	9.9389	6.42414	8.98492	15.5335	8.63046	22.1961	17.7601	19.5774	18.7414	21.2144	17.3623
MDBLsor1_02160	0.108394	0.102149	0.108672	0.277921	0.335518	0.223449	0.995416	0.453554	0.0233903	0.0698853	0.0343645	0.0982014
MDBLsor1_02159	0.279343	0.501396	0.390369	0.764651	1.10643	0.517652	1.63867	1.77498	0.71155	1.44902	1.16258	0.623091
MDBLsor1_02155;MDBLsor1_02153	3.03798	3.01591	3.00103	1.98502	2.8079	1.37869	2.41831	2.42538	1.21403	5.61977	2.40703	6.04669
MDBLsor1_02152	0.112061	0.375221	0.638382	0.502058	0.305351	0.378734	0.491885	0.295985	0.270442	0.162295	0.183167	0.204039
MDBLsor1_02148	0.868021	0.631505	1.55052	0.136859	1.09934	1.20786	0.783371	0.767763	0.775567	0.899077	0.251524	1.59412
MDBLsor1_02146;MDBLsor1_02140	8.44155	6.88047	8.41402	5.72475	2.74429	3.15733	2.09154	0.69275	1.54557	0.476136	1.35432	1.6522
MDBLsor1_02144	0.0796704	0.0569537	0.0786483	0.0826607	0.238949	0.147677	0.092048	0.153756	0.236893	0.105408	0.0539661	0.104411
MDBLsor1_02135	13.6924	16.9605	16.0255	30.7151	26.3822	21.1827	32.064	23.1324	14.069	18.5954	13.771	16.7973
MDBLsor1_02134	8.57303	11.3414	7.57774	13.5866	11.8873	10.5777	11.2139	9.22025	3.80713	8.21814	8.16736	3.37051
MDBLsor1_02118	0.0735232	0.576236	0.0402051	0.471918	0.213451	0.116532	0.0943291	0.238903	0.0471173	0.423287	0.386181	0.349076
MDBLsor1_02116	6.95975	5.62279	4.31154	6.58964	9.73188	7.33158	10.6649	9.00546	4.68183	6.08798	4.65601	6.00281
MDBLsor1_02164	2.40759	1.87194	0.830444	6.76713	2.47314	3.60423	10.2534	2.13325	1.64039	1.99922	1.06444	1.26008
MDBLsor1_02115	11.7407	9.21066	12.5169	9.29811	11.3303	7.94277	12.3912	6.80469	7.75616	9.66186	7.04153	13.1625
MDBLsor1_02104	6.60861	7.17946	4.62668	4.79014	5.58087	2.66361	1.42795	1.87368	1.34283	9.43478	7.07947	7.14563
MDBLsor1_02102	0.0188076	0.0371131	0.0279604	0.17226	0.144202	0.0655776	0.277069	0.228276	0.00645839	0.174708	0.0400034	0.354669
MDBLsor1_02100;MDBLsor1_04390	19.8405	20.2602	23.6015	26.6151	37.7782	34.3931	53.1352	55.6143	39.2893	33.7359	52.7277	39.8312
MDBLsor1_02099	0.176648	0.571211	0.370853	0.317226	1.12138	0.797538	1.24141	0.906092	1.07375	0.762461	0.348051	0.555256
MDBLsor1_11707	2.39597	2.04187	0.924678	1.5515	3.88904	2.6887	3.62878	3.80712	3.1499	1.65981	1.08035	1.33504
MDBLsor1_11708	0.237625	0.218994	0.156565	0.471815	0.12296	0.500679	0.366422	0.134776	0.213641	0.413845	0.28383	0.251765
MDBLsor1_02088	3.61603	4.34216	3.66426	3.78188	6.52781	3.64541	6.60839	4.42548	3.64453	5.50569	5.54003	4.49189
MDBLsor1_02076	1.63525	2.0896	1.31025	2.34377	2.23581	0.946782	1.88648	0.784005	1.94154	0.18641	0.418634	0.650857
MDBLsor1_02072	4.08961	4.49879	3.7851	6.0278	3.86036	3.3371	5.91925	5.337	2.2556	3.49264	2.48905	4.51367
MDBLsor1_02061	0.782185	0.562124	0.672154	0.393771	0.5882	0.199342	0.339294	0.317722	1.36878	0.724149	1.27544	0.172863
MDBLsor1_11711	0.487662	0.550834	0.473801	0.61331	1.35693	0.816705	0.467742	0.379592	0.423667	2.17834	2.15353	0.91171
MDBLsor1_11714	0.374907	0.567521	0.48901	0.287189	0.993814	0.540603	0.497162	0.397713	0.169824	0.738543	0.0824151	0.718783
MDBLsor1_02110	5.41532	3.25631	5.05577	2.13111	2.01929	1.90746	0.14464	2.84927	2.96672	0.94445	1.64402	0.650422
MDBLsor1_02168	0.398243	0.392749	0.558699	1.87201	1.46962	1.36523	0.791552	1.1796	0.816479	0.809714	1.92539	3.04106
MDBLsor1_02171	4.78346	4.6793	5.98277	6.24191	4.92679	8.11919	6.66436	5.63653	4.99169	1.44621	2.49247	1.70552
MDBLsor1_02172	9.06562	8.31524	9.85558	8.88645	18.1045	13.1594	11.9917	8.48597	6.59054	30.0305	19.8612	30.8645
MDBLsor1_02340	10.4502	11.3727	7.64787	4.92005	20.2476	10.5196	4.41039	14.4976	9.44125	44.3575	15.7189	38.9804
MDBLsor1_02329	8.41818	8.03765	4.53376	11.1692	8.73586	7.05002	9.34257	8.33663	5.29357	3.96906	2.56859	3.1802
MDBLsor1_11694	10.5415	8.0392	4.43339	13.9317	5.96196	12.8315	13.0524	13.9051	28.8651	9.77681	7.35309	6.2145
MDBLsor1_02319;MDBLsor1_08450	0.714668	0.199736	0.457202	0.651952	0.732363	0.907423	1.08445	0.819867	0.43266	0.920684	0.12117	0.601923
MDBLsor1_02309	0.856244	1.03111	0.919112	0.954138	1.49736	0.827742	1.67187	1.45459	0.681831	0.708122	0.780807	1.4653
MDBLsor1_02302	2.00863	2.04758	2.67191	3.16419	3.46383	2.63999	3.43131	3.62127	1.86852	3.8848	3.93475	3.72789
MDBLsor1_02297	1.6431	1.61947	1.19134	1.31125	2.00436	2.0324	3.14857	3.20564	0.992114	0.632975	1.3343	0.105279
MDBLsor1_11698	1.04409	1.00074	0.560847	0.328045	2.26632	1.60365	0.863025	0.676146	0.518705	1.74632	1.50268	1.26661
MDBLsor1_02292	2.23729	3.76403	2.37343	1.66838	2.10326	2.60822	0.834084	0.586251	0.14759	2.80578	0.383759	1.51259
MDBLsor1_11705	0.1093	0.0472551	0.0414617	0.360336	0.066905	0.206808	0.499827	0.690459	0.336165	0.274593	0.466286	0.172394
MDBLsor1_02283	8.70856	10.0344	9.77669	4.32076	3.06086	5.9286	2.26513	1.42277	2.30023	5.21963	2.3809	6.26306
MDBLsor1_02270	2.77231	2.86387	3.75994	2.10463	0.770123	0.593549	1.86894	3.55806	1.46159	2.1792	1.00864	0.195251
MDBLsor1_02257	1.36453	1.69164	2.11891	2.03895	2.50494	1.34441	0.71427	1.08485	0.341859	1.746	1.57465	1.4033
MDBLsor1_02255	16.0303	20.6947	20.2143	13.17	8.25605	11.06	7.1531	6.31259	3.70628	13.8001	27.8543	12.1316
MDBLsor1_02251	122.52	130.023	98.7399	123.117	108.849	114.968	69.7508	59.0523	39.05	72.6336	56.3793	78.7781
MDBLsor1_02250	42.3075	52.717	60.6737	65.8447	108.672	85.0296	55.4297	128.992	153.406	245.943	587.459	46.0778
MDBLsor1_02246	0.666687	0.938403	1.98203	2.8723	0.560771	1.71654	2.58095	3.95456	1.29198	0.436467	2.67726	1.69232
MDBLsor1_02245	4.22389	4.25997	0.724201	9.97063	8.54761	9.37062	9.19334	10.1178	8.73542	2.93736	5.30042	1.56431
MDBLsor1_02231	13.4266	16.294	15.4899	26.3834	12.7584	23.4652	15.1723	10.5979	18.8368	11.1756	13.8165	14.4808
MDBLsor1_02230	0.884191	1.80808	1.92396	2.43768	2.35272	3.43346	4.19027	4.21276	7.96931	0.318994	2.992	2.64694
MDBLsor1_02226	4.30646	4.2212	3.97822	2.99311	3.79969	3.78086	1.63992	2.65635	3.39289	2.23322	2.34142	1.97408
MDBLsor1_02225	0.046741	0.0484802	0.0893121	0.297718	0.13813	0.256245	0.586516	0.513685	0.844371	0.065147	0.107828	0.150509
MDBLsor1_02221	30.038	28.8558	30.6046	28.7975	20.1097	18.6463	23.535	15.743	22.5846	23.0538	15.5895	25.1085
MDBLsor1_02218	6.1665	7.77092	1.11876	3.09923	4.54	4.02249	0.727488	1.38495	0.159977	0.514854	0.810935	0.984023
MDBLsor1_02194	0.896311	3.30594	4.8489	6.23322	4.94297	3.65272	14.9029	12.702	6.23367	3.03502	2.54681	2.45833
MDBLsor1_02192	4.07901	3.41914	4.77044	6.84181	6.78389	11.1848	12.2204	11.4332	23.7417	5.48538	4.35669	5.61361
MDBLsor1_02176	10.0879	10.0887	8.81243	7.28802	7.763	8.11668	6.47089	11.0369	5.37749	12.1276	7.21873	14.5716
MDBLsor1_01267	0.923916	1.48868	1.01571	1.93649	0.801099	1.95782	1.37157	1.52197	1.05186	0.412808	0.523801	0.382168
MDBLsor1_02922	0.370732	0.294761	0.116715	0.533646	0.105851	0.294977	0.81956	0.333517	0.320605	0.270401	0.0611004	0.479703
MDBLsor1_01265	1.40301	1.6106	0.388394	2.22999	1.60941	1.82325	4.62305	2.24865	0.676228	0.190992	0.328716	0.053269
MDBLsor1_01260	0.956007	0.984461	0.749271	2.27178	2.32901	0.755774	2.00258	2.95778	0.977132	3.5607	2.35001	0.448319
MDBLsor1_12078	93.9307	97.9654	49.7907	48.6647	58.6049	109.494	19.956	17.7205	6.76654	50.9539	14.7211	51.8824
MDBLsor1_00571	0.983612	1.56333	1.14988	3.2972	2.04039	2.21379	3.68688	2.14203	0.933589	0.261716	0.484838	0.119095
MDBLsor1_00563	1.24688	1.65461	1.03609	2.23268	1.02146	1.25677	3.39054	2.09725	1.69556	0.484562	0.780489	0.233849
MDBLsor1_00541	0.348237	0.363377	0.447941	2.65385	0.369105	0.415188	0.798534	0.803486	0.839256	0.649007	0.71617	0.682589
MDBLsor1_00530	4.87849	6.37367	3.05279	4.02536	3.23863	3.93658	3.98641	3.92132	3.29497	1.99907	1.66798	2.06464
MDBLsor1_00524	24.5682	21.5917	24.3321	9.84858	18.242	11.9458	5.53018	6.17462	5.59477	31.1821	13.1112	37.8148
MDBLsor1_00521	1.09914	5.56851	4.31172	15.5148	8.65349	1.79221	9.33404	5.36783	8.56795	8.97457	5.86529	9.50831
MDBLsor1_00518	0.890142	0.834657	0.301891	1.08341	0.469148	1.50256	1.00834	1.32596	2.05426	0.0886827	0.180242	0.0688639
MDBLsor1_12086	0.0832253	0.099786	0.0599329	0.0714114	0.0205307	0.1691	0.151622	0.257884	0.63981	0.147246	0.159722	0.13399
MDBLsor1_00505	0.0662232	0.300408	0.534593	0.394055	0.391882	0.495934	0.467395	0.760838	0.393557	0.0900374	0.112604	2.1173
MDBLsor1_00497	0.0447221	0.0257009	0.0352115	0.208974	0.0784738	0.348216	0.548887	0.476601	1.15831	0.203641	0.191109	0.178577
MDBLsor1_00489	4.51053	3.05598	3.11319	5.78432	3.91036	4.29778	5.4465	3.86792	1.48997	3.04107	2.01402	5.85309
MDBLsor1_00577	7.07752	6.43353	5.6786	3.98792	3.71678	3.07477	2.26188	1.85542	0.080771	1.82114	0.6589	1.12731
MDBLsor1_00487	2.03293	2.21463	1.98948	0.0996214	0.38644	0.354863	0.798135	0.331106	0.560397	0.504721	0.580949	0.286425
MDBLsor1_00483	8.96155	4.22772	9.75433	12.2325	11.143	14.2961	6.32219	10.0903	38.7077	12.8196	22.9408	16.6208
MDBLsor1_00480	12.0716	10.6861	12.4823	15.1511	21.9279	16.6723	30.8274	23.3426	27.4072	30.2055	28.5494	33.2717
MDBLsor1_00478;MDBLsor1_00476	9.83238	7.06067	4.80813	7.42744	33.3312	16.2925	8.49221	13.5217	0.324296	12.951	17.6801	6.34177
MDBLsor1_00474	0.552405	2.03384	0.810414	2.58662	2.20878	2.11889	3.22345	2.55077	2.08843	3.78865	1.76749	2.74243
MDBLsor1_00471	2.47617	2.33295	3.00116	4.4153	2.56689	3.04801	2.58516	7.16107	5.30532	1.24672	2.4516	1.2287
MDBLsor1_00468	0.148592	0.154851	0.275545	0.0822863	0.265955	0.0549633	0.158009	0.0737637	0.115887	0.0364626	0.101539	0.835477
MDBLsor1_00466	0.0580508	0.12694	0.0924954	0.243872	0.148335	0.196103	0.180759	0.145893	0.22436	0.0940893	0.104711	0.0834673
MDBLsor1_00465	0.477941	0.403263	0.440602	1.48433	0.790271	0.56878	2.45167	0.942746	0.51686	0.696822	0.284148	0.377177
MDBLsor1_00451	17.4754	17.3017	11.9607	17.4516	15.7416	16.4698	17.4857	13.7732	8.23787	8.63903	4.56497	6.12406
MDBLsor1_00448	18.4761	17.2933	18.6268	29.3809	22.2772	16.3924	51.4457	52.4726	34.8467	16.8446	28.1896	11.8954
MDBLsor1_00444	0.115394	0.168401	0.0538055	0.207567	0.138831	0.0700947	0.246249	0.264688	0.152535	0.121123	0.103116	0.139131
MDBLsor1_12103	0.199128	0.349234	0.445574	0.103326	0.0748541	0.117431	0.0695456	0.203541	0.594958	0.0908649	0.197817	0.102767
MDBLsor1_00486	0.407746	0.294126	0.350936	0.250367	0.245089	0.202025	0.104493	0.139751	0.308176	0.128879	0.112621	0.145137
MDBLsor1_00439	3.88366	3.70479	3.73417	16.8577	10.8182	11.9966	16.1143	27.7141	38.5774	2.43761	3.9979	3.67196
MDBLsor1_00585	5.06886	5.70932	2.48677	5.11471	9.12228	7.0264	6.43304	12.532	7.6033	8.99142	6.34426	5.57476
MDBLsor1_00603	1.55072	1.9492	1.16311	0.814526	0.762402	0.828515	0.57487	0.830753	1.06404	0.723419	0.502477	0.281535
MDBLsor1_00686	59.1164	39.6532	41.627	78.7716	55.4356	48.1031	103.608	197.995	93.5599	26.0787	43.2365	27.4776
MDBLsor1_00684	39.7402	35.8383	47.1916	46.2692	44.3025	40.6827	32.1626	28.5444	35.153	28.4273	19.9038	37.2421
MDBLsor1_00682	0.193354	0.292662	0.284412	0.102164	0.226283	0.164223	0.208579	0.302892	0.114266	0.11146	0.115032	0.206806
MDBLsor1_00676	50.8506	54.1964	47.963	56.058	59.4928	44.6583	81.1512	69.0218	45.3129	62.4657	53.5549	54.0662
MDBLsor1_00675	6.05901	5.93481	5.40115	2.67578	7.34349	5.6554	1.17319	8.64323	6.66606	7.43988	9.20458	11.6851
MDBLsor1_00674	98.6198	103.899	122.697	169.928	63.9232	88.7252	311.632	189.676	87.9693	16.9665	44.1959	15.3246
MDBLsor1_00668	3.11908	2.58231	1.58199	4.65381	4.15707	5.03125	5.45716	3.93096	5.16409	5.25441	6.07553	4.60276
MDBLsor1_00664	9.53795	9.73544	10.9	9.7981	17.5077	11.7073	14.3315	10.7308	4.7934	13.175	17.1081	14.0826
MDBLsor1_00660	0.93669	0.798989	0.867839	1.50762	1.86887	1.36571	2.33602	2.34132	0.545099	1.84789	4.12467	1.69028
MDBLsor1_00659	0.553496	0.174059	0.478008	0.235742	0.191538	0.876884	0.392991	0.437966	0.415479	0.402913	0.305661	0.20841
MDBLsor1_00656	0.382665	0.335029	0.354277	0.141948	0.171114	0.119908	0.323917	2.04764	0.385786	0.13557	0.0919822	0.228966
MDBLsor1_00650	0.216943	0.270883	0.243913	0.982437	0.823343	0.547417	1.03659	0.9928	1.01469	0.803686	0.704462	0.605238
MDBLsor1_00588	17.0788	14.6433	19.4473	23.1046	17.0064	24.8824	31.4857	12.9946	14.4368	15.1472	21.4374	12.9431
MDBLsor1_00645	0.129686	0.756126	1.3177	0.299994	1.90012	0.742648	0.744659	0.330279	1.15904	0.365491	0.249198	1.28594
MDBLsor1_00635	19.3968	20.3216	16.7886	22.1717	16.5478	18.1411	18.5663	22.4917	16.6694	5.08956	9.46499	4.18375
MDBLsor1_00634	2.50131	1.56823	1.7986	3.08186	0.430009	2.07473	0.884983	0.797664	1.09863	0.0772551	2.57251	1.32488
MDBLsor1_12076;MDBLsor1_12064	72.7162	70.5694	58.7408	43.6607	58.9762	38.2245	32.2958	26.3672	36.0428	86.1936	33.1163	86.7028
MDBLsor1_00630	1.41049	1.86136	2.14214	0.38367	2.59502	0.637048	0.0803411	1.68074	0.212003	3.28263	1.06466	5.10316
MDBLsor1_00627	2.2275	1.62146	1.14869	1.26234	2.69447	2.43181	2.01612	0.875691	0.402125	2.5653	2.3724	2.19772
MDBLsor1_00625	3.30103	3.30842	3.67803	4.3642	4.15192	4.79108	7.61599	4.96013	1.97515	1.54625	1.60329	0.993837
MDBLsor1_00622	1.51567	1.40785	0.632026	1.40777	2.40714	2.0555	3.66582	0.911174	3.61457	1.68293	2.35077	4.20686
MDBLsor1_00616	4.74545	4.91254	8.33951	11.0606	12.0146	11.3154	20.9077	17.9341	8.64834	14.1125	11.7352	11.673
MDBLsor1_00615	1.76633	1.17381	2.10151	2.67185	0.482402	0.822474	0.558401	0.602839	0.721233	1.01854	0.767518	0.952974
MDBLsor1_00614	12.3511	12.4428	11.476	14.5955	18.3964	16.8983	15.5408	19.5256	2.7529	18.996	11.2619	17.8155
MDBLsor1_12071	31.493	29.536	32.6186	30.4462	35.2743	31.9454	54.3797	58.5373	48.5357	47.1383	40.2139	65.7623
MDBLsor1_00607	14.4342	16.2316	23.6773	25.196	37.4105	23.3085	60.3651	53.2907	31.1142	34.4316	42.4362	22.0083
MDBLsor1_12056	1.41161	1.36	1.7716	1.58193	2.85073	2.24055	2.48096	1.90468	1.56475	3.69812	4.72846	6.19306
MDBLsor1_00696	3.93756	2.57372	5.07944	5.46637	5.45789	4.51746	5.72072	7.36431	4.06553	8.73928	4.97712	5.29475
MDBLsor1_00436	0.871168	0.848024	0.480419	2.07795	1.31871	0.812734	1.73708	1.69485	0.852532	0.431022	0.112741	0.172143
MDBLsor1_00433	1.9461	1.63712	2.08052	3.89855	2.45494	2.00393	2.50132	4.50213	1.48095	4.82294	1.98842	3.1945
MDBLsor1_00223	0.652916	1.46377	0.541211	1.26961	1.66527	0.85596	1.69189	1.5033	0.263463	0.931314	0.591816	0.591204
MDBLsor1_00214	0.378521	0.626853	0.600776	0.776029	0.875314	1.0968	1.15355	1.71699	1.85475	0.230106	0.216442	0.405982
MDBLsor1_00213	27.6134	34.8272	32.7808	23.5887	35.0096	47.3799	12.6097	31.8153	130.337	17.1696	21.1743	35.7148
MDBLsor1_00208	2.04303	1.56036	1.97594	1.76376	3.10057	2.12496	3.19654	2.47963	1.01538	3.17028	2.23525	3.63143
MDBLsor1_00205	74.7321	78.9033	73.9059	106.469	118.311	147.47	57.7189	83.1528	95.8497	85.4633	41.3569	110.303
MDBLsor1_12154	0.291391	0.279393	0.17155	0.456507	0.345041	0.542464	0.20113	0.162225	0.0192473	0.303589	0.338114	0.282
MDBLsor1_12156	1.6661	1.49848	1.84681	3.82677	2.79816	3.07247	4.57562	4.57292	2.13495	0.565715	0.594851	0.750703
MDBLsor1_00190	25.6415	17.6251	18.7995	22.2689	15.7082	13.311	21.4564	11.5147	5.01288	8.5243	7.90744	9.74009
MDBLsor1_00185	7.06038	5.00744	15.4136	6.55241	5.69485	5.2478	8.66489	9.14756	28.2403	3.96128	3.49935	29.1271
MDBLsor1_00184	0.00784646	0.0248877	0.0163671	0.142192	0.0657377	0.0737882	0.114119	0.12619	0.16913	0.0464922	0.0655841	0.0316258
MDBLsor1_00178	42.1423	40.1371	45.3069	67.9672	48.3469	73.3994	92.3225	62.9881	55.6682	24.0823	27.9106	25.1507
MDBLsor1_00176	2.46246	1.67263	1.49999	1.07112	0.793047	0.947116	0.147442	0.180564	0.114321	1.00454	0.249541	0.296962
MDBLsor1_00233	0.352692	0.351994	0.251614	2.04801	0.641107	0.949081	2.76482	3.37875	1.04424	0.235011	0.214917	0.144202
MDBLsor1_12158	10.9976	9.82352	8.30225	9.88064	14.4566	9.53973	7.76736	11.7224	5.32712	19.005	10.2117	13.6753
MDBLsor1_00108	3.90516	4.49321	4.42506	2.4685	5.25273	2.36617	2.93271	1.6017	1.38211	10.2349	8.16931	11.0567
MDBLsor1_00103	0.0552966	0.288419	0.312595	0.15581	0.192512	0.155183	0.441485	0.137804	0.745166	0.287773	0.320541	1.78825
MDBLsor1_00081;MDBLsor1_00069	0.0300819	0.0743254	0.0277237	0.155237	0.0233011	0.0892689	0.064533	0.161493	0.0660577	0.0381328	0.0661127	0.0175402
MDBLsor1_00070	1.86316	1.46365	1.52291	2.51919	2.66047	2.20041	4.75976	3.32139	1.53759	1.56811	1.42669	1.65789
MDBLsor1_00065	0.604499	0.713696	0.329075	0.892803	0.891013	0.93399	1.59989	1.17104	0.514065	0.425988	0.398664	0.246296
MDBLsor1_00064	1.71429	1.61625	2.09349	3.27879	1.33755	2.26145	1.42606	3.80591	5.0658	1.94045	4.69028	2.65022
MDBLsor1_00062	1.36684	2.04038	0.557472	1.1289	0.341015	1.28223	2.68861	3.57855	3.77345	2.42314	2.4844	3.39731
MDBLsor1_00059	2.19909	1.62887	1.18647	1.25585	1.84589	1.70791	1.16738	0.738119	1.35818	1.81304	1.80208	2.01273
MDBLsor1_00057	1.79667	1.45562	1.48956	3.33775	2.67903	2.27504	4.37308	4.99061	0.973661	1.63998	0.753518	0.723975
MDBLsor1_00040	0.0451583	0.030839	0.020774	0.0446009	0.0497293	0.0394724	0.303332	0.467954	0.138711	0.157786	0.179388	0.0814912
MDBLsor1_12159	0.42027	0.126521	0.833162	0.0917399	0.698538	0.98773	1.50923	0.306337	1.72272	0.701381	0.553856	0.569936
MDBLsor1_12160	3.06066	2.26779	2.68791	2.44389	3.13053	2.90629	2.13327	1.52798	0.728236	2.35897	2.36601	1.72903
MDBLsor1_00115	5.15391	2.50608	1.36486	2.25068	5.13415	1.39715	4.10953	1.67057	0.991383	10.6188	9.81057	8.30821
MDBLsor1_00435	21.0188	24.1229	28.8764	49.428	24.3527	26.9309	67.952	47.7376	80.9171	21.5796	42.6051	18.3715
MDBLsor1_00249	24.0242	19.1251	20.1999	21.8034	35.017	30.3673	26.7768	20.3455	26.6825	27.0099	19.6777	29.6795
MDBLsor1_00288	4.7467	3.15396	3.03566	6.30376	3.75502	5.50386	5.22132	2.88854	3.1859	3.65685	2.16398	2.55429
MDBLsor1_00432	1.27804	5.40878	3.0158	3.52227	3.02538	3.58396	3.1054	2.58522	3.59331	0.706912	0.164336	0.710477
MDBLsor1_00428	47.7474	47.2582	53.2533	43.2387	42.0542	57.1999	25.7913	20.1354	41.8239	24.6527	33.9999	32.1252
MDBLsor1_00424	150.134	120.092	130.232	108.926	92.4876	88.0207	81.5057	80.9239	90.4905	112.208	86.7912	113.418
MDBLsor1_00421	2.69731	2.34824	2.74392	7.26009	2.74926	4.80905	5.99973	5.3115	14.8406	2.86844	1.34815	1.09784
MDBLsor1_12111	0.741775	1.07382	0.916395	1.71765	0.960852	1.90874	1.8368	1.0556	0.330843	1.19359	1.63562	1.4444
MDBLsor1_00418	0.673012	0.678835	0.556858	0.776773	0.400927	0.343116	0.664144	20.3834	10.5238	0.111853	0.606318	1.10078
MDBLsor1_00414	2.16613	0.778674	2.34775	0.428456	2.09664	1.39376	0.264751	0.281551	0.784142	2.19562	1.30385	2.45539
MDBLsor1_00406	0.332347	0.786521	0.407039	0.0963716	0.194553	0.328484	0.513604	0.0849596	0.0572175	0.556922	2.22482	0.651192
MDBLsor1_00398	5.33119	4.7159	3.84261	6.50545	8.9298	7.05943	9.40333	7.64128	8.52231	4.48329	8.28141	2.65689
MDBLsor1_00396	2.78817	3.92438	14.9929	5.98043	1.12816	3.23488	0.837442	2.00544	1.20569	3.60759	1.43817	3.0476
MDBLsor1_00394	2.44224	8.51095	8.84399	13.9041	8.3509	7.7929	8.22865	9.20302	5.43613	6.67869	4.89121	5.69299
MDBLsor1_00386	37.9705	45.3756	45.2368	31.8591	49.7606	47.7666	41.2338	23.954	20.1504	32.5087	33.1653	39.8814
MDBLsor1_00256	0.702019	0.743657	0.704653	2.60545	0.893348	1.22391	1.38161	1.00601	1.42578	0.513299	0.68592	0.477023
MDBLsor1_00385	1.53994	0.456702	1.43078	1.63129	0.88752	1.5688	2.40922	3.57786	2.96398	1.21574	2.36878	0.392484
MDBLsor1_00376	1.06942	1.40618	0.480638	0.629941	0.276672	0.634121	0.655323	0.25518	0.570768	0.794331	0.847378	0.939778
MDBLsor1_00372	1.33898	1.49836	1.53185	1.84876	1.88284	1.48151	2.20003	2.25916	1.60842	0.695547	0.533909	0.737674
MDBLsor1_00370	6.15497	6.17114	5.14825	6.33975	7.02582	5.96852	5.10033	5.5418	1.92034	5.8205	5.14697	3.16961
MDBLsor1_00367	0.822439	1.00378	0.738621	1.42937	1.73259	1.71775	2.96229	1.441	2.78816	0.878789	0.815022	1.19356
MDBLsor1_00363	1.67354	1.85311	2.64816	4.87888	0.528288	1.90159	4.09061	2.05109	1.46408	0.379947	0.468538	0.291355
MDBLsor1_00358	2.33169	4.17499	4.25943	4.19416	2.94982	3.14897	1.93879	2.80104	1.6022	3.63805	0.607651	1.85624
MDBLsor1_00357	29.9118	32.9105	33.5145	52.1959	44.126	38.2517	66.3158	68.1968	79.4799	24.7369	32.8079	21.1509
MDBLsor1_00356	2.03396	1.9795	1.87837	3.14764	1.93505	1.54978	2.08823	2.25881	1.051	1.59527	0.423725	1.34961
MDBLsor1_00299	0.564556	0.526828	0.420552	0.667156	0.510511	0.533684	0.740839	0.480993	1.19424	0.320204	0.731736	0.822682
MDBLsor1_00296	1.21473	1.84095	1.29359	1.27323	0.660171	0.964068	0.618148	0.687014	0.578241	0.986388	1.18552	1.23483
MDBLsor1_00293	2.44055	2.52205	1.94153	3.24218	3.25628	2.80387	2.77335	3.00274	2.39207	2.13452	1.54274	1.68609
MDBLsor1_00292	0.371012	0.0613455	0.256847	0.119598	0.40168	0.243933	0.563811	0.576382	1.19722	0.497051	0.318804	0.406819
MDBLsor1_12113	0.214518	0.217328	0.211707	0.746799	0.095508	0.0897264	0.493378	0.416918	0.624951	0.11579	0.141186	0.0903939
MDBLsor1_00697	2.54555	4.48142	3.26677	3.55495	7.29073	4.84522	6.56123	8.47994	6.46631	12.7855	7.18862	7.51809
MDBLsor1_00698	0.378365	0.340767	0.841095	0.249602	0.589156	0.486737	0.87014	0.761958	1.19028	0.254003	0.262464	0.258233
MDBLsor1_00707	1.23268	2.00403	1.13265	1.45754	2.35383	1.08085	3.15443	1.96342	0.732073	0.511851	0.354683	0.454281
MDBLsor1_01108	3.48486	3.45078	3.62324	2.34604	2.41596	4.69681	0.43547	0.29974	0.538857	3.04323	1.97462	3.00154
MDBLsor1_01107;REV__MDBLsor1_04420	2.06677	1.93586	2.71714	1.8632	2.57535	2.20919	1.60893	3.36962	4.78956	0.557289	1.73374	0.717578
MDBLsor1_11883	0.189731	0.0775758	0.100178	0.352785	0.100711	0.10324	0.738468	0.813838	0.419116	0.093449	0.413446	0.253448
MDBLsor1_01105	1.00287	1.02571	0.825228	1.74961	2.27937	1.3275	1.93162	3.721	1.90244	0.616533	1.14521	0.800275
MDBLsor1_01092	40.2605	36.896	45.2412	73.629	36.359	46.3954	41.519	82.903	119.101	63.6692	67.9189	93.2308
MDBLsor1_01089	0.503708	0.241554	0.267296	0.750378	0.345923	0.300119	1.11267	0.976454	0.236138	0.367802	0.533395	0.450599
MDBLsor1_01086	0.629237	0.428447	0.981482	3.38926	1.38329	3.78817	5.62292	5.02058	4.04634	0.51265	0.333268	0.188344
MDBLsor1_01080	0.248078	0.505707	0.0556639	0.441054	0.320682	0.326665	0.0832831	0.0624352	0.300746	0.18849	0.209743	0.230995
MDBLsor1_01079	4.65198	5.34923	5.82543	8.1496	2.44005	6.54794	7.12005	1.8487	5.65641	2.44971	1.45303	0.456357
MDBLsor1_01076	12.9673	23.559	24.8257	24.5444	17.3919	8.70383	8.46716	7.20826	4.19597	7.26293	5.8834	6.24029
MDBLsor1_01057	0.201031	0.749285	1.29754	0.418299	0.436241	0.810058	0.902518	1.07539	2.55315	0.497656	0.345089	0.570371
MDBLsor1_01055	0.145711	0.0889678	0.202454	0.162152	0.190616	0.21908	0.304011	0.667327	1.41159	0.127369	0.46494	0.296154
MDBLsor1_11882	11.0356	9.84399	8.19399	17.5272	15.9269	11.9768	25.1547	22.5313	13.3163	14.9703	13.9487	9.27653
MDBLsor1_01054	3.72819	6.23628	3.59453	1.81132	1.67071	0.690224	0.679147	0.465389	0.251631	0.893568	0.849605	0.865588
MDBLsor1_01044	1.271	1.43474	0.906708	1.02991	2.26743	2.21463	2.61961	3.57631	3.08121	4.41242	5.55545	4.9022
MDBLsor1_01042	1.52094	1.04655	1.26813	2.68944	1.33615	1.67825	2.78934	1.98839	1.03547	0.696346	0.346558	0.266988
MDBLsor1_01039	63.9145	74.5115	57.7984	122.199	142.511	90.7067	155.312	190.055	66.1368	80.8439	69.8916	37.7747
MDBLsor1_01037	0.334341	0.255012	0.470338	0.479096	0.274025	0.411593	0.895456	0.5723	0.395591	0.0825981	0.0553758	0.10982
MDBLsor1_11908;MDBLsor1_11907	0.490622	0.480212	1.19292	1.94177	0.263804	0.394181	1.01964	0.622698	0.375914	0.0799883	0.0641652	0.048342
MDBLsor1_11918	4.4585	3.85739	3.31538	6.11158	4.24807	3.70289	11.5003	12.9223	8.25188	4.91455	4.8151	5.84238
MDBLsor1_01021	0.1927	0.102689	0.123087	0.570903	0.301214	0.264334	0.878108	0.589076	0.294979	0.388307	0.314007	0.253929
MDBLsor1_01014	0.14514	0.108573	0.0892463	0.699406	0.376311	0.273071	0.398907	0.648638	0.27772	0.834993	0.4994	0.755493
MDBLsor1_01013	0.3874	0.700236	0.357082	6.65667	0.316656	1.30708	4.16416	0.693629	0.94784	5.96591	3.78032	3.51789
MDBLsor1_01011	8.09852	7.96942	5.4143	6.34058	13.9141	3.07414	12.9711	11.5988	2.53573	11.1877	9.78683	11.7243
MDBLsor1_01009	1.51374	0.761522	2.141	1.75199	2.35585	3.10048	3.21226	1.87953	3.58747	0.482121	1.79028	1.03956
MDBLsor1_11926	3.07848	3.82513	3.19362	5.25124	2.59686	3.51644	3.7479	4.48938	2.30797	2.53592	1.95095	1.96751
MDBLsor1_01047	1.38167	1.24316	1.03421	1.19327	0.974235	0.611735	0.814843	3.50914	0.841814	5.68524	4.61563	5.78678
MDBLsor1_00978	3.94504	5.17679	4.07026	6.13661	4.2556	6.66416	8.18574	9.93541	16.3412	1.33879	1.47918	2.57888
MDBLsor1_01124	32.1348	32.6686	36.1951	28.0011	32.3844	30.3882	19.2895	14.6713	3.56061	30.7413	24.248	31.2038
MDBLsor1_01132	2.00125	2.51678	2.76194	2.86486	1.35477	2.00013	3.01959	4.49455	3.03974	1.98012	1.83037	1.79706
MDBLsor1_01257	0.370825	0.298328	0.274923	0.45961	0.259906	0.613156	0.0303531	0.0436847	0.63238	0.460126	0.504858	0.756833
MDBLsor1_01251	103.605	109.987	91.4028	151.596	127.087	134.786	182.121	168.882	105.496	52.542	76.7983	61.2205
MDBLsor1_01250	1.72919	1.83506	1.83261	6.79175	2.88033	4.65877	3.51499	2.64223	1.14144	2.989	5.17609	2.4921
MDBLsor1_01242	5.01994	4.88679	5.59883	9.16303	26.1322	8.92226	13.6879	8.02504	4.2168	16.0649	37.1277	16.9614
MDBLsor1_11847	7.60344	8.22995	5.36828	18.717	4.89443	7.55774	5.02332	2.37715	1.27511	4.89424	5.98864	3.29994
MDBLsor1_01226	0.931736	0.188065	0.559901	0.614944	0.695633	0.769047	1.5479	2.19164	1.86977	0.232871	0.258964	0.206779
MDBLsor1_01220	5.84154	4.43304	4.38386	7.12852	9.40428	6.19406	8.57722	10.7996	4.21869	9.90472	6.59708	10.7074
MDBLsor1_01217	0.0854966	0.12583	0.229261	0.281045	0.235934	0.213436	0.350806	0.35851	0.138303	0.0533695	0.117485	0.0309408
MDBLsor1_01199	0.827237	0.7694	0.647498	1.7649	1.52289	1.24264	3.42278	2.96622	1.00521	0.879005	0.675567	1.1802
MDBLsor1_01198	0.73788	0.824763	0.332721	0.92104	1.16188	0.63964	1.21527	1.3612	0.755093	0.417583	0.341345	0.237044
MDBLsor1_01197	21.4263	24.0429	21.8794	18.5582	22.0088	29.1486	34.6329	24.6482	43.6174	12.0965	19.1578	14.0602
MDBLsor1_01189	13.6344	17.9213	11.5448	11.6948	10.4562	10.1449	6.24437	3.14915	21.0919	13.8118	4.56644	8.45257
MDBLsor1_11876	0.650206	0.785125	0.744056	2.3057	1.21238	0.676554	2.68141	1.41223	0.9208	0.424843	0.949069	0.484727
MDBLsor1_01178	9.33387	10.8604	11.4931	33.543	28.8548	29.1884	30.3398	25.6558	28.4261	22.9328	11.5593	24.7665
MDBLsor1_01172	2.86138	3.92594	3.86803	5.32757	3.1934	2.62118	7.21572	4.88038	2.97122	3.95869	5.88805	3.18931
MDBLsor1_01165	1.38441	0.878575	2.02923	3.65466	4.30303	5.39893	0.706702	5.59123	21.0651	7.80373	10.9129	10.7952
MDBLsor1_01164	0.70473	0.558402	0.91806	1.01256	0.997399	1.35875	1.51723	0.858777	0.107396	0.421667	0.131721	0.286616
MDBLsor1_01163	36.503	32.1103	27.2858	53.8384	12.0234	27.3385	56.8235	28.1069	25.4298	24.1622	15.7701	26.2189
MDBLsor1_01161	0.185204	0.164912	0.142373	0.540038	1.03621	0.361615	0.867528	0.734588	1.88679	0.719508	0.439487	1.10618
MDBLsor1_01154	3.78521	6.24496	2.18058	6.02325	6.60373	6.36504	5.40839	2.60916	0.775616	3.02422	2.28373	1.24883
MDBLsor1_01153	8.60232	9.05806	9.68947	9.91415	11.9589	11.6204	14.8493	12.4834	5.95043	14.1769	31.0409	17.5131
MDBLsor1_01148	0.68965	0.692172	0.583069	0.264599	0.221687	0.279154	0.224051	0.248015	0.236033	0.380572	0.476174	0.179914
MDBLsor1_01147	0.309116	0.733515	0.780522	0.375272	0.320756	1.74271	0.587102	0.218733	0.80095	1.65504	0.578453	2.36666
MDBLsor1_01146	2.0582	2.22164	2.96088	5.41776	0.729293	2.72988	1.75241	0.270837	1.01162	0.315148	0.317017	0.382335
MDBLsor1_01144	0.131823	0.181732	0.0729592	0.527978	0.0926475	0.076794	0.794564	0.994247	0.874273	0.0528229	0.096855	0.135628
MDBLsor1_11871	6.66189	7.14193	7.68951	4.68195	11.5138	8.65889	6.76269	10.4385	4.46734	24.953	13.0759	28.41
MDBLsor1_01174	0.585712	0.603188	0.81243	1.39902	1.02793	1.28559	1.73229	1.48254	1.03091	0.190433	0.633031	0.0622957
MDBLsor1_00976	0.176047	0.168783	0.200386	0.423781	0.229463	0.36082	0.197159	0.0890194	0.167072	0.163352	0.164937	0.166523
MDBLsor1_00970	1.09705	1.03598	0.424965	1.59266	1.37063	1.1486	0.622205	0.678282	0.566128	2.27535	1.98612	3.42477
MDBLsor1_00966	3.26053	1.57772	1.89104	3.93496	4.60838	2.54719	3.39001	3.29538	2.73822	1.57144	1.02602	1.3324
MDBLsor1_00835	0.106284	0.100825	0.103555	0.181924	0.146193	0.1673	0.303451	0.333982	1.20009	0.0739985	0.052177	0.0958199
MDBLsor1_00834	12.6748	13.6871	20.3081	13.0469	24.5383	7.18568	0.372925	0.334344	74.5775	16.7148	13.3892	38.8967
MDBLsor1_00831	0.0905502	0.0901433	0.0354939	0.211725	0.159505	0.146027	0.483864	0.694955	0.671478	0.138704	0.0822316	0.195177
MDBLsor1_00826	0.888397	0.624124	0.671079	0.875261	0.677507	0.378734	0.481332	0.390702	0.679395	0.297474	0.931202	0.64513
MDBLsor1_00825	3.12095	3.68836	2.63163	7.74643	4.5957	4.36132	7.12032	3.75924	2.84401	3.90294	4.16775	4.00389
MDBLsor1_00821	31.2936	34.1883	38.6422	47.7173	38.2653	42.3465	35.4937	36.2954	51.94	39.803	30.4927	46.3424
MDBLsor1_00817	2.87026	2.83875	3.25038	4.01254	1.75377	4.45622	2.9527	3.5398	10.3249	3.55789	3.90856	6.70284
MDBLsor1_00816	27.6994	28.8155	24.8099	39.7633	31.8311	24.293	37.3245	26.1192	18.8935	30.3481	29.6826	29.0595
MDBLsor1_00812	38.3911	35.5561	33.994	34.267	64.5667	46.9409	25.4617	28.5392	18.6352	69.3689	60.5546	103.557
MDBLsor1_12008	4.32889	4.13064	2.64759	3.35243	1.67303	1.77703	3.56482	3.68896	0.136074	0.951127	1.24465	1.11572
MDBLsor1_00810	0.734983	0.45723	0.856172	1.47821	1.35632	0.57018	1.49612	1.82717	1.20806	0.767366	1.14225	0.551212
MDBLsor1_12010	7.1928	5.70591	4.93875	10.5786	12.7425	9.22786	11.7756	21.0069	4.09135	12.8898	6.42649	9.16901
MDBLsor1_00839	0.0780284	0.0794122	0.080796	0.112234	0.0297832	0.0462114	0.0875123	0.0892313	0.0816967	0.16858	0.238293	0.308005
MDBLsor1_00801	1.88936	1.82886	1.77393	5.50961	2.14977	4.52708	4.88767	2.86684	3.3312	0.53605	1.70034	0.41171
MDBLsor1_00794	32.7081	27.2585	29.0903	25.8269	26.9153	30.177	33.2472	21.3015	18.4075	21.6192	19.14	19.6584
MDBLsor1_00792	5.83905	4.31611	3.27164	1.20217	2.51763	3.46	3.14377	1.38841	2.26609	1.39161	1.10823	2.68301
MDBLsor1_00789	0.138525	0.126191	0.113857	0.259593	0.23086	0.279321	0.138167	0.555058	0.0610761	0.109922	0.0759147	0.0685457
MDBLsor1_00780	26.4637	27.2564	26.7805	28.8141	41.9237	30.2732	27.1126	34.7693	39.6785	59.1729	39.815	66.737
MDBLsor1_00778	0.0750872	0.0604305	0.42586	0.193366	0.187641	0.190503	0.0861364	0.102914	0.0693584	0.450943	0.403275	0.355607
MDBLsor1_00774	2.32471	2.23711	1.53852	1.82454	1.93082	0.795238	2.27643	1.41614	0.447435	1.1012	0.927042	0.699792
MDBLsor1_00772	4.05253	7.22288	3.5223	5.01996	6.70944	4.93405	2.67182	3.59164	0.705399	8.82808	3.17653	8.07107
MDBLsor1_00768	1.06926	1.38537	1.07217	1.9404	2.36045	1.32205	2.38004	2.94538	1.75622	0.878055	1.04623	1.244
MDBLsor1_00758	1.81175	0.522424	1.35807	2.76287	1.38342	1.08382	2.56157	0.862532	0.990896	0.285267	0.545828	0.39101
MDBLsor1_00715	0.0433699	0.0741393	0.135745	0.0187292	0.10561	0.22372	0.0400586	0.0930362	0.463256	0.203433	0.109134	0.165146
MDBLsor1_12050;MDBLsor1_06538	16.8146	18.6431	15.7205	28.2141	34.982	34.7463	17.4803	18.0151	18.8569	20.4215	10.7098	24.8556
MDBLsor1_00708	0.257559	0.308991	0.283275	0.468939	0.388501	0.308062	1.13181	0.62411	0.116415	0.286866	0.491275	0.401762
MDBLsor1_00796	1.91033	1.6758	1.62788	3.06282	2.39905	1.77666	1.86676	0.412836	0.710697	0.379405	0.276536	0.664155
MDBLsor1_00840	10.9347	24.2826	32.4792	55.4788	19.5821	11.4057	7.82358	9.55716	11.5539	1.66184	1.72789	0.572448
MDBLsor1_00841	1.9724	2.19775	2.45723	4.05391	2.74135	2.73406	3.82172	2.52476	2.73719	1.88786	0.873712	1.62209
MDBLsor1_00842	4.39681	4.74195	5.8846	6.11158	2.85294	3.18012	2.98388	2.8708	1.55891	3.13052	0.872219	2.80835
MDBLsor1_11983;MDBLsor1_11975	1.8593	3.28205	4.23607	2.23951	1.90453	6.41751	3.98961	4.41635	3.83411	1.71383	1.6183	3.27294
MDBLsor1_11985	6.19018	8.23615	9.12275	6.46884	4.15045	3.28045	16.1554	12.7506	10.0813	5.8622	6.10245	8.83909
MDBLsor1_00958	0.174134	0.0548508	0.213504	0.745496	0.618422	0.569428	1.5281	1.10765	0.732195	0.725169	0.535818	0.705486
MDBLsor1_00955	2.55381	0.681564	1.55767	2.54835	2.02752	1.48707	1.45018	2.10259	1.28498	2.06875	0.713086	2.64416
MDBLsor1_00953	0.463765	0.664417	0.86507	0.454211	0.432509	0.47915	0.794244	0.549598	0.671921	0.885444	1.37468	1.06719
MDBLsor1_00948	21.2042	20.4863	21.9978	24.3541	17.8412	18.3163	24.7917	29.9172	16.994	14.8575	20.103	11.7042
MDBLsor1_00945	2.73959	3.64525	2.65179	6.59378	4.20615	3.84147	8.47195	6.80073	3.61926	1.41473	3.01378	0.768958
MDBLsor1_00943	8.0496	6.31474	7.76928	19.626	16.3637	12.9556	23.7268	22.4297	6.04732	5.64808	7.78188	3.76541
MDBLsor1_00942	1.55026	2.52258	1.38467	2.8934	1.42915	1.80046	1.5972	1.60332	0.806248	0.523713	0.982134	0.822649
MDBLsor1_00937	3.4509	3.2346	4.23383	6.54744	1.24155	1.58264	3.63704	9.62296	3.97071	5.57949	9.59054	1.56843
MDBLsor1_00915	1.78963	2.57596	1.10241	2.62634	2.78713	3.15901	3.56589	4.3974	3.7983	2.75717	2.01476	1.41037
MDBLsor1_11996	0.266295	0.119341	0.325713	0.319563	0.516835	0.765222	0.64954	1.01404	0.983831	0.184186	0.568614	0.14237
MDBLsor1_00908	0.16116	0.13804	0.0336521	0.194837	0.347449	0.212496	0.147142	0.225382	0.168271	0.0380399	0.0569104	0.0458769
MDBLsor1_00906	1.98205	1.37572	1.56262	1.01148	1.35965	2.17742	3.82625	2.69477	1.16598	1.38195	1.18062	1.54214
MDBLsor1_00900	1.42903	1.72036	1.63091	2.14249	2.65293	1.60256	3.38308	2.76573	2.96514	2.4106	1.53641	1.89915
MDBLsor1_00891	2.82178	3.36921	3.17986	5.78557	4.2056	9.75711	9.81506	1.36695	0.410822	0.744355	1.14158	0.498359
MDBLsor1_00889	12.5735	15.0177	14.498	21.5138	18.0666	14.9288	37.6842	38.1711	32.7359	10.6994	11.479	12.1349
MDBLsor1_00887	3.21068	4.26121	3.56858	4.37331	5.47443	4.39414	7.58188	7.45354	2.70954	9.04825	7.43337	5.8752
MDBLsor1_12000	0.448436	0.610074	0.305796	0.506361	0.357229	0.171088	0.456549	0.0629089	0.167486	0.402135	0.528549	0.521068
MDBLsor1_00882	41.4506	41.7964	61.708	42.0968	41.1037	34.8655	18.2476	14.827	27.9462	10.6231	8.23564	11.9671
MDBLsor1_00878	2.4838	2.24018	1.99636	1.53423	2.40383	1.97088	1.8315	2.41866	1.54064	3.09574	2.26344	3.59258
MDBLsor1_00858	66.703	64.9339	70.8597	65.3731	70.3133	69.4133	96.8901	84.8614	77.1962	68.7034	60.907	76.7584
MDBLsor1_00852	14.9745	19.0919	20.4041	12.2097	35.7394	21.4189	9.94457	26.2139	13.4289	19.0327	20.4095	20.7459
MDBLsor1_00851	0.421828	0.469915	0.519954	0.411162	0.552756	0.545181	0.385743	0.262208	0.323975	0.449798	0.604934	0.352961
MDBLsor1_00849	9.49215	10.8715	10.6274	8.26007	19.3689	7.25591	6.06982	6.07351	1.96407	24.1644	11.0529	18.4975
MDBLsor1_00845	3.12905	2.15412	2.09634	3.22335	1.71419	2.30953	2.63787	2.47033	0.391913	1.0546	0.918896	0.783193
MDBLsor1_12004	0.800661	0.752311	0.534637	0.407066	1.06886	0.824523	0.176778	0.136729	0.156754	1.37312	0.207778	0.954415
MDBLsor1_01261	32.5866	28.7262	49.8652	39.6434	44.4606	58.7843	20.7715	27.6918	23.7478	13.7928	21.1784	60.7952
MDBLsor1_02923	1.37307	1.37988	1.37757	1.46691	1.21868	1.11476	2.80533	1.56355	1.75975	0.434458	0.718128	0.0985129
MDBLsor1_10312	0.238053	0.250189	0.225917	1.97298	0.48755	1.05497	1.09492	0.797957	0.157474	0.451202	0.300521	0.254971
MDBLsor1_03070	1.05518	0.565381	0.906314	2.5587	1.39867	1.63266	3.63225	2.58418	0.742913	0.258518	0.123725	0.625938
MDBLsor1_03382	0.532309	0.402984	0.994543	0.380009	0.186501	0.703999	0.572951	0.733555	0.246466	0.162485	0.309797	0.119343
MDBLsor1_11563	0.301309	0.184864	0.148903	0.0548003	0.793967	0.785958	1.62726	3.1693	2.7856	0.108731	0.309968	0.488746
MDBLsor1_03719	0.225231	0.151405	1.36346	0.710267	0.405853	0.306432	0.345663	0.579276	0.544301	0.594452	1.39704	2.19962
MDBLsor1_11496	81.4027	73.8478	72.6918	118.138	69.703	94.4441	122.108	100.455	109.296	68.7056	91.6958	75.1507
MDBLsor1_03625	0.426408	0.655263	0.698341	0.94936	0.669639	0.602496	1.26708	0.838676	13.9009	0.259685	0.314814	0.315578
MDBLsor1_03712	0.522402	0.603995	0.641976	0.935852	1.2344	1.39437	0.842132	1.66013	0.536652	1.53577	0.72875	1.24816
MDBLsor1_02930	0.671704	0.670585	0.827814	1.18674	0.805254	0.703163	2.20346	2.49944	1.65762	0.582179	0.598938	0.473674
MDBLsor1_03368	0.187388	0.308241	0.155662	0.770505	0.438962	0.583495	1.44072	1.11105	0.167315	0.177972	0.314472	0.0821878
MDBLsor1_03077	15.835	17.4515	15.2686	22.6268	19.4149	22.1776	32.8608	27.2319	44.805	12.725	15.0748	10.1742
MDBLsor1_03711	15.391	17.324	16.4073	18.5793	18.6924	23.183	22.0362	20.8226	14.1116	15.8819	5.9113	17.3104
MDBLsor1_03710	0.0363877	0.0348583	0.035623	0.125757	0.268363	0.0909429	0.338814	0.216529	0.139843	0.253268	0.36927	0.295924
MDBLsor1_03078	5.65616	5.28379	5.50371	5.7746	8.57077	6.84873	9.08434	7.34399	4.18398	4.32383	5.20473	2.99287
MDBLsor1_03354	48.6509	48.6446	51.3642	57.5123	45.6353	56.6836	68.0586	70.3309	47.8079	60.4931	64.517	64.4159
MDBLsor1_03079	42.2888	44.2714	43.6414	36.408	48.948	34.9596	53.972	44.2772	26.9371	27.8115	20.5639	28.7855
MDBLsor1_03629	5.59291	6.07686	4.28546	6.45973	4.72916	5.62781	4.74164	4.41687	5.14126	2.63833	3.28814	3.65923
MDBLsor1_03631	0.436378	1.00471	0.720546	1.71258	1.43187	1.15115	1.10734	2.15409	1.44539	1.13564	0.497638	1.00328
MDBLsor1_03709	0.144398	0.0620061	0.233543	0.437889	0.322135	0.133346	0.459054	0.666982	0.375695	0.135426	0.307619	0.0762996
MDBLsor1_03637	0.714637	0.465914	1.45585	1.42837	1.27574	1.65475	2.35374	2.70476	3.33559	0.559406	1.12409	0.575161
MDBLsor1_03129	1.96414	2.75802	1.59764	3.26865	1.88321	1.63889	2.62606	3.16138	1.54338	1.20476	1.26388	1.2078
MDBLsor1_03333	2.38108	2.51253	2.54971	2.65654	1.58367	1.9508	2.20125	2.73231	2.99053	0.980533	1.25595	0.841405
MDBLsor1_03114	2.09151	2.82545	1.59317	3.69996	3.72267	1.02989	2.08898	3.82779	4.94108	0.184022	0.361022	0.182607
MDBLsor1_03111	3.85282	3.69146	4.30023	3.80402	3.34305	3.62137	5.09394	3.15828	5.0479	3.4382	2.90267	3.1743
MDBLsor1_03336	6.63509	6.24155	17.8962	6.98931	8.70368	6.84789	6.54364	5.29221	3.51664	6.03116	3.26684	9.35758
MDBLsor1_03075	1.07129	1.62642	2.33802	5.69227	4.979	4.22441	11.6477	10.4647	2.76843	2.45943	4.07719	2.62215
MDBLsor1_11555	1.17286	0.814621	1.1824	2.13235	2.61065	2.93744	2.0962	2.61588	4.3534	0.0989694	0.0965565	0.808146
MDBLsor1_03339	7.51776	7.94057	7.08992	8.50913	9.01308	8.81712	11.1051	10.4542	11.4302	8.89744	8.4821	9.46041
MDBLsor1_11531	72.5542	70.8765	68.7296	76.1983	70.113	67.4672	61.7935	56.2154	44.1674	80.7013	63.4866	61.0832
MDBLsor1_03352	0.973548	1.51721	0.798931	2.69626	0.740636	1.3033	2.74137	2.66187	0.444999	2.36242	0.813578	2.50261
MDBLsor1_03636;MDBLsor1_01880	0.918214	1.14782	0.8986	2.09594	2.69631	1.62154	1.19384	1.04559	0.787552	1.38965	0.279155	0.850281
MDBLsor1_03092	9.5367	11.0378	7.97002	16.9622	15.6216	10.3499	14.6204	10.4508	5.99836	6.08258	5.05274	4.10403
MDBLsor1_03084	12.8393	11.6212	10.6489	20.0852	19.8266	14.9669	20.1732	23.2651	12.1976	9.36845	9.85291	9.29495
MDBLsor1_03102	9.69467	5.97916	8.54025	8.68352	10.854	11.1296	15.9384	16.6895	13.5197	5.66428	8.65342	7.95518
MDBLsor1_03130	0.194909	0.0572917	2.72797	6.14799	0.189828	0.255137	0.199347	4.07014	10.7841	3.0484	0.168673	5.92812
MDBLsor1_03384	6.19454	4.51151	5.0172	4.55224	4.04879	4.60588	3.26742	4.14713	1.95481	3.4706	2.25865	2.41868
MDBLsor1_03074	3.22719	5.11848	3.16359	2.40541	5.42461	4.50471	2.18979	3.59526	1.38406	3.53888	2.61044	5.21671
MDBLsor1_03597	0.1302	0.0602785	0.0744932	0.267289	0.420468	0.12125	0.928501	0.51558	1.01215	0.0391742	0.126795	0.0829844
MDBLsor1_11582	12.0395	12.9886	12.3219	14.9283	23.189	17.3437	29.0313	18.0943	23.8635	17.9787	21.3226	22.632
MDBLsor1_03033	1.9675	1.87442	1.53795	2.38804	0.935667	1.33551	2.204	1.45746	1.83697	0.305036	0.286008	0.474578
MDBLsor1_03433	13.0421	11.6919	8.3452	12.5781	9.72177	10.8499	11.2312	13.6101	9.78959	11.1067	9.22269	11.177
MDBLsor1_03430	0.316176	0.15246	0.147724	0.237355	0.28796	0.205991	0.361066	0.234523	0.107981	0.787589	0.329842	0.400589
MDBLsor1_03036	5.35113	4.22554	2.54708	7.61983	2.61965	4.15041	2.86609	1.72313	0.101379	1.17404	0.63002	0.637728
MDBLsor1_03037	0.140211	0.281837	0.211024	2.28316	1.45786	0.632575	2.09354	1.81735	0.932615	0.126239	0.581561	0.081039
MDBLsor1_03045	0.145591	0.434588	0.0989634	0.927784	0.262958	0.305198	1.40155	1.02725	0.469888	0.0654971	0.176629	0.249983
MDBLsor1_03046	1.81007	1.45444	2.08805	1.93091	3.01343	2.0427	6.79627	4.12973	0.961968	1.81779	2.38603	1.76393
MDBLsor1_03425	3.93756	3.88624	3.43253	3.0258	2.25474	3.70791	3.45956	6.43471	5.8156	3.63805	3.41883	4.42759
MDBLsor1_11521	9.09459	5.22951	6.98867	11.4565	2.95993	4.49844	7.65143	2.14513	1.91998	0.53726	1.09031	0.529475
MDBLsor1_03604	3.65528	3.00884	2.69326	5.52161	4.4808	5.90163	7.05077	5.25656	5.55038	3.50582	4.80408	5.21972
MDBLsor1_03051	1.26558	2.18557	1.43332	4.93825	1.58288	4.53335	5.03851	3.0191	1.89812	2.38965	2.03152	1.09442
MDBLsor1_03747	4.39463	4.91564	3.4399	7.63906	6.17963	5.93424	9.57708	5.92194	3.01118	5.88661	3.05857	2.9298
MDBLsor1_03745	3.57116	1.58991	1.85124	1.69905	1.88523	1.2547	0.628861	0.220697	1.32688	2.63012	1.837	3.13193
MDBLsor1_03417	0.323405	0.170728	0.0180522	0.0313461	0.0976533	0.0700132	0.00584064	0.446044	0.105588	0.00998639	0.0161435	0.0223007
MDBLsor1_11580	1.09898	0.822778	0.522671	0.505906	0.833436	0.72001	0.589793	0.258091	0.080838	0.480781	1.91654	1.36023
MDBLsor1_03398	38.1138	49.1254	34.6199	51.5587	35.9986	34.5122	44.3491	35.0897	24.073	24.4388	22.8936	20.1102
MDBLsor1_03400	5.29505	6.4844	6.36892	4.76945	7.61464	6.60312	9.30846	9.29655	3.14984	9.71113	6.47715	6.0631
MDBLsor1_11480	0.544305	0.952143	0.240253	0.85985	0.780124	0.927092	0.644051	0.78199	0.448683	0.283517	0.102624	0.329317
MDBLsor1_03618	1.47174	4.24912	5.92317	3.28479	4.51536	5.56343	4.00906	2.48239	8.5241	4.11749	3.44331	6.65829
MDBLsor1_03735	6.71267	7.43719	5.55149	8.6529	10.6637	8.49648	11.9118	10.9315	6.14293	10.7445	8.02736	9.7354
MDBLsor1_11523	1.01707	1.35634	1.50008	0.91138	2.16632	1.87377	0.532951	0.514322	0.550129	1.10468	0.665361	1.19829
MDBLsor1_03395	2.3936	2.55974	1.6278	5.16684	4.35745	3.88704	7.58108	6.59386	3.6357	2.95314	2.36988	1.12627
MDBLsor1_03736	1.009	1.21934	0.838071	1.37846	0.730304	0.859995	3.09127	3.44902	3.62492	2.57287	1.4517	2.46634
MDBLsor1_11497	1.02975	1.56799	0.30481	2.54897	4.11295	2.96482	4.71979	4.63941	1.39521	1.46957	1.79437	0.708065
MDBLsor1_03404	2.52916	2.20166	1.46699	0.189435	3.47191	1.54414	0.784091	0.780095	1.15989	3.0804	1.41543	1.65183
MDBLsor1_03065	23.5842	22.5634	47.1302	15.2066	36.5152	28.7808	8.37868	22.2643	12.8967	45.7987	75.6064	84.4654
MDBLsor1_03612	0.939525	1.1378	0.884837	2.00436	1.08404	1.5906	1.88147	1.42203	2.63232	0.798933	1.17379	0.706692
MDBLsor1_03061	0.0861852	0.0855313	0.0521751	0.154581	0.19356	0.133419	0.459134	0.497735	0.22964	0.109131	0.107538	0.0847803
MDBLsor1_03414	4.21579	4.61169	5.16929	5.24462	7.05303	5.25177	8.74031	8.10824	5.83192	8.07878	2.18635	3.92383
MDBLsor1_03066	33.8796	24.9042	30.0975	59.4919	27.1782	22.7253	11.1198	22.4469	14.8595	73.3682	46.9321	75.412
MDBLsor1_03132	1.59169	1.23156	1.55876	2.90416	2.52222	3.3975	4.76802	3.63867	3.49697	1.46479	1.60386	1.74561
MDBLsor1_03332	5.09908	0.605453	1.33142	1.04617	0.65006	0.274493	1	0.71652	1.17707	0.311842	0.499963	0.335845
MDBLsor1_03643	3.05044	2.70219	1.85089	4.02474	1.84773	1.55992	4.20626	2.3017	0.417186	0.638031	0.607235	0.542538
MDBLsor1_03688;REV__MDBLsor1_05448	27.3205	32.1103	36.5607	45.8824	39.3665	46.6504	70.1666	60.6163	50.8974	52.2589	33.3366	43.3849
MDBLsor1_03285	1.76234	1.12781	0.730205	2.37562	1.18598	0.623419	1.21964	1.13516	0.526701	1.25346	1.56761	1.07881
MDBLsor1_03276	0.0459839	0.0519323	0.04976	0.694607	0.379877	0.275036	0.0683731	0.431559	0.108986	0.0421321	0.0507251	0.0593181
MDBLsor1_03196	3.78521	3.09798	3.41242	7.70154	4.12453	6.31341	12.8149	8.23656	4.98085	2.76473	2.47412	3.12882
MDBLsor1_03275	3.22034	3.47032	1.45809	4.5721	3.96404	3.75285	7.70953	10.6947	6.61368	3.39606	8.03226	2.12741
MDBLsor1_03684	14.4258	19.6055	16.3946	17.3966	27.2996	4.76098	7.19334	10.8283	14.2365	15.2795	7.14139	13.7081
MDBLsor1_03200	2.2772	1.64466	2.12921	2.9354	1.4468	2.2372	2.61005	9.09107	1.27822	0.765227	1.50415	1.19313
MDBLsor1_03272	15.6608	20.3257	19.1593	17.8625	30.4928	24.8803	25.1315	18.8246	27.9791	22.8853	19.7418	24.2695
MDBLsor1_03204	0.381013	0.132557	0.490982	0.994166	1.0504	0.727493	1.74574	1.02094	2.02089	0.683275	1.07927	0.429227
MDBLsor1_03682	2.61123	3.40984	1.84699	1.60733	1.58429	1.54618	1.98132	3.66519	3.24089	1.94311	1.74057	2.35939
MDBLsor1_03206	10.1508	9.98077	9.80036	14.0545	11.5745	11.0004	14.8682	10.9415	11.4162	6.93041	4.50647	5.92544
MDBLsor1_03207	6.05808	4.4898	5.68605	12.5523	3.26951	5.67045	5.98748	3.97471	1.45879	1.5297	0.614871	1.73577
MDBLsor1_03210	496.292	500.341	506.366	518.297	509.261	546.498	764.983	494.807	515.794	280.902	347.561	297.113
MDBLsor1_03212	78.2777	81.307	87.7035	75.0833	110.426	71.4429	28.1732	26.2948	55.1317	64.8013	29.2665	52.3245
MDBLsor1_03270	1.17367	1.29815	0.557954	2.1278	3.71366	1.1247	3.87182	5.75486	2.49432	3.25346	2.55782	2.90564
MDBLsor1_03213	0.509845	0.153074	0.668098	1.27573	1.04764	1.17617	0.605543	1.14377	0.874658	1.03018	1.65532	2.28045
MDBLsor1_03268	1.67875	1.61423	0.0851395	0.630334	2.59318	1.86392	4.27688	3.95094	1.46122	2.30711	2.37877	1.67377
MDBLsor1_03672	43.5444	54.5562	46.3632	60.5366	65.8094	58.3286	103.987	82.6481	31.3383	94.4818	101.341	64.801
MDBLsor1_03256	0.0140874	0.0507909	0.0343508	0.0328003	0.0249421	0.0170839	0.0345237	0.0210121	0.00812216	0.017581	0.0245845	0.0105774
MDBLsor1_03253	0.583873	0.687488	1.02737	22.8274	12.8718	16.7614	53.6389	51.9162	40.6163	7.65594	10.5431	9.26882
MDBLsor1_03673	9.75511	9.91812	15.6551	15.6608	14.9125	10.9889	21.8033	13.3545	18.4678	19.5739	24.4891	27.8122
MDBLsor1_03262	0.737724	0.582873	0.331235	0.631493	1.04893	0.561004	0.819427	0.667206	0.854602	0.90839	0.436379	0.843817
MDBLsor1_03233	0.410705	0.407264	0.708597	0.0881364	0.543803	0.316528	0.537908	0.349634	0.161359	1.08182	0.795565	1.1468
MDBLsor1_03286	29.5744	25.8049	29.7613	32.3804	20.6098	21.2663	11.6533	13.6192	16.4081	35.5789	16.7366	52.4283
MDBLsor1_03263	5.71255	6.26481	6.62401	5.54333	3.36345	4.35965	4.72165	5.67528	8.79571	1.89268	2.11354	1.70907
MDBLsor1_03676	0.843875	1.00782	0.648769	1.22761	1.02926	1.44826	1.67726	1.70803	2.85399	0.948815	2.04124	1.36954
MDBLsor1_11539	8.22937	6.28559	7.16925	6.8836	8.14299	3.03464	5.96482	6.71874	8.25249	11.8817	13.8537	13.4221
MDBLsor1_03664	1.0225	0.790956	1.45717	1.83645	1.41612	1.30288	1.11819	2.49221	0.487927	0.530346	0.0984948	0.563505
MDBLsor1_03218	30.9655	35.3297	23.3311	29.6601	32.6749	33.7305	24.6729	28.9388	40.1419	24.6527	23.2835	24.3904
MDBLsor1_03217	1.68342	2.02121	2.74274	2.93622	1.0727	0.753245	1.24333	0.849338	1.43595	1.5322	1.96096	3.76172
MDBLsor1_03265	8.98087	10.9115	9.76047	8.42142	3.96147	1.9584	2.69847	2.19302	2.44574	2.15982	0.743239	1.07998
MDBLsor1_03229	71.9404	92.2647	47.9279	72.5119	65.7763	62.0827	29.1459	33.4843	21.9403	22.6627	8.06799	26.6928
MDBLsor1_03195	0.815055	1.76698	1.50108	4.17058	2.55145	2.039	3.71885	4.80063	1.74946	1.80127	2.77099	2.0692
MDBLsor1_03192	0.0448311	2.30479	1.14637	3.48379	1.31211	1.40265	5.75989	5.73213	3.60787	0.455696	1.39759	0.431505
MDBLsor1_03295	1.4098	1.8635	2.07955	6.17509	2.58859	3.16423	8.00187	6.26918	6.44134	1.55867	1.38021	1.06943
MDBLsor1_03156	76.7105	80.7456	75.7862	74.0096	68.7452	86.3527	108.25	111.409	42.3946	55.2708	210.194	57.7639
MDBLsor1_03152	14.2725	13.6418	14.836	19.4044	14.0728	16.201	19.4958	16.645	17.2851	9.39589	5.83494	7.91834
MDBLsor1_03325	81.1472	76.4252	55.3703	87.9502	70.3611	76.8964	60.6316	47.3965	51.3456	38.6643	55.5422	58.0118
MDBLsor1_03151	2.22997	1.9335	1.94377	3.84394	5.70827	3.66255	7.56829	4.69883	2.08106	2.96394	3.28667	3.00801
MDBLsor1_11536	0.241457	0.111091	0.179935	0.389586	0.999917	0.694752	0.376815	0.570629	0.822448	1.65957	0.847157	1.87637
MDBLsor1_11535	0.297972	0.0890609	0.21524	0.247306	0.507202	0.452039	0.0552805	0.118759	0.0870198	1.74148	0.129695	1.46955
MDBLsor1_03157	0.4561	0.312201	0.379251	0.441385	0.997987	1.04007	0.620733	0.379093	0.163698	0.167571	0.0767101	0.0401092
MDBLsor1_03148	2.12768	1.86899	3.12445	4.44364	1.34795	2.90358	6.75336	7.75066	8.66417	2.97863	1.9105	3.06602
MDBLsor1_03147	0.140815	0.288068	0.214442	0.292898	0.287886	0.19741	0.442105	0.634824	0.22165	0.444634	0.362515	0.223764
MDBLsor1_03654	1.0043	1.29753	1.41198	1.41271	1.07196	2.63142	1.29399	2.64878	5.90816	1.73522	2.73792	3.74062
MDBLsor1_03146	0.562001	0.511941	0.29952	0.600153	0.406938	0.629899	0.276136	0.58322	0.285576	0.108022	0.214858	0.105885
MDBLsor1_03653	0.666033	0.508312	0.21559	0.355723	0.488929	0.189975	0.403811	0.500388	0.210237	0.764687	0.19184	0.336649
MDBLsor1_03135	1.04879	1.18963	0.923933	2.01862	1.39428	1.23628	2.31558	1.28024	0.544831	0.504332	0.46472	0.425107
MDBLsor1_03648	0.0248003	0.043664	0.0625277	0.0643388	0.114483	0.0826989	0.108274	0.0837625	0.0487878	0.0298792	0.0519837	0.0469353
MDBLsor1_03697	0.107104	0.573724	0.28162	0.412776	0.512239	0.0629606	0.422412	0.339804	0.381108	0.564332	0.386329	0.556873
MDBLsor1_03026	0.0229817	0.00373705	0.0133594	0.0199404	0.0166476	0.018294	0.0232029	0.0230429	0.0233629	0.0168096	0.062351	0.0395803
MDBLsor1_03158	2.44407	2.84378	2.40297	1.38648	0.893311	0.405677	0.518294	0.715659	0.613014	2.09505	1.94716	2.75489
MDBLsor1_03321	2.30988	1.99042	3.20282	3.6528	2.25364	3.26059	4.4962	3.37548	2.99023	0.473565	0.833305	0.202726
MDBLsor1_03296	2.71822	3.43713	4.01841	4.11349	4.38705	4.03629	4.50366	3.9382	4.60717	5.03641	4.53707	6.20076
MDBLsor1_03188	18.5525	19.1756	18.4616	15.8046	18.6225	15.1962	6.52312	2.36578	2.32837	27.1806	15.0393	21.1053
MDBLsor1_03186	0.460026	1.42302	1.77599	0.680313	3.38514	1.08154	0.180882	0.357493	0.55745	9.6731	1.31163	13.7607
MDBLsor1_03299	3.71137	4.11699	2.94909	4.41923	5.11963	5.25574	3.17495	2.49737	0.650285	5.10836	1.5482	3.93154
MDBLsor1_03183	38.1107	37.3488	31.9458	51.8566	40.7784	56.7693	58.6702	85.3592	42.9402	41.2462	27.054	45.0898
MDBLsor1_03182	1.58437	1.04178	1.24052	2.75708	1.15241	0.714554	3.99067	2.30308	1.31117	0.321587	1.86835	0.334305
MDBLsor1_03655	91.164	97.252	109.202	105.498	90.4341	98.4637	101.178	99.8467	123.309	52.475	61.5262	65.8025
MDBLsor1_03302	0.749221	0.80209	0.667003	0.760576	0.868769	0.528522	1.29919	1.55373	2.24549	0.270639	0.719107	0.574156
MDBLsor1_03692	0.0581154	0.0569816	0.0592492	0.20194	0.303016	0.070958	0.12784	0.0682915	0.444487	0.0475877	0.31966	0.0943227
MDBLsor1_03316	1.62428	0.367161	0.995722	2.81231	1.93928	0.582032	2.44837	2.51322	1.15423	1.33879	0.443354	0.862507
MDBLsor1_03318	79.9913	68.0789	72.0081	139.228	69.1294	82.3582	64.7435	53.618	35.5592	55.5042	34.1614	64.2785
MDBLsor1_03172	1.03714	0.925563	0.817734	0.861898	0.84829	0.169033	0.91968	0.556763	0.519046	1.58173	0.763724	0.655681
MDBLsor1_03168	3.14868	2.42801	1.79102	3.80753	2.52057	2.8137	1.68823	2.6536	0.609665	0.668172	0.771801	0.843382
MDBLsor1_03660	0.938622	0.75138	0.472398	1.24971	1.19914	0.935139	2.54119	2.81947	2.68033	0.751097	0.853692	0.386756
MDBLsor1_03180	1.36917	1.18879	0.587276	1.46348	0.630794	1.38317	1.06417	0.790878	0.481057	0.727027	0.722387	0.700563
MDBLsor1_11585	0.506823	1.13253	0.584077	2.23206	1.20602	1.94814	2.69953	0.93813	0.992601	0.594884	0.377493	0.673566
MDBLsor1_03259	0.100667	0.108796	0.116342	0.127298	0.184185	0.124262	0.131198	0.0983671	0.0679334	0.113428	0.192212	0.193244
MDBLsor1_03019	0.763553	0.170703	0.602091	0.557518	0.392562	0.524174	0.374577	0.126929	0.250753	1.52771	0.34411	0.696041
MDBLsor1_03528	0.365996	0.222644	0.209003	0.32037	0.31081	0.60143	0.26138	0.26269	0.107421	0.271655	0.17115	0.268606
MDBLsor1_03483	4.64108	5.20346	3.35965	5.08326	5.66305	3.70435	2.93804	2.17321	4.25036	1.63812	0.486478	0.76936
MDBLsor1_03763	214.201	239.957	221.911	229.867	256.211	210.259	274.164	211.344	156.67	276.862	261.876	269.185
MDBLsor1_03793	4.27405	2.59937	2.0064	1.62667	5.01098	3.53337	0.857215	3.44679	6.20261	7.91889	5.06938	9.09733
MDBLsor1_03758	1.30265	1.61097	0.732265	2.31025	1.68614	2.41132	4.03358	3.39976	1.5452	1.32606	0.827431	0.308976
MDBLsor1_03757	3.76184	4.21035	2.60875	5.29054	3.88371	5.433	4.58095	4.18261	6.04287	2.77467	2.08397	1.97598
MDBLsor1_02994	2.7786	2.60865	1.85931	2.49023	2.16062	2.29928	2.19691	1.86437	1.34143	1.74466	2.37182	2.51655
MDBLsor1_03529	0.236391	0.22235	0.0731389	0.205118	0.108097	0.090203	0.355123	0.23892	0.37885	0.0285267	0.0878044	0.0528169
MDBLsor1_03795	1.08147	0.662583	0.627468	1.10155	0.631548	0.560482	0.679307	0.709734	0.500009	0.108928	0.291246	0.193492
MDBLsor1_02993	3.09341	2.21999	3.74193	7.74436	3.60207	6.78853	4.36429	6.00203	8.46077	2.12955	6.49404	7.31344
MDBLsor1_03515	0.143896	0.118355	0.131126	0.300676	0.546634	0.40112	0.854684	0.925642	0.400177	0.355811	0.331628	0.367397
MDBLsor1_02997	2.18893	1.42119	1.42311	0.932128	1.25234	0.807236	0.149252	0.602115	0.375684	0.794698	0.490222	1.25342
MDBLsor1_03802	67.0457	61.7611	64.1538	113.814	53.77	144.328	126.625	122.676	131.774	75.518	43.398	44.172
MDBLsor1_03572	0.302331	0.393028	0.282825	0.234646	1.19282	0.482327	0.21087	0.319703	0.330282	1.0102	0.319318	0.664758
MDBLsor1_02944	4.17591	0.752218	0.975039	1.45719	1.65233	1.33624	1.22702	0.836075	0.351621	2.35356	1.2746	2.00559
MDBLsor1_11511	0.354374	0.284623	0.477921	0.392007	0.829796	0.645952	0.539747	0.74904	0.379982	0.794136	0.55858	0.822582
MDBLsor1_11476	5.105	6.88171	5.58611	8.50438	8.0746	11.27	4.56549	3.69086	9.98143	6.43887	5.92991	6.80902
MDBLsor1_03473	1.55957	1.38862	1.73097	3.22687	0.747493	0.150578	5.62292	6.04337	0.189885	0.202662	1.24778	0.183116
MDBLsor1_03470	0.179979	0.0904131	0.0570796	0.201802	0.222888	0.243975	0.507901	0.473827	0.163168	0.131001	0.224102	0.107312
MDBLsor1_03000	1.39821	0.912754	1.54378	1.72711	2.21724	1.34621	1.50737	1.00753	0.853506	1.22429	0.393965	0.269895
MDBLsor1_02996	1.333	0.948173	0.491464	0.848638	1.42292	1.91353	3.95443	1.84405	2.89924	0.545847	0.812697	0.278996
MDBLsor1_03468	0.135188	0.177362	0.056523	0.393165	0.44137	0.390523	0.322372	0.335067	0.203033	0.156846	0.116899	0.0769527
MDBLsor1_02981	0.24704	0.218758	0.215406	1.49296	0.535034	1.12519	2.62913	2.32099	0.761426	0.783182	0.499816	0.175044
MDBLsor1_03773	50.7135	47.7638	53.9633	71.1797	51.1026	47.1269	42.2438	41.6332	45.2477	23.7279	19.3913	31.0641
MDBLsor1_11603	0.39117	0.545562	0.335	1.07844	0.90344	1.18722	1.1859	2.07985	1.40879	0.658687	0.0636531	0.537848
MDBLsor1_03516	0.393195	0.278944	0.220574	0.73449	0.386367	0.281056	0.783371	1.47994	0.347961	0.129724	0.759759	0.160209
MDBLsor1_03517	0.729873	0.728801	0.156722	0.632196	0.702435	0.423068	0.691619	0.151821	1.7628	0.304712	0.226792	0.135624
MDBLsor1_03787	5.36796	5.17617	3.615	4.16334	2.51082	3.86907	3.72365	2.37422	2.08435	1.51881	0.818865	0.844453
MDBLsor1_03791	0.10449	0.136406	0.140654	0.0934031	0.185655	0.350202	0.158926	0.308886	0.233906	0.205161	0.256932	0.15339
MDBLsor1_03514	35.8144	33.872	36.9416	51.3622	27.9724	42.8336	38.3291	34.4644	48.9352	24.2919	12.2866	34.7434
MDBLsor1_11589	0.454667	0.459556	0.485372	0.392255	0.314009	0.234004	0.305219	0.233081	0.377358	0.112166	0.541937	0.32571
MDBLsor1_03785	0.781125	0.440543	0.218018	0.413066	0.476391	0.211137	0.528261	0.295692	0.187376	0.369228	0.0879806	0.0262148
MDBLsor1_11508	0.240722	0.502512	0.541474	1.0971	0.856985	0.580444	1.25213	1.28637	1.20806	0.509863	0.936122	0.99645
MDBLsor1_02955	6.62294	7.88413	8.51702	10.0894	11.782	13.8427	11.0915	13.7234	6.2964	12.4707	9.72368	17.0706
MDBLsor1_03506	59.0479	44.8421	66.6915	41.5941	35.3019	37.1251	32.8767	27.6521	25.73	33.1158	38.2046	58.0118
MDBLsor1_02959	0.735076	0.0864431	0.209616	0.302538	0.377984	0.182902	0.382838	0.255835	0.728175	0.346326	0.115194	0.214178
MDBLsor1_11478	50.6107	66.8042	70.3864	68.5567	58.5938	62.5217	66.457	82.512	100.411	52.7969	78.5041	89.1814
MDBLsor1_02969	1.28427	0.817381	0.678793	2.98235	1.2806	1.09728	6.35363	6.83776	3.94872	0.685997	2.41327	0.739818
MDBLsor1_02970	1.66996	3.2988	2.91639	4.82861	4.01	4.77519	4.02452	5.4009	6.69651	2.50459	4.11513	3.82536
MDBLsor1_03581	2.52243	1.53883	1.45607	1.19518	1.42631	2.67595	1.40083	0.227208	0.814017	0.605298	0.952666	0.116251
MDBLsor1_11501	0.394068	0.290857	0.121268	0.331437	0.620886	0.470245	0.552059	0.385225	0.266313	0.717909	0.628234	0.849946
MDBLsor1_11516	0.0256717	0.0633428	0.0925204	0.194934	0.133121	0.10126	0.529807	0.705634	0.613989	0.0229739	0.0319978	0.0274859
MDBLsor1_11509	0.374907	0.283664	0.117425	0.50212	0.682746	0.378629	0.593178	0.798095	0.218008	0.27334	0.155709	0.041449
MDBLsor1_02978	0.968251	0.770548	0.760492	0.95631	0.878733	0.774879	1.22044	1.15163	0.563881	0.95158	1.28153	1.0765
MDBLsor1_03585	0.0774333	0.192383	0.21151	0.330651	1.07875	0.572166	0.636562	0.788914	0.183448	1.34659	0.535133	2.08467
MDBLsor1_03811	0.993956	1.56203	0.760974	1.81279	1.48344	1.16597	2.4534	2.53458	3.07701	1.29419	1.30794	0.493636
MDBLsor1_02995	0.366619	0.616432	0.40032	0.298877	0.791816	0.403524	0.299427	0.383244	0.245595	0.626148	0.437186	0.753919
MDBLsor1_11600	77.5953	68.3084	61.2259	104.805	101.801	78.6982	155.731	100.295	125.642	94.9571	247.901	96.3324
MDBLsor1_03535	10.1047	11.664	11.1437	13.7223	8.66379	8.73665	13.3295	15.29	13.1311	10.5687	12.9215	7.57637
MDBLsor1_03570	0.920333	0.846815	1.04582	1.14491	1.29299	0.848268	3.29087	3.30537	1.0116	2.1792	1.00609	1.10815
MDBLsor1_03568;MDBLsor1_06229	7.16071	7.5473	9.63775	12.1605	14.2048	8.24397	5.59041	11.5867	7.1088	3.41378	4.17558	3.14624
MDBLsor1_03445	2.62316	2.35742	1.65081	1.30055	2.62885	1.66717	1.16621	0.313192	0.753753	0.435171	0.293081	0.390441
MDBLsor1_11470	0.544928	0.526177	0.743836	1.0698	0.772513	0.542923	0.81511	0.78187	0.374221	0.509734	0.518515	0.68884
MDBLsor1_03010	0.81627	0.549377	1.21943	0.616806	0.147311	0.107021	0.388408	0.123275	0.255842	0.154197	0.375707	0.340032
MDBLsor1_02939	3.44217	2.46641	2.55866	4.24464	2.8443	1.9365	2.68301	1.51193	0.842118	1.50079	0.868083	1.33444
MDBLsor1_03554	0.236276	0.146774	0.129289	0.320163	0.347357	0.291988	0.41567	0.297397	0.141871	0.222803	0.199797	0.228051
MDBLsor1_03595	0.238344	0.252497	0.531042	0.818705	1.24598	0.628331	0.0775696	0.187815	0.173375	0.996413	0.626374	0.852994
MDBLsor1_03590	1.78655	3.56771	2.59407	3.36195	4.02011	4.52478	2.59707	0.292213	0.471368	3.91288	2.44842	3.08414
MDBLsor1_11469	7.61746	6.80293	9.67456	7.38504	9.93391	8.83886	12.7302	10.1557	3.89939	7.74021	7.84552	4.3539
MDBLsor1_03009;MDBLsor1_03829;MDBLsor1_12075;MDBLsor1_12063;MDBLsor1_06597;MDBLsor1_00872	5.78951	4.40419	5.05314	4.53528	1.63507	0.605548	0.284903	1.03805	1.27712	1.81609	0.95415	0.0922126
MDBLsor1_03562	5.92815	5.51486	3.8945	8.38998	8.43437	8.03558	8.07462	5.49632	23.3842	5.15913	3.07031	3.87225
MDBLsor1_03017	3.21785	2.94582	3.13138	3.21735	2.07109	2.08459	3.37935	2.6505	0.983466	0.831407	0.859027	1.45957
MDBLsor1_03459	0.571317	0.768501	0.630799	1.4454	1.47809	1.15593	1.98292	2.50271	2.37368	0.719314	0.423995	1.00553
MDBLsor1_03534	0.568451	0.500837	0.533102	0.684429	1.44349	0.763529	0.239835	0.213893	0.226864	1.23804	0.775031	1.83504
MDBLsor1_03566	1.85721	0.868495	1.33795	0.705054	0.688059	3.31807	0.959707	0.931154	0.210663	2.88313	0.793828	0.936462
MDBLsor1_11617	2.58914	2.5121	2.05395	3.06675	3.5756	1.89003	3.3018	4.87039	0.164289	2.30279	4.47417	0.654977
MDBLsor1_03548	17.5361	17.4279	20.2726	13.3541	12.5139	14.1943	0.592722	0.866373	0.319071	24.5468	23.3779	22.2089
MDBLsor1_03555	4.58344	8.63935	4.32062	3.06448	2.01539	2.03008	8.99907	7.46163	4.25864	7.67863	6.60173	3.04364
MDBLsor1_03526	3.78739	4.41381	3.28781	2.81666	2.11061	2.39063	NA	NA	NA	0.475596	0.535962	0.596329
MDBLsor1_10649	NA	NA	NA	0.705467	0.488496	0.271524	0.391872	0.634962	0.513417	0.311965	0.362099	0.26183
MDBLsor1_10470	0.122931	0.184201	0.175802	0.505037	0.371917	0.438477	0.871312	0.258642	0.35477	NA	NA	NA
MDBLsor1_08636	0.0534428	0.0443289	0.0352151	0.119677	0.0941421	0.109051	0.33543	0.218217	0.276823	NA	NA	NA
MDBLsor1_00910	0.157066	0.344602	0.532138	0.997766	1.10375	0.474029	0.939374	0.767453	0.292104	NA	NA	NA
MDBLsor1_00551	0.926616	0.728646	1.12459	0.589018	1.01692	0.161115	NA	NA	NA	0.764752	0.489847	0.214942
MDBLsor1_10469	NA	NA	NA	0.114478	0.20687	0.160674	0.257094	0.0947982	0.41939	0.369704	0.258438	0.147173
MDBLsor1_03549	2.10864	2.73379	1.16118	1.78476	1.34797	0.889509	2.15091	1.46852	1.67924	NA	NA	NA
MDBLsor1_00581	0.0112852	0.0204941	0.0162661	0.0760245	0.0748339	0.123396	0.174334	0.0529979	0.113666	NA	NA	NA
MDBLsor1_07103	NA	NA	NA	0.319915	0.905941	0.392968	1.04648	1.06886	0.286837	0.255407	0.260799	0.258103
MDBLsor1_08683	0.0794398	0.144318	0.209196	NA	NA	NA	0.21002	1.34595	0.749368	18.1818	3.29597	13.3521
MDBLsor1_03319	0.173252	0.217331	0.124516	0.20343	0.0938627	0.224703	0.143739	0.0743321	0.109035	NA	NA	NA
MDBLsor1_04485	NA	NA	NA	0.160226	0.21608	0.0573399	0.179233	0.323596	0.317591	0.288637	0.221124	0.153611
MDBLsor1_00601	0.0499159	0.082743	0.0470163	0.218634	0.164446	0.110257	0.392405	0.189435	0.192997	NA	NA	NA
MDBLsor1_10702	0.274	0.147491	0.29224	0.245713	0.186519	0.394014	NA	NA	NA	0.0936478	0.144634	0.169437
MDBLsor1_04735	0.145644	0.102304	0.123974	0.33483	0.185416	0.170051	1.23595	0.262449	0.534576	NA	NA	NA
MDBLsor1_01408	1.53957	1.6133	1.22754	1.75749	0.297666	0.900399	0.66004	0.214703	0.17293	NA	NA	NA
MDBLsor1_00786	NA	NA	NA	0.254277	0.122433	0.128768	0.652632	2.89905	0.432526	0.125176	0.266893	0.281099
MDBLsor1_03322	0.0866214	0.273826	0.237404	0.169523	0.324047	0.502435	0.0802585	0.0810567	0.081855	NA	NA	NA
MDBLsor1_07090	0.314899	0.312667	0.244281	0.875778	1.60725	0.144301	NA	NA	NA	0.377979	0.409922	0.357818
MDBLsor1_12082	0.258911	0.215101	0.237006	1.10213	0.710687	0.319245	2.17037	3.75958	6.59176	NA	NA	NA
MDBLsor1_12019	0.120389	0.123776	0.0897635	0.307999	0.170557	0.287389	0.182345	0.296398	0.211291	NA	NA	NA
MDBLsor1_07494	0.225745	0.356833	0.480551	0.349472	0.384234	0.314709	NA	NA	NA	0.623642	0.346607	0.652164
MDBLsor1_08381	0.0581319	0.090103	0.106349	0.258952	0.0283143	0.169892	0.260176	0.233856	0.110685	NA	NA	NA
MDBLsor1_11404	0.0778166	0.0879412	0.0828789	0.426698	0.0855662	0.153226	0.317495	0.0631724	0.190334	NA	NA	NA
MDBLsor1_07092	0.0655533	0.106356	0.147159	0.155276	0.10688	0.0369265	0.15022	0.177119	0.163669	NA	NA	NA
MDBLsor1_04369	NA	NA	NA	0.366604	0.643957	0.283627	1.5398	2.31342	0.441576	0.3024	0.48102	0.165535
MDBLsor1_01446	0.131854	0.118575	0.125215	0.317273	0.456261	0.178284	NA	NA	NA	0.234038	0.0578208	0.116131
MDBLsor1_09233	0.977754	0.665281	0.384182	0.500383	1.1769	0.674401	0.23325	0.404	0.582595	NA	NA	NA
MDBLsor1_00543	0.274015	0.431632	0.589249	0.591899	0.501025	0.647687	0.915656	0.684879	0.618739	NA	NA	NA
MDBLsor1_03671	NA	NA	NA	3.70721	0.176521	0.181984	0.0786276	0.159898	0.119263	0.153758	0.109119	2.44433
MDBLsor1_08446	0.092133	0.1107	0.140365	0.151575	0.0449036	0.0790243	0.0680826	0.130673	0.099378	NA	NA	NA
MDBLsor1_04383	0.196974	0.080941	0.313007	0.0590017	0.124968	0.0919846	NA	NA	NA	0.0683102	0.157161	0.246011
MDBLsor1_08688	NA	NA	NA	0.637802	0.936218	1.15271	0.757639	0.717312	0.797966	0.630469	0.283634	0.834338
MDBLsor1_03530	0.0322345	0.0353607	0.0337976	0.154991	0.046821	0.100906	0.0744091	0.822571	0.0511379	NA	NA	NA
MDBLsor1_04873	0.0919554	0.0967403	0.48226	0.538218	0.864375	0.113447	0.41018	0.417056	0.426832	NA	NA	NA
MDBLsor1_01533	0.610575	0.592612	0.301931	0.108752	0.46139	0.105234	NA	NA	NA	0.619039	0.249615	1.25415
MDBLsor1_07239	2.13179	1.42621	2.2941	1.04222	2.29371	1.08507	NA	NA	NA	0.518441	0.197942	0.494406
MDBLsor1_11811	12.8418	14.0832	9.93141	34.9331	4.04144	15.8619	5.56189	0.991749	0.191973	NA	NA	NA
MDBLsor1_07304	0.178786	0.586068	0.215305	0.227757	0.0994274	0.0944943	0.0699933	0.083747	0.0768702	NA	NA	NA
MDBLsor1_07240	0.132686	0.123606	0.23999	0.129941	0.280055	0.209548	NA	NA	NA	0.521444	0.107521	1.30299
MDBLsor1_01543	NA	NA	NA	0.0563476	0.025213	0.0407803	0.020553	0.0375476	0.0290503	0.0208815	0.012933	0.0288301
MDBLsor1_03533	0.329792	0.332144	0.333313	0.784531	0.612797	0.830313	0.769087	1.15411	0.477616	NA	NA	NA
MDBLsor1_01616	0.728782	1.45872	1.28864	0.0732504	0.0710413	0.0688322	0.95022	1.05501	0.303048	NA	NA	NA
MDBLsor1_01554	0.0709839	0.182383	0.126684	0.11622	0.237846	0.159181	0.370819	0.40257	0.0799367	NA	NA	NA
MDBLsor1_09173	0.111086	0.126193	0.0959786	0.480503	0.249795	0.168096	0.399494	0.452865	0.426179	NA	NA	NA
MDBLsor1_04226	0.12257	0.119648	0.135943	0.084781	0.127528	0.170274	0.106737	0.133963	0.12035	NA	NA	NA
MDBLsor1_07288	0.176112	0.172412	0.0936732	0.256242	0.171741	0.203068	0.48008	0.320978	0.047878	NA	NA	NA
MDBLsor1_01588	0.072791	0.01508	0.0439355	0.186401	0.0523508	0.0659016	0.0636882	0.185525	0.124606	NA	NA	NA
MDBLsor1_00576	0.028464	0.0213321	0.024898	0.0815912	0.097521	0.0297506	0.0161943	0.013207	0.0147006	NA	NA	NA
MDBLsor1_00875	NA	NA	NA	0.242837	0.141763	0.11478	0.213868	0.220542	0.0869584	0.0920856	0.111381	0.130677
MDBLsor1_11337	NA	NA	NA	0.782131	0.664732	0.547334	0.40962	0.150475	0.280047	0.153979	0.290565	0.42715
MDBLsor1_08503	0.628053	0.599311	0.367991	0.470305	0.534667	0.556761	0.428621	0.145469	0.217978	NA	NA	NA
MDBLsor1_12017	0.228387	0.301737	0.265062	NA	NA	NA	0.252303	0.280173	0.224433	0.560379	0.735609	0.910839
MDBLsor1_01508	0.297539	0.373457	0.307089	0.79808	1.41978	1.50802	1.21444	0.0513754	0.63291	NA	NA	NA
MDBLsor1_04849	0.0504331	0.0384369	0.0264408	0.0161757	0.0699935	0.022094	0.019641	0.107784	0.0637124	NA	NA	NA
MDBLsor1_07406	0.347956	0.407791	0.377874	0.579549	0.878972	0.472315	1.20722	1.31831	0.367005	NA	NA	NA
MDBLsor1_07398	NA	NA	NA	1.83769	1.58284	3.17489	1.05141	3.31037	6.17582	1.88421	2.27532	2.66643
MDBLsor1_07287	0.29948	0.248232	0.203344	0.310102	0.337853	0.282352	NA	NA	NA	0.333341	0.129954	0.241466
MDBLsor1_09143	0.232967	0.147683	0.190325	0.163464	0.103051	0.182066	0.140269	0.1214	0.130834	NA	NA	NA
MDBLsor1_04472	0.521529	1.13548	0.154886	0.218676	0.764939	0.512029	NA	NA	NA	0.824644	0.214212	1.58136
MDBLsor1_04374	0.104761	0.40317	0.230563	0.346249	0.285386	0.700466	0.186585	0.217424	0.183222	NA	NA	NA
MDBLsor1_07361	2.99657	2.68411	2.10979	1.9523	1.06639	4.22253	NA	NA	NA	5.59601	2.69781	7.8048
MDBLsor1_09192	NA	NA	NA	0.191601	0.204333	0.0434335	0.330819	0.603596	0.383161	0.135462	0.28417	0.432878
MDBLsor1_01625	NA	NA	NA	1.80162	1.45085	1.85989	2.14153	1.44847	0.355623	0.701532	0.601557	1.30336
MDBLsor1_09147	0.773897	0.541126	0.893165	0.156852	0.485491	0.360632	NA	NA	NA	0.431001	0.31244	0.257339
MDBLsor1_08691	0.03335	0.0221213	0.0108926	1.43369	0.0716443	0.160772	0.408661	0.491241	0.102043	NA	NA	NA
MDBLsor1_01493	NA	NA	NA	0.143574	0.112255	0.082933	0.177149	0.0978435	0.137496	0.186462	0.152653	0.118844
MDBLsor1_00578	NA	NA	NA	0.10481	0.111575	0.108192	0.313871	0.365985	0.0408404	0.0356502	0.0470374	0.0413438
MDBLsor1_00890	0.0493823	0.0656349	0.0331297	0.0234728	0.0303531	0.0340482	0.0478508	0.0874623	0.0194799	NA	NA	NA
MDBLsor1_01624	0.556549	0.437039	0.463588	0.776132	0.391955	0.420539	0.244522	0.342577	0.29355	NA	NA	NA
MDBLsor1_03288	NA	NA	NA	0.167156	0.25316	0.0467758	0.39006	0.80905	0.647727	0.399153	0.550992	0.537078
MDBLsor1_03540	0.172629	0.139694	0.156161	0.689725	0.419567	0.338266	0.743558	0.587509	0.0934564	NA	NA	NA
MDBLsor1_00580	NA	NA	NA	0.359157	0.708483	0.586568	5.04277	0.102933	2.57285	0.349459	1.84305	0.311244
MDBLsor1_03652	0.209521	0.567241	0.355811	0.330568	1.35617	1.65348	4.19107	2.24107	0.498596	NA	NA	NA
MDBLsor1_04237;MDBLsor1_04238	0.255135	0.201548	0.147961	1.09214	0.57136	0.628896	NA	NA	NA	0.577491	1.03287	0.7848
MDBLsor1_07913	0.193438	0.288369	0.197493	0.339236	0.224408	0.21954	0.108141	0.128565	0.347852	NA	NA	NA
MDBLsor1_08142	1.0906	1.6231	2.47998	2.27261	1.36005	1.06451	NA	NA	NA	0.503792	0.148227	0.145217
MDBLsor1_04327	NA	NA	NA	1.04017	1.29468	0.785665	0.557815	0.497718	0.527766	0.71428	0.317458	0.340032
MDBLsor1_07896	NA	NA	NA	4.03219	0.893421	4.53941	5.13844	10.9117	21.461	0.114565	0.198135	0.281706
MDBLsor1_07894	0.50349	0.400316	0.451903	NA	NA	NA	1.67368	1.69637	1.65099	0.51507	1.59916	0.265478
MDBLsor1_11362	0.256481	0.320762	0.291223	0.715025	0.680283	0.431199	0.365117	0.557624	0.0576816	NA	NA	NA
MDBLsor1_08149	0.0536796	0.13038	0.139541	0.0996814	0.182326	0.0805502	0.0536869	0.226984	0.015569	NA	NA	NA
MDBLsor1_04623	0.271109	0.189709	0.459162	0.0641898	0.0459496	0.0550697	0.083531	0.0557452	0.0643586	NA	NA	NA
MDBLsor1_08884	NA	NA	NA	0.817507	0.902944	0.732071	1.02977	0.612984	0.236266	1.44094	0.300472	1.17949
MDBLsor1_00718;MDBLsor1_09771	0.0586709	0.0634979	0.180298	NA	NA	NA	0.351845	0.222867	0.0655157	0.0754705	0.171627	0.123549
MDBLsor1_07874	0.292708	0.286198	0.299218	0.625887	0.1897	0.195387	0.489034	0.421276	0.409391	NA	NA	NA
MDBLsor1_04625	0.168547	0.227784	0.198166	0.166831	0.125662	0.207999	0.191904	0.649327	0.718918	NA	NA	NA
MDBLsor1_04626	0.261556	0.197317	0.229437	NA	NA	NA	0.0621852	0.105977	0.049476	0.198622	1.23816	0.147267
MDBLsor1_03403	1.25811	1.393	1.12323	0.39149	2.20676	0.455446	NA	NA	NA	1.76222	1.58836	1.33926
MDBLsor1_08166;MDBLsor1_08165	0.0639394	0.541561	0.0987706	1.13318	0.722197	0.971113	0.753391	0.5122	0.271009	NA	NA	NA
MDBLsor1_07087	0.103752	0.105223	0.102281	0.0495418	1.02348	0.442612	0.418308	0.49274	0.645535	NA	NA	NA
MDBLsor1_07858	0.204561	0.13011	0.358708	0.0643139	0.06976	0.323363	0.117298	0.0993145	0.135282	NA	NA	NA
MDBLsor1_01029	NA	NA	NA	0.356654	0.362248	0.247486	0.412658	0.423877	0.0398398	0.251539	0.171201	0.0908628
MDBLsor1_12034	0.040276	0.152981	0.0792531	NA	NA	NA	0.212181	0.0197461	0.0118188	0.0194981	0.0650652	0.0422817
MDBLsor1_08800	0.652231	1.06578	1.22312	0.506051	0.161637	0.437783	0.437975	0.255318	0.258214	NA	NA	NA
MDBLsor1_12051	0.019075	0.130076	0.0675769	0.315281	0.244961	0.303213	NA	NA	NA	0.102692	0.162026	0.0433581
MDBLsor1_01186	0.754736	0.054122	0.404429	0.734346	0.458452	0.182559	0.709847	0.716727	0.181517	NA	NA	NA
MDBLsor1_10766	1.70168	0.999256	2.369	0.217683	0.970945	0.358688	NA	NA	NA	1.3783	1.24203	1.22059
MDBLsor1_10760	2.14435	1.14109	0.904298	0.742082	0.590093	0.588721	NA	NA	NA	0.037813	0.0275508	0.0326819
MDBLsor1_00695	0.608425	0.858134	1.10784	1.04861	0.665888	0.666165	3.31406	2.02483	0.735605	NA	NA	NA
MDBLsor1_11873	0.667653	0.473234	0.598277	0.501707	0.335205	0.171556	0.306302	0.2033	0.278907	NA	NA	NA
MDBLsor1_11522	NA	NA	NA	0.270557	0.092278	0.181418	0.120946	0.351396	0.214348	0.0791759	0.0754203	0.0704582
MDBLsor1_08000	0.0121389	0.0303607	0.118599	NA	NA	NA	0.043965	0.0160565	0.0718736	0.0772876	0.0786632	0.0222029
MDBLsor1_03435	NA	NA	NA	0.18661	0.268565	0.227587	0.764397	0.550338	0.657368	0.290171	0.167518	0.0448654
MDBLsor1_03438	0.295791	0.381149	0.0964388	0.858029	0.639734	0.421438	NA	NA	NA	0.332541	0.259602	0.186663
MDBLsor1_08031	3.37861	3.8484	2.54445	2.27054	1.01132	6.06258	NA	NA	NA	11.7985	4.08747	12.4163
MDBLsor1_03439	0.129776	0.125386	0.127581	0.135916	0.141566	0.277942	NA	NA	NA	0.149117	0.117394	0.0856712
MDBLsor1_07988	0.227103	0.301036	0.359085	0.173482	0.188836	1.32449	NA	NA	NA	0.236415	0.4575	0.466908
MDBLsor1_01104	0.210145	0.153595	0.18187	0.350841	0.0201594	0.1855	0.080501	0.913912	0.497207	NA	NA	NA
MDBLsor1_04582	NA	NA	NA	0.899878	0.82384	0.613407	0.524877	1.41056	1.04437	0.736187	1.17766	0.294715
MDBLsor1_07976	2.80091	2.69819	3.37249	3.10275	0.793691	2.6354	5.23997	1.28722	0.733534	NA	NA	NA
MDBLsor1_00699	0.0453328	0.101148	0.0732402	0.0499017	0.0867723	0.123643	NA	NA	NA	0.0461768	0.0276145	0.0368956
MDBLsor1_08038	NA	NA	NA	0.0147326	0.0317539	0.0184733	0.0628301	0.114043	0.015896	0.093866	0.0931666	0.0924672
MDBLsor1_10770	3.68333	3.21692	2.11602	6.59502	0.652855	0.954182	2.02302	0.180168	1.1016	NA	NA	NA
MDBLsor1_03426	NA	NA	NA	0.323535	0.06346	0.226103	0.121711	0.30365	0.709723	0.055219	0.0746369	0.0940548
MDBLsor1_11884	1.97629	0.250211	0.12289	0.798494	0.654086	0.275161	0.125668	0.313537	0.219602	NA	NA	NA
MDBLsor1_01109	3.93102	2.09091	2.28134	0.0257856	0.981681	1.01311	NA	NA	NA	7.65465	0.222115	10.9301
MDBLsor1_01060	NA	NA	NA	0.1416	0.33754	0.257018	0.860013	0.908555	0.26079	0.194331	0.269708	0.143639
MDBLsor1_01059	2.63583	3.58539	1.68627	3.26038	7.07049	5.56782	NA	NA	NA	2.5354	3.91248	1.15833
MDBLsor1_10749	NA	NA	NA	0.0580873	0.156122	0.107391	0.0573111	0.0754018	0.0663564	0.0950219	0.0939589	0.0928959
MDBLsor1_07954	0.264802	0.0729576	0.0494576	0.107428	0.0472604	0.069522	1.97767	1.05556	0.133455	NA	NA	NA
MDBLsor1_04560	0.219382	0.373767	0.296575	0.057144	0.0557339	0.0543237	0.147147	0.155787	0.136043	NA	NA	NA
MDBLsor1_03610	NA	NA	NA	0.0383525	0.0918607	0.105079	0.0717388	0.108359	0.0209178	0.0347838	0.0583201	0.0250107
MDBLsor1_04556	NA	NA	NA	0.0420244	0.141151	0.0915875	0.217937	0.198805	0.208371	0.071011	0.0926332	0.142236
MDBLsor1_01050	NA	NA	NA	0.102273	0.0465949	0.0341464	0.241556	0.311659	0.311477	0.0296588	0.0430603	0.0296416
MDBLsor1_08137	0.342223	0.392562	0.421941	0.755363	0.150023	0.367446	1.05375	0.803159	1.83052	NA	NA	NA
MDBLsor1_12047	0.163123	0.217978	0.272832	0.213545	0.120903	0.243954	0.723598	1.94068	5.1809	NA	NA	NA
MDBLsor1_04488	0.162693	0.223628	0.107177	0.0392731	0.0390558	0.0391645	NA	NA	NA	0.0478297	0.0933846	0.0706071
MDBLsor1_08799	0.211749	0.155459	0.183604	0.440537	0.336476	0.232416	0.689727	0.69325	0.0700831	NA	NA	NA
MDBLsor1_01025	0.607926	0.552385	0.626109	0.246913	0.141239	0.0893836	NA	NA	NA	0.1579	0.203874	0.2216
MDBLsor1_10716	NA	NA	NA	0.475993	0.501043	0.624339	2.34465	1.47819	1.52742	0.72895	0.341736	0.685792
MDBLsor1_01293	0.887058	0.79443	0.426535	0.304959	0.307702	0.310445	NA	NA	NA	2.40585	0.534423	1.02479
MDBLsor1_11982	NA	NA	NA	0.520014	1.01518	0.171432	0.587555	1.81184	2.01437	0.255688	0.291285	0.326882
MDBLsor1_11420	0.482521	0.717852	0.939537	1.48371	0.295074	0.308062	NA	NA	NA	1.02029	0.535084	0.777686
MDBLsor1_01312	0.0931985	0.0920135	0.379036	0.0897747	0.0810126	0.356953	NA	NA	NA	0.677851	0.324653	1.09358
MDBLsor1_11383	0.157344	0.15914	0.158242	NA	NA	NA	0.512698	1.47145	1.99348	0.612774	0.568687	0.117862
MDBLsor1_00621	0.263964	0.196746	0.128158	0.443619	0.360895	0.278171	0.367835	0.409873	0.365318	NA	NA	NA
MDBLsor1_01317	0.507228	0.442466	0.313769	0.501689	0.718851	0.284526	NA	NA	NA	0.40127	0.577611	0.753952
MDBLsor1_01318	1.47483	9.25532	7.43749	0.46052	1.8788	0.458414	NA	NA	NA	0.451786	0.344326	0.236867
MDBLsor1_04338	NA	NA	NA	0.0861319	0.0519335	0.0639493	0.0606822	0.0514787	0.0560805	0.0513774	0.115798	0.0835878
MDBLsor1_07638	0.0952891	0.0717139	0.0835015	0.590368	0.348111	0.105853	1.23643	0.933135	0.0863494	NA	NA	NA
MDBLsor1_01331	NA	NA	NA	0.0202478	0.0207274	0.0237788	0.180165	0.0978797	0.516501	0.0232893	0.0260824	0.0319058
MDBLsor1_04498	0.222532	0.224648	0.220416	NA	NA	NA	0.374061	0.425823	0.322298	0.269883	0.582393	0.426138
MDBLsor1_07634	0.145024	0.112478	0.0947119	0.237211	0.187371	0.137531	0.137434	0.136053	0.136743	NA	NA	NA
MDBLsor1_08286;MDBLsor1_08265	17.8384	20.8883	9.32524	9.41582	11.9309	9.26778	NA	NA	NA	3.95415	2.20656	0.931471
MDBLsor1_11823	1.07188	0.408287	0.517718	0.370162	0.261745	1.21312	0.903931	0.157071	0.530501	NA	NA	NA
MDBLsor1_03331	0.092538	0.0683518	0.0365322	0.153989	0.158185	0.0633703	0.0554111	0.0961624	0.0757867	NA	NA	NA
MDBLsor1_01377	NA	NA	NA	0.318922	0.251653	0.184384	0.37551	0.211551	0.29353	0.26904	0.208319	0.147598
MDBLsor1_04496	12.7817	13.9768	14.6045	3.50572	6.14506	7.02765	NA	NA	NA	6.29907	0.521672	9.93536
MDBLsor1_07613	0.0770158	0.0675454	0.0643466	0.0628721	0.1249	0.0994064	0.040164	0.0492912	0.0310368	NA	NA	NA
MDBLsor1_00604	0.339263	0.483717	0.368863	0.291533	0.225069	0.158605	0.0508274	0.172865	0.111846	NA	NA	NA
MDBLsor1_07608	0.474265	0.598567	0.170498	0.0988849	0.061276	0.136494	NA	NA	NA	0.843593	0.662522	1.11227
MDBLsor1_07607	1.6402	1.56107	1.12222	0.194539	0.698078	1.2162	NA	NA	NA	0.920251	0.0997185	2.14443
MDBLsor1_08998	0.259683	0.470256	0.350323	0.420968	0.336422	0.251876	0.216493	0.12898	0.135142	NA	NA	NA
MDBLsor1_08776	2.89223	2.63163	0.960444	1.77183	6.58737	2.25957	NA	NA	NA	4.40507	0.839105	1.67005
MDBLsor1_07727	0.0330758	0.0300465	0.0270172	0.0704072	0.0799169	0.0608976	0.070833	0.0413525	0.100314	NA	NA	NA
MDBLsor1_11953	0.123075	0.233785	0.172628	0.0386401	0.0960135	0.04502	NA	NA	NA	0.0431065	0.302137	0.0471999
MDBLsor1_11414	0.699402	0.760964	0.391291	0.82551	0.0951109	0.132963	0.349047	0.209432	0.127846	NA	NA	NA
MDBLsor1_01202	NA	NA	NA	0.181653	0.403316	0.1112	0.601892	0.403414	0.378405	2.81767	0.324482	1.96945
MDBLsor1_08182	0.0875156	0.0883258	0.0879207	0.0824062	0.0638521	0.045298	0.0782252	0.0612105	0.0697179	NA	NA	NA
MDBLsor1_11869	NA	NA	NA	0.372065	0.402894	0.859744	0.666889	0.594106	0.385634	0.443813	0.715656	0.434184
MDBLsor1_03623	0.203639	0.132645	0.0616511	0.396537	0.290331	0.287828	0.125615	0.203679	0.0475503	NA	NA	NA
MDBLsor1_00648	0.462145	0.431363	0.446754	0.580232	0.46528	0.350327	1.68786	2.09501	1.89144	NA	NA	NA
MDBLsor1_01224	0.620669	0.547516	0.722272	1.26845	0.733816	0.490082	0.916109	1.17491	0.598922	NA	NA	NA
MDBLsor1_12054	0.0503708	0.0174515	0.0548794	0.0618005	0.0757236	0.0726406	0.082513	0.0601082	0.140136	NA	NA	NA
MDBLsor1_04666	NA	NA	NA	0.103398	0.106713	0.100084	0.112509	0.164175	0.138342	0.197692	0.146271	0.238612
MDBLsor1_11860	NA	NA	NA	0.209822	0.19154	0.173257	0.139083	0.152401	0.16572	0.162199	0.190989	0.13341
MDBLsor1_04527	0.401078	0.396315	0.301878	0.0840301	0.491778	0.023507	NA	NA	NA	0.578614	0.0801243	0.0966003
MDBLsor1_08795	1.37868	1.67173	1.00585	0.859953	0.502054	0.0561046	0.151555	0.667294	1.18303	NA	NA	NA
MDBLsor1_07759	NA	NA	NA	0.0946857	0.117721	0.0583642	0.123049	0.0606197	0.0918342	0.0383489	0.0533004	0.0458246
MDBLsor1_11919;MDBLsor1_09780	NA	NA	NA	0.257338	0.107419	0.182379	0.42489	0.516234	0.357328	0.154524	0.142502	0.166546
MDBLsor1_03485	0.0302072	0.287783	0.0996165	NA	NA	NA	0.0790007	0.0628658	0.406857	0.0781475	0.115333	0.283628
MDBLsor1_08993	0.114547	0.0852491	0.0686332	0.12713	0.103566	0.0800025	0.151051	0.0526707	0.101861	NA	NA	NA
MDBLsor1_00767	0.0235701	0.0270253	0.0201148	NA	NA	NA	0.0493724	0.0773223	0.0633474	0.0147964	0.00936367	0.040203
MDBLsor1_03490	NA	NA	NA	1.26913	0.747732	1.00843	3.08035	1.50915	1.56128	0.203282	0.227962	0.215622
MDBLsor1_07746	0.172651	0.192125	0.182388	NA	NA	NA	0.283997	0.162781	0.206924	0.315969	0.111809	1.06401
MDBLsor1_04352	0.214915	0.289467	0.0972716	0.239859	0.453264	0.186892	NA	NA	NA	0.245922	0.0882743	0.237533
MDBLsor1_01275	0.051131	0.0416661	0.0463986	NA	NA	NA	0.0664526	0.0823208	0.0505843	0.0696627	0.15042	0.110041
MDBLsor1_04515	4.11858	1.69003	2.60104	3.65445	2.21889	2.15819	4.70353	6.05646	0.678055	NA	NA	NA
MDBLsor1_10783	1.54935	2.34539	3.06358	7.51474	1.78072	2.89208	10.9801	9.86685	10.4235	NA	NA	NA
MDBLsor1_04510	0.0361821	0.087386	0.0308707	0.0709563	0.0533214	0.0734705	0.123643	0.0871351	0.0748576	NA	NA	NA
MDBLsor1_08185	NA	NA	NA	0.239279	0.08202	0.0404507	0.0794457	0.0962451	0.133181	0.0259987	0.0997577	0.060899
MDBLsor1_03816	0.0356244	0.0750884	0.0553564	0.103393	0.172956	0.0843523	NA	NA	NA	0.136378	0.148917	0.11799
MDBLsor1_05043	NA	NA	NA	0.118589	0.068828	0.0585753	0.236666	0.11975	0.0632867	0.0663051	0.0713674	0.0688363
MDBLsor1_02227	0.201863	0.134101	0.103535	0.174386	0.109943	0.142503	0.042505	0.0630449	0.1831	NA	NA	NA
MDBLsor1_02282	1.03624	1.20112	1.366	1.35603	0.941347	0.489956	NA	NA	NA	0.580559	0.384137	0.187714
MDBLsor1_09953	0.14032	0.132374	0.136347	0.111382	0.189056	0.134644	NA	NA	NA	0.0596706	0.0725666	0.0467745
MDBLsor1_09957	0.189871	0.223811	0.126537	0.0741772	0.122969	0.0985733	0.150883	0.224024	0.297165	NA	NA	NA
MDBLsor1_03050	NA	NA	NA	0.0404315	0.0347106	0.0289898	0.125297	0.0670858	0.183508	0.0200439	0.0197367	0.0468114
MDBLsor1_06146	0.152917	0.105015	0.20082	NA	NA	NA	2.32181	0.13416	0.293103	1.05568	0.417901	2.00255
MDBLsor1_03749	0.836428	1.49249	0.587276	1.69337	0.724164	0.372421	0.972738	1.49195	2.63159	NA	NA	NA
MDBLsor1_00290	0.116321	0.122567	0.110074	0.264	0.510842	0.354236	0.544783	0.585011	0.564897	NA	NA	NA
MDBLsor1_03040	0.404941	0.22511	0.942298	0.464841	0.770822	0.15886	NA	NA	NA	1.13195	2.83193	4.652
MDBLsor1_09995;MDBLsor1_09993;MDBLsor1_09994	0.74031	0.681844	0.453946	0.0908215	0.042227	0.0287661	NA	NA	NA	0.0756801	0.189256	0.0534532
MDBLsor1_02344	0.102137	0.0422803	0.0722088	0.0522573	0.0804997	0.024015	0.0412605	0.0723255	0.125167	NA	NA	NA
MDBLsor1_03925	NA	NA	NA	102.569	71.0744	62.4903	218.569	168.076	182.327	8.68332	19.4677	13.8471
MDBLsor1_11693	0.131284	0.0743967	0.14296	0.223785	0.136193	0.153377	0.281439	0.18239	0.231914	NA	NA	NA
MDBLsor1_06121	0.855776	0.848117	0.168508	0.849238	0.586527	0.154198	0.146225	1.08383	2.57459	NA	NA	NA
MDBLsor1_02262	NA	NA	NA	0.151764	0.0749883	0.113376	0.168163	0.219181	0.193672	0.369833	0.210595	0.290214
MDBLsor1_11218	0.634596	0.792941	0.402897	0.61151	0.400963	0.763425	0.334364	0.812236	0.663378	NA	NA	NA
MDBLsor1_06108	0.78072	0.811085	0.656045	0.391055	0.319193	0.268577	0.793778	0.761941	0.825614	NA	NA	NA
MDBLsor1_06096	NA	NA	NA	0.367361	0.439348	0.295374	0.239196	0.184801	0.29359	0.226476	0.352603	0.390206
MDBLsor1_03921	NA	NA	NA	110.242	37.3167	64.6036	176.581	267.1	377.753	3.61537	11.99	6.01052
MDBLsor1_02497	NA	NA	NA	0.294698	0.447602	0.440083	3.21386	1.94705	1.1837	0.151349	0.100849	0.0392852
MDBLsor1_03011	0.303468	0.266581	0.118634	0.17234	0.0677378	0.100654	0.152493	0.27895	0.0330276	NA	NA	NA
MDBLsor1_10024	0.0473237	0.0813721	0.0661699	0.0604414	0.135253	0.0840639	0.0684957	0.0137158	0.0411058	NA	NA	NA
MDBLsor1_03920	NA	NA	NA	205.519	133.209	142.848	558.161	423.894	514.613	31.8346	51.5162	29.4105
MDBLsor1_06075	NA	NA	NA	0.182851	0.276737	0.370624	0.604637	0.786468	0.769709	0.352548	0.196375	0.330185
MDBLsor1_00247	NA	NA	NA	0.131667	0.374546	0.253106	0.464544	0.193586	0.329065	0.139029	0.109217	0.0794045
MDBLsor1_02553	0.140292	0.0988121	0.119552	0.278708	0.231931	0.185155	0.0908621	0.096748	0.0938051	NA	NA	NA
MDBLsor1_06063	0.0536017	0.0691024	0.116219	0.146021	0.214977	0.28369	0.142404	0.272474	0.207439	NA	NA	NA
MDBLsor1_06057	2.33266	2.5129	2.58934	1.39046	2.88401	10.7297	NA	NA	NA	2.49789	1.12076	1.48794
MDBLsor1_06051	NA	NA	NA	0.0921371	0.253803	0.0487176	0.114452	0.685678	1.2569	0.371648	0.373609	0.375569
MDBLsor1_00285	NA	NA	NA	0.0603628	0.0526284	0.138622	0.267288	0.161746	0.214517	0.127617	0.118203	0.108789
MDBLsor1_03917	NA	NA	NA	78.6579	33.6603	38.6321	231.017	109.69	112.652	9.42787	12.385	10.1695
MDBLsor1_03062	0.0708188	0.145782	0.1083	0.15774	0.141257	0.196938	0.231952	0.352257	0.612527	NA	NA	NA
MDBLsor1_03063	0.295367	0.272881	0.250396	0.249229	0.344552	0.439874	1.51486	0.630312	0.821169	NA	NA	NA
MDBLsor1_06397	2.78533	7.29142	6.5026	21.9514	9.60374	34.299	NA	NA	NA	32.6427	33.6947	34.7468
MDBLsor1_11223	0.707721	0.798369	0.834608	3.29493	0.14523	1.72008	1.04293	0.362936	0.223489	NA	NA	NA
MDBLsor1_10975	NA	NA	NA	0.420223	0.31042	0.200617	0.193284	0.149241	0.7434	0.194294	0.0978193	0.290769
MDBLsor1_02165;MDBLsor1_02166	0.542217	0.805192	0.290386	0.136574	0.133256	0.129939	0.153396	0.166106	0.159751	NA	NA	NA
MDBLsor1_06383	0.0492959	0.0638422	0.0375872	0.0626637	0.0310902	0.0942372	0.0383691	0.0361145	0.0372418	NA	NA	NA
MDBLsor1_05456	0.0662731	0.124096	0.0951845	0.511326	0.297277	0.0832278	0.111358	0.0557607	0.0835592	NA	NA	NA
MDBLsor1_06372	NA	NA	NA	0.0824	0.226724	0.427311	0.343478	0.106351	0.459371	0.129371	0.132754	0.131063
MDBLsor1_00397	0.209761	0.419918	0.328478	0.884012	0.260366	0.520537	0.270673	0.250771	0.260722	NA	NA	NA
MDBLsor1_04010	0.380047	0.162977	0.199776	0.388263	0.975026	0.482808	NA	NA	NA	3.6737	5.34007	1.97056
MDBLsor1_03720	0.157312	0.14491	0.451886	0.19517	0.241817	0.1995	0.726529	0.514487	0.302445	NA	NA	NA
MDBLsor1_05482	1.3363	0.792072	0.910784	0.999379	1.04703	0.578562	1.99768	2.20628	2.10198	NA	NA	NA
MDBLsor1_05485	0.197296	0.163696	0.180496	0.045961	0.187917	0.248824	NA	NA	NA	0.502088	0.715387	0.28879
MDBLsor1_06310	0.188721	0.340301	0.416923	0.0671273	0.245549	0.0780816	NA	NA	NA	0.160912	0.659488	0.198865
MDBLsor1_11221	0.362288	0.424632	0.253713	0.536811	0.184056	0.529086	5.1992	0.210311	0.184525	NA	NA	NA
MDBLsor1_04002	0.10706	0.187343	0.280638	0.141986	0.106966	0.177005	NA	NA	NA	0.197163	0.0761105	0.149843
MDBLsor1_05490	NA	NA	NA	0.103208	0.250126	0.387785	0.8699	0.748196	0.274109	0.230776	0.129962	0.80895
MDBLsor1_04925	0.0505297	0.0715868	0.0970919	0.175772	0.200859	0.140762	0.166625	0.188395	0.210164	NA	NA	NA
MDBLsor1_10991	0.0730153	0.0426835	0.0578494	0.0856375	0.0456187	0.0896031	0.154148	0.0888265	0.121487	NA	NA	NA
MDBLsor1_00360	0.0544647	0.0437566	0.0627731	0.139703	0.0563602	0.0707343	0.0155161	0.0442737	0.217241	NA	NA	NA
MDBLsor1_11460	0.69423	0.597171	0.680984	1.9332	0.465251	1.4205	1.9244	0.264585	0.578527	NA	NA	NA
MDBLsor1_03947	NA	NA	NA	111.524	31.502	71.6352	183.558	114.496	77.927	12.6513	7.99236	4.22428
MDBLsor1_03946	NA	NA	NA	681.264	363.387	475.513	1827.32	1405.15	2220.03	100.421	58.3592	118.844
MDBLsor1_05510	0.246389	0.260288	0.232491	0.183523	0.3057	0.113167	0.16437	0.363315	0.263843	NA	NA	NA
MDBLsor1_09907	0.189485	0.392066	0.673358	0.476676	0.22939	0.366819	0.87062	0.428717	0.299711	NA	NA	NA
MDBLsor1_06227	NA	NA	NA	0.075046	0.0940833	0.0738174	0.0877175	0.0828668	0.0852922	0.0896053	0.0710174	0.0633307
MDBLsor1_00307	0.251826	0.251541	0.251684	0.323597	0.304803	0.28601	0.84016	1.32947	2.98633	NA	NA	NA
MDBLsor1_06214	NA	NA	NA	1.39507	0.953278	1.83686	2.03427	1.12686	2.37465	0.676987	0.973592	0.82529
MDBLsor1_06210	NA	NA	NA	0.830848	1.34249	0.7823	1.28272	0.284686	0.783702	0.36495	0.276879	0.169447
MDBLsor1_06284	1.13955	2.7703	1.76371	0.414369	0.471207	0.442788	NA	NA	NA	0.75531	1.09647	1.43763
MDBLsor1_02560	NA	NA	NA	0.547548	0.603054	0.249932	0.769993	0.106552	0.357413	0.0953374	0.167556	0.239774
MDBLsor1_00232	0.605091	1.05121	0.124656	0.183122	0.492127	0.181731	NA	NA	NA	1.02584	0.154135	0.522039
MDBLsor1_05610	NA	NA	NA	0.888376	0.789646	0.839011	0.311659	0.779734	0.309473	0.501658	0.641915	0.361401
MDBLsor1_11628	NA	NA	NA	0.502312	0.817387	0.187237	0.117799	0.462907	0.290353	0.458808	0.588695	0.718583
MDBLsor1_05838	0.266008	0.539669	0.379584	1.42628	0.895021	0.644677	1.34239	1.02727	0.154995	NA	NA	NA
MDBLsor1_05825	0.237615	0.546802	0.162035	NA	NA	NA	1.03097	2.56472	2.9873	0.268803	0.449081	0.370545
MDBLsor1_02958	0.0427923	0.0268175	0.0587671	NA	NA	NA	0.206689	0.104811	0.0592649	0.0488905	0.0691163	0.0893422
MDBLsor1_05818	NA	NA	NA	1.29002	1.10494	0.744153	0.148765	3.81814	0.136062	1.60288	1.49409	2.61646
MDBLsor1_10200	0.179617	0.194996	0.210375	0.140566	0.226595	0.095067	NA	NA	NA	0.145946	0.208058	0.27017
MDBLsor1_02953	0.0660955	0.0562899	0.0859416	0.0826503	0.0628331	0.0727417	NA	NA	NA	0.260981	0.0686532	0.40759
MDBLsor1_02862	0.140264	0.139154	0.0924109	0.0725906	0.0962801	0.147925	0.108525	0.0655632	0.0583819	NA	NA	NA
MDBLsor1_02868	0.375966	0.33872	0.142241	0.250946	0.230038	0.20913	0.0794937	0.0333104	0.133613	NA	NA	NA
MDBLsor1_00087	0.0340158	0.00818187	0.0598497	0.0940175	0.0695532	0.0450889	0.0451885	0.0497218	0.0474552	NA	NA	NA
MDBLsor1_02872	0.135596	0.0629365	0.156911	0.0630872	0.128078	0.0678393	0.11532	0.184319	0.141695	NA	NA	NA
MDBLsor1_03840	1.41008	1.14022	1.16583	1.7512	0.874689	1.16902	0.658867	0.164661	0.202345	NA	NA	NA
MDBLsor1_00063	NA	NA	NA	0.390339	0.398537	0.382141	1.25472	1.12855	1.3809	0.547588	0.957121	0.244708
MDBLsor1_00109	0.0327082	0.029451	0.0359655	0.357311	0.537682	0.17694	NA	NA	NA	0.80952	0.916265	1.02301
MDBLsor1_05777	0.317236	0.992587	0.864018	0.210432	0.0772881	0.343576	NA	NA	NA	0.04353	0.0756529	0.0595914
MDBLsor1_02882	0.161674	0.692513	0.323245	1.58042	0.169209	0.6026	0.567595	0.334998	0.451297	NA	NA	NA
MDBLsor1_00039	0.127137	0.135702	0.144266	NA	NA	NA	0.150001	0.198391	0.13069	0.0756865	0.0681018	0.0605171
MDBLsor1_05752;MDBLsor1_08530	0.325866	0.217288	0.334601	1.10143	0.937873	0.547961	1.01047	1.19395	0.47459	NA	NA	NA
MDBLsor1_05750	0.245507	0.0935333	0.356188	0.0840439	0.108948	0.0591397	NA	NA	NA	0.338677	0.235564	0.583534
MDBLsor1_02937	0.816519	0.698654	0.751244	0.187112	0.551194	0.441797	0.091555	0.372996	0.0904053	NA	NA	NA
MDBLsor1_02912	0.010678	0.00621581	0.0288234	0.0988519	0.0319304	0.0598838	0.0440453	0.0404723	0.0394312	NA	NA	NA
MDBLsor1_05729	NA	NA	NA	0.287292	0.377653	0.315232	1.41183	1.49336	0.330471	0.549057	0.558922	0.55399
MDBLsor1_05726	0.283574	0.176555	0.230065	0.186537	0.211447	0.191476	0.140829	0.205574	0.173201	NA	NA	NA
MDBLsor1_02913	0.1072	0.139005	0.513598	0.166168	0.130416	0.201919	NA	NA	NA	0.119117	0.0890803	0.0590434
MDBLsor1_11618	NA	NA	NA	0.106487	0.0582776	0.0743985	0.250942	0.0441807	0.094242	0.0247002	0.0327884	0.0287443
MDBLsor1_12162	0.817049	1.17121	1.04127	NA	NA	NA	1.89354	1.10157	0.996803	1.34012	1.42078	1.50144
MDBLsor1_11149	0.0780066	0.205105	0.141556	0.579156	0.135259	0.0856734	0.652845	0.594226	0.623536	NA	NA	NA
MDBLsor1_10304	NA	NA	NA	0.0674624	0.0622338	0.0545703	0.101783	0.788708	0.445245	0.0386449	0.0471891	0.042917
MDBLsor1_05760	0.0679399	0.0314031	0.0149061	NA	NA	NA	0.189106	0.336297	0.483487	0.113985	0.162801	0.0651695
MDBLsor1_00113	NA	NA	NA	0.433483	0.338625	0.0617525	0.462785	0.128045	0.113261	0.167895	0.127947	0.147921
MDBLsor1_00114	0.327517	0.0756622	0.0574785	0.229991	0.256358	0.30269	0.107544	0.0753243	0.0914343	NA	NA	NA
MDBLsor1_00118;MDBLsor1_08727	0.386839	0.235578	0.393167	0.387911	0.380521	0.645597	0.407142	0.241142	0.15399	NA	NA	NA
MDBLsor1_10052	0.247205	0.927672	0.357752	0.118868	0.790896	0.139178	NA	NA	NA	0.0964889	0.0904256	0.102552
MDBLsor1_03916	NA	NA	NA	22.1696	5.42958	6.19113	12.4072	15.2378	22.4981	1.43729	0.464206	2.55145
MDBLsor1_02596	0.0298059	0.0342613	0.0387167	0.0354771	0.0337802	0.0320834	0.135342	0.13933	0.0335879	NA	NA	NA
MDBLsor1_02597	0.211388	0.150413	0.166106	0.106214	0.292954	0.479693	0.197785	0.401623	1.15886	NA	NA	NA
MDBLsor1_06010	0.0650704	0.0950282	0.171007	0.107853	0.119215	0.108219	NA	NA	NA	0.296632	0.218104	0.574223
MDBLsor1_10079	0.336896	0.400813	0.285227	0.308206	0.0994494	0.161326	NA	NA	NA	0.0934209	0.0781027	0.265906
MDBLsor1_03891	NA	NA	NA	0.217683	0.0494462	0.133564	0.1802	0.217717	0.118322	0.177415	0.0542402	0.115828
MDBLsor1_10083	NA	NA	NA	0.0506071	0.617099	0.19157	1.05263	0.760994	0.640784	0.346866	0.203133	0.265327
MDBLsor1_05625	NA	NA	NA	0.264783	0.380172	0.149395	0.253098	0.3788	0.0769709	0.0930795	0.0895837	0.104461
MDBLsor1_02628	0.265563	0.101135	0.183349	NA	NA	NA	0.107259	0.124533	0.0899851	1.29443	1.01637	1.06997
MDBLsor1_05927	0.101128	0.117148	0.108742	0.297346	0.156161	0.226753	0.687595	0.358234	0.313072	NA	NA	NA
MDBLsor1_05924	NA	NA	NA	0.180261	0.115318	0.197151	0.43459	0.106514	0.270552	0.0941447	0.0812404	0.0876925
[truncated: 943 more rows]

## Sheet: Supplementary Table 3
Supplementary Table S3 Expreesion fold change of detected proteins between different groups
Comparison between HS24 group and Con group			Comparison between HS8 group and Con group			Comparison between RC group and Con group
UniProt ID	Fold change of HS24/Con	p value of HS24/Con	UniProt ID	Fold change of HS8/Con	p value of HS8/Con	UniProt ID	Fold change of RC/Con	p value of RC/Con
MDBLsor1_03253	63.5878	0.00712615	MDBLsor1_08691	25.1056	0.34921	MDBLsor1_08683	80.4473	0.120382
MDBLsor1_02090	28.9843	0.117552	MDBLsor1_03253	22.8215	0.028505	MDBLsor1_01908	56.2421	0.00800005
MDBLsor1_10540	24.2275	0.168278	MDBLsor1_02090	21.9438	0.0410402	MDBLsor1_10540	41.1249	0.0601918
MDBLsor1_08817	22.8864	0.0254098	MDBLsor1_10540	12.9532	0.122118	MDBLsor1_07755	37.3409	0.42227
MDBLsor1_00497	20.6731	0.0850545	MDBLsor1_00109	10.9242	0.0892954	MDBLsor1_03895	30.0283	0.154266
MDBLsor1_00011	19.4455	0.340123	MDBLsor1_04578	10.1543	0.443368	MDBLsor1_00109	28.0133	0.00479836
MDBLsor1_00037	19.4455	0.340123	MDBLsor1_04961	9.66263	0.0170901	MDBLsor1_10861	22.4729	0.108535
MDBLsor1_03895	19.3314	0.188862	MDBLsor1_03276	9.13837	0.086363	MDBLsor1_04009	21.402	0.145017
MDBLsor1_12082	17.611	0.0930475	MDBLsor1_08785	7.67348	0.000583768	MDBLsor1_10390	18.7702	0.106896
MDBLsor1_02921	16.6601	0.0216918	MDBLsor1_08817	7.52397	0.125069	MDBLsor1_07411	18.7278	0.0161161
MDBLsor1_00418	16.5407	0.224524	MDBLsor1_11482	7.46588	0.000185684	MDBLsor1_11129	17.2841	0.00250486
MDBLsor1_08691	15.0978	0.11852	MDBLsor1_03037	6.90853	0.119214	MDBLsor1_03937	16.0394	0.218682
MDBLsor1_08833	13.8048	0.274833	MDBLsor1_02632	6.31409	0.143944	MDBLsor1_06223	15.668	0.136231
MDBLsor1_10286	13.4566	0.0177089	MDBLsor1_00497	6.01757	0.150737	MDBLsor1_04010	14.7877	0.071794
MDBLsor1_04961	13.4447	0.0125916	MDBLsor1_04981	5.92714	0.022134	MDBLsor1_03253	11.9491	0.00846158
MDBLsor1_12047	11.9969	0.213259	MDBLsor1_00184	5.73748	0.0800444	MDBLsor1_00026	11.3848	3.315e-05
MDBLsor1_11563	11.939	0.0366714	MDBLsor1_01013	5.7315	0.366705	MDBLsor1_06516	10.3454	0.0276209
MDBLsor1_08653	10.9705	0.246251	MDBLsor1_00581	5.70824	0.0389837	MDBLsor1_01452	10.245	0.0517516
MDBLsor1_02225	10.5378	0.0261407	MDBLsor1_10861	5.66274	0.015938	MDBLsor1_01453	10.245	0.0517516
MDBLsor1_08219	10.2489	0.00980667	MDBLsor1_06720	5.50151	0.019491	MDBLsor1_06859	9.72788	0.00862143
MDBLsor1_11516	10.1877	0.00377486	MDBLsor1_09058	5.29326	0.212218	MDBLsor1_07412	9.58446	0.00264713
MDBLsor1_08169	9.89687	0.000146525	MDBLsor1_00716	5.27862	0.387665	MDBLsor1_06415	9.39367	0.136911
MDBLsor1_05492	9.57821	0.00260372	MDBLsor1_08620	5.27862	0.387665	MDBLsor1_01013	9.18111	0.0344647
MDBLsor1_00040	9.40359	0.103286	MDBLsor1_09142	5.10682	0.0902621	MDBLsor1_06579	8.9924	0.412446
MDBLsor1_03530	9.35093	0.3812	MDBLsor1_04009	5.05255	0.105669	MDBLsor1_04249	8.94936	0.0227095
MDBLsor1_09047	9.28176	0.126502	MDBLsor1_03895	5.03732	0.186903	MDBLsor1_06283	8.93256	0.216173
MDBLsor1_03597	9.26978	0.039185	MDBLsor1_00011	5.0243	0.00344301	MDBLsor1_07834	8.84644	0.0697844
MDBLsor1_07638	9.00548	0.191519	MDBLsor1_00037	5.0243	0.00344301	MDBLsor1_08219	8.71508	0.0740804
MDBLsor1_03625	8.99245	0.383668	MDBLsor1_10312	4.92259	0.163604	MDBLsor1_05211	8.66294	0.0669654
MDBLsor1_05791	8.95236	0.019753	MDBLsor1_07087	4.86942	0.291664	MDBLsor1_06476	8.63026	0.0103847
MDBLsor1_05760	8.83061	0.0679916	MDBLsor1_02016	4.80039	0.000205146	MDBLsor1_03710	8.59428	0.0153076
MDBLsor1_09058	8.75322	0.11233	MDBLsor1_03234	4.80039	0.000205146	MDBLsor1_06593	8.50588	0.0682138
MDBLsor1_09431	8.58946	0.0487208	MDBLsor1_06283	4.72584	0.0171337	MDBLsor1_03585	8.24056	0.120613
MDBLsor1_00831	8.55876	0.010425	MDBLsor1_02981	4.62882	0.0978818	MDBLsor1_11536	8.23145	0.0528411
MDBLsor1_02981	8.38448	0.101105	MDBLsor1_05791	4.58644	0.00356824	MDBLsor1_10033	8.06947	0.418118
MDBLsor1_11383	8.3788	0.114671	MDBLsor1_02102	4.55454	0.0857956	MDBLsor1_04302	7.78094	0.0176706
MDBLsor1_00184	8.33865	0.0131709	MDBLsor1_07627	4.55413	0.00448135	MDBLsor1_02027	7.71667	0.150626
MDBLsor1_07954	8.17805	0.222472	MDBLsor1_03831	4.54824	0.0991469	MDBLsor1_03831	7.64743	0.0375675
MDBLsor1_01768	8.10748	0.166875	MDBLsor1_06733	4.54824	0.0991469	MDBLsor1_06733	7.64743	0.0375675
MDBLsor1_09958	8.10297	0.388831	MDBLsor1_03710	4.53885	0.145863	MDBLsor1_06146	7.57735	0.160046
MDBLsor1_06223	8.02731	0.0636695	MDBLsor1_02921	4.43101	0.0314464	MDBLsor1_08605	7.48126	7.64684e-05
MDBLsor1_06083	7.98925	0.00469952	MDBLsor1_07077	4.41645	0.0030893	MDBLsor1_07665	7.3101	0.149447
MDBLsor1_07787	7.81387	0.01347	MDBLsor1_00958	4.36925	0.00225624	MDBLsor1_06527	7.16671	0.103397
MDBLsor1_02857	7.71948	0.236587	MDBLsor1_06223	4.36447	0.0978379	MDBLsor1_01165	6.87565	0.0088489
MDBLsor1_11705	7.70869	0.0442756	MDBLsor1_05559	4.35165	0.0278214	MDBLsor1_02102	6.78795	0.217477
MDBLsor1_03037	7.6508	0.0551763	MDBLsor1_01288	4.24417	0.0822236	MDBLsor1_03186	6.76284	0.193815
MDBLsor1_00958	7.61138	0.0462316	MDBLsor1_04879	4.23936	0.182283	MDBLsor1_06954	6.75844	0.083153
MDBLsor1_00233	7.51627	0.0966278	MDBLsor1_07787	4.22608	0.000486432	MDBLsor1_05159	6.62261	0.174895
MDBLsor1_05559	7.42977	0.0140101	MDBLsor1_01086	4.19814	0.0937694	MDBLsor1_05305	6.61112	0.0506762
MDBLsor1_00439	7.27798	0.0674231	MDBLsor1_06002	4.18164	0.267185	MDBLsor1_10162	6.61004	0.202219
MDBLsor1_01086	7.20385	0.00642154	MDBLsor1_02912	4.17056	0.118102	MDBLsor1_05903	6.51788	0.111437
MDBLsor1_07871	7.18797	0.0752523	MDBLsor1_07638	4.16891	0.198792	MDBLsor1_10192	6.48859	0.0597618
MDBLsor1_08785	7.17563	0.0768218	MDBLsor1_09533	4.12704	0.0431781	MDBLsor1_08785	6.32194	0.105375
MDBLsor1_05323	7.15733	0.0114627	MDBLsor1_03585	4.11689	0.147052	MDBLsor1_04695	6.2925	0.0983343
MDBLsor1_00581	7.09742	0.107346	MDBLsor1_05753	4.07394	0.0419032	MDBLsor1_07787	6.18309	0.208263
MDBLsor1_01161	7.08424	0.110911	MDBLsor1_04302	4.02318	0.0149297	MDBLsor1_02628	6.14633	0.00195112
MDBLsor1_07834	6.96162	0.149276	MDBLsor1_08165	4.01336	0.0244563	MDBLsor1_06397	6.09699	0.000582654
MDBLsor1_05825	6.95544	0.0819581	MDBLsor1_08166	4.01336	0.0244563	MDBLsor1_01014	6.0937	0.0263804
MDBLsor1_01877	6.89392	0.23767	MDBLsor1_12051	3.98406	0.00746273	MDBLsor1_11643	6.03273	0.062299
MDBLsor1_01144	6.89	0.00124692	MDBLsor1_06397	3.97206	0.143157	MDBLsor1_07688	6.0119	0.103787
MDBLsor1_00307	6.82862	0.152395	MDBLsor1_03796	3.9657	0.233272	MDBLsor1_05813	5.98919	0.199661
MDBLsor1_07077	6.82532	0.00626419	MDBLsor1_01161	3.93483	0.139112	MDBLsor1_05671	5.88999	0.0215231
MDBLsor1_01381	6.74287	0.428502	MDBLsor1_01014	3.9328	0.11845	MDBLsor1_04981	5.88369	0.0311222
MDBLsor1_05086	6.68226	0.0126818	MDBLsor1_11536	3.91422	0.0931009	MDBLsor1_05223	5.81485	0.000178726
MDBLsor1_05813	6.65158	0.0775476	MDBLsor1_07665	3.8848	0.174295	MDBLsor1_07409	5.78753	0.0554564
MDBLsor1_02726	6.54129	0.0800179	MDBLsor1_08653	3.81883	0.197882	MDBLsor1_00011	5.67039	0.380995
MDBLsor1_03710	6.50503	0.0772937	MDBLsor1_01508	3.80936	0.05316	MDBLsor1_00037	5.67039	0.380995
MDBLsor1_05045	6.44294	0.312348	MDBLsor1_08169	3.8056	0.145901	MDBLsor1_02250	5.64863	0.266366
MDBLsor1_01165	6.37504	0.336685	MDBLsor1_00233	3.80446	0.170582	MDBLsor1_11535	5.54688	0.206888
MDBLsor1_01951	6.26933	0.282267	MDBLsor1_04237	3.79132	0.0714964	MDBLsor1_03040	5.47962	0.141808
MDBLsor1_08636	6.24475	0.018563	MDBLsor1_04238	3.79132	0.0714964	MDBLsor1_10027	5.47483	0.00158512
MDBLsor1_01748	6.21195	0.00417915	MDBLsor1_05620	3.78119	0.0557034	MDBLsor1_00497	5.42745	0.000109658
MDBLsor1_02969	6.16452	0.0289309	MDBLsor1_07767	3.77234	0.108228	MDBLsor1_01397	5.37474	0.00440025
MDBLsor1_03652	6.11946	0.210699	MDBLsor1_02225	3.7505	0.0615765	MDBLsor1_10077	5.37474	0.00440025
MDBLsor1_02102	6.10153	0.228484	MDBLsor1_10947	3.70992	0.125885	MDBLsor1_09020	5.36492	0.028366
MDBLsor1_09428	6.08901	0.00768047	MDBLsor1_10286	3.70774	0.260659	MDBLsor1_04869	5.27033	0.103346
MDBLsor1_06146	5.9925	0.391617	MDBLsor1_05045	3.6927	0.0758624	MDBLsor1_10378	5.18638	0.0281081
MDBLsor1_04176	5.95479	0.122228	MDBLsor1_01877	3.60172	0.260438	MDBLsor1_07369	5.16087	0.00771124
MDBLsor1_10333	5.95103	0.122994	MDBLsor1_09431	3.59722	0.18545	MDBLsor1_01412	5.11771	0.178098
MDBLsor1_00835	5.91481	0.225483	MDBLsor1_05492	3.57704	0.0381558	MDBLsor1_01288	5.08421	0.0236225
MDBLsor1_02223	5.7764	0.183674	MDBLsor1_06083	3.54089	0.0339009	MDBLsor1_07079	5.04671	0.00213635
MDBLsor1_00716	5.7159	0.182929	MDBLsor1_07661	3.51421	0.0115325	MDBLsor1_00833	4.90919	8.03233e-05
MDBLsor1_08620	5.7159	0.182929	MDBLsor1_05698	3.50477	0.0155162	MDBLsor1_08175	4.82426	0.170993
MDBLsor1_02016	5.67351	0.180327	MDBLsor1_00439	3.50383	0.0360892	MDBLsor1_09400	4.82426	0.170993
MDBLsor1_03234	5.67351	0.180327	MDBLsor1_09814	3.49851	0.000140148	MDBLsor1_10851	4.81628	0.154167
MDBLsor1_11423	5.65876	0.0543912	MDBLsor1_02168	3.48736	0.0113564	MDBLsor1_02604	4.72924	0.199806
MDBLsor1_10027	5.63407	0.0163331	MDBLsor1_06029	3.48135	0.331251	MDBLsor1_09822	4.72397	0.0694745
MDBLsor1_04501	5.62468	0.0124388	MDBLsor1_06531	3.46819	0.25406	MDBLsor1_09375	4.71699	0.113458
MDBLsor1_03515	5.54303	0.0683067	MDBLsor1_06534	3.46819	0.25406	MDBLsor1_07410	4.64423	0.0203115
MDBLsor1_06527	5.53286	0.0906549	MDBLsor1_06537	3.46819	0.25406	MDBLsor1_11705	4.6121	0.101669
MDBLsor1_04735	5.46611	0.196215	MDBLsor1_07371	3.41492	0.0223826	MDBLsor1_01161	4.59944	0.0918001
MDBLsor1_01055	5.45126	0.183758	MDBLsor1_09662	3.37469	0.00900385	MDBLsor1_04706	4.54443	0.409616
MDBLsor1_10351	5.44914	0.0644998	MDBLsor1_05204	3.37252	0.0690681	MDBLsor1_01517	4.54332	0.0565284
MDBLsor1_09263	5.43364	0.251936	MDBLsor1_05881	3.3661	0.0397605	MDBLsor1_02507	4.53924	0.229406
MDBLsor1_11221	5.3756	0.458757	MDBLsor1_08833	3.34996	0.0400106	MDBLsor1_01242	4.52444	0.11769
MDBLsor1_11883	5.36465	0.0391588	MDBLsor1_12164	3.34026	0.093467	MDBLsor1_02921	4.48474	0.0141921
MDBLsor1_08683	5.32469	0.196061	MDBLsor1_07792	3.33154	0.151492	MDBLsor1_02364	4.47579	0.017013
MDBLsor1_10009	5.31423	0.0220535	MDBLsor1_05903	3.32846	0.0542876	MDBLsor1_09800	4.45401	0.00616067
MDBLsor1_05698	5.30101	0.000205338	MDBLsor1_11622	3.32661	0.0131088	MDBLsor1_00958	4.44412	0.00321866
MDBLsor1_03061	5.29948	0.0593728	MDBLsor1_03468	3.31928	0.00642656	MDBLsor1_08169	4.41566	0.00996182
MDBLsor1_01876	5.27111	0.110024	MDBLsor1_11497	3.31665	0.0216226	MDBLsor1_05186	4.40094	0.182237
MDBLsor1_04916	5.23927	0.00235102	MDBLsor1_03692	3.30328	0.184495	MDBLsor1_01047	4.39669	0.00531685
MDBLsor1_07509	5.23469	0.133568	MDBLsor1_05111	3.28658	0.0561295	MDBLsor1_00040	4.32633	0.0617618
MDBLsor1_10861	5.17233	0.172083	MDBLsor1_11384	3.26601	0.125397	MDBLsor1_09197	4.30216	0.230372
MDBLsor1_05772	5.15731	0.00166749	MDBLsor1_04656	3.23669	0.149493	MDBLsor1_03887	4.29127	0.0237035
MDBLsor1_11842	5.13835	0.12219	MDBLsor1_00290	3.23553	0.0686764	MDBLsor1_02168	4.27962	0.148158
MDBLsor1_04296	5.10741	0.12485	MDBLsor1_00650	3.2159	0.0491753	MDBLsor1_06531	4.20526	0.020614
MDBLsor1_05642	5.07734	0.00705841	MDBLsor1_11705	3.20199	0.223949	MDBLsor1_06534	4.20526	0.020614
MDBLsor1_05204	5.05143	0.0161315	MDBLsor1_04221	3.19328	0.384351	MDBLsor1_06537	4.20526	0.020614
MDBLsor1_03130	5.05124	0.321924	MDBLsor1_07871	3.17769	0.287165	MDBLsor1_07307	4.17883	0.0423516
MDBLsor1_07087	5.00096	0.024975	MDBLsor1_03515	3.17362	0.0559826	MDBLsor1_06747	4.11901	0.0135279
MDBLsor1_09800	4.99583	0.104936	MDBLsor1_07411	3.16476	0.373084	MDBLsor1_01044	4.11634	0.00247347
MDBLsor1_06892	4.98238	0.0947808	MDBLsor1_05456	3.12316	0.242213	MDBLsor1_07833	4.08154	0.00694996
MDBLsor1_02654	4.94815	0.00613919	MDBLsor1_10927	3.11235	0.0393447	MDBLsor1_07792	4.06587	0.0196854
MDBLsor1_03075	4.94087	0.138376	MDBLsor1_01165	3.11182	0.0111881	MDBLsor1_04166	4.01809	0.14639
MDBLsor1_11234	4.91161	0.013639	MDBLsor1_11349	3.09666	0.0156965	MDBLsor1_07218	4.01318	0.0186226
MDBLsor1_06006	4.88733	0.259557	MDBLsor1_03540	3.08988	0.0904605	MDBLsor1_00716	3.98201	0.202106
MDBLsor1_00290	4.85638	0.000242463	MDBLsor1_01292	3.0662	0.0180444	MDBLsor1_08620	3.98201	0.202106
MDBLsor1_03204	4.76588	0.0394313	MDBLsor1_01452	3.06422	0.308563	MDBLsor1_05559	3.97389	0.211954
MDBLsor1_04733	4.7448	0.0271007	MDBLsor1_01453	3.06422	0.308563	MDBLsor1_04237	3.96128	0.0392847
MDBLsor1_10086	4.66514	0.0728281	MDBLsor1_03597	3.05318	0.164431	MDBLsor1_04238	3.96128	0.0392847
MDBLsor1_02160	4.61245	0.305033	MDBLsor1_01972	3.0461	0.0765154	MDBLsor1_02575	3.94841	0.0319968
MDBLsor1_06476	4.57845	0.0797275	MDBLsor1_02245	3.02874	0.0236131	MDBLsor1_07096	3.93307	0.0232507
MDBLsor1_10783	4.49398	0.000201788	MDBLsor1_02654	3.02107	0.0409203	MDBLsor1_10080	3.93071	0.115042
MDBLsor1_08049	4.4793	0.226021	MDBLsor1_07090	3.01352	0.30001	MDBLsor1_08995	3.89342	0.0191982
MDBLsor1_02551	4.47769	0.00480481	MDBLsor1_12082	2.9986	0.170663	MDBLsor1_07240	3.89285	0.304941
MDBLsor1_12164	4.44433	0.00141463	MDBLsor1_07220	2.99106	0.0243654	MDBLsor1_09431	3.87035	0.00278149
MDBLsor1_06203	4.42051	0.15981	MDBLsor1_03530	2.98559	0.164533	MDBLsor1_07644	3.86492	0.0424052
MDBLsor1_11149	4.40487	0.00170831	MDBLsor1_06717	2.97187	0.0618789	MDBLsor1_03865	3.8445	0.00955955
MDBLsor1_03192	4.3192	0.016339	MDBLsor1_10086	2.96938	0.0862574	MDBLsor1_10883	3.7985	0.117979
MDBLsor1_12086	4.31916	0.210842	MDBLsor1_06858	2.96875	0.135164	MDBLsor1_07284	3.79251	0.245996
MDBLsor1_00601	4.31243	0.0938252	MDBLsor1_00541	2.96506	0.419867	MDBLsor1_05323	3.75616	0.0423183
MDBLsor1_08699	4.30799	0.0825409	MDBLsor1_03075	2.958	0.00449694	MDBLsor1_08624	3.74425	0.130913
MDBLsor1_08624	4.28366	0.17038	MDBLsor1_03652	2.94923	0.202356	MDBLsor1_08628	3.74425	0.130913
MDBLsor1_08628	4.28366	0.17038	MDBLsor1_05752	2.94758	0.0672346	MDBLsor1_08629	3.74425	0.130913
MDBLsor1_08629	4.28366	0.17038	MDBLsor1_08530	2.94758	0.0672346	MDBLsor1_03213	3.73094	0.0618793
MDBLsor1_03045	4.26815	0.0973328	MDBLsor1_09020	2.91738	0.0553182	MDBLsor1_06601	3.72515	0.00389211
MDBLsor1_06283	4.24664	0.141597	MDBLsor1_08720	2.91731	0.11983	MDBLsor1_01312	3.71483	0.134712
MDBLsor1_00648	4.23373	0.00631654	MDBLsor1_08211	2.9048	0.0322064	MDBLsor1_06858	3.7117	0.245728
MDBLsor1_07096	4.22405	0.00889599	MDBLsor1_01178	2.89031	0.00195976	MDBLsor1_00103	3.65157	0.361587
MDBLsor1_01021	4.2109	0.113439	MDBLsor1_05650	2.88699	0.0203422	MDBLsor1_03938	3.60872	0.0465596
MDBLsor1_07661	4.19196	0.0287967	MDBLsor1_10922	2.88682	0.141894	MDBLsor1_11423	3.59299	0.0163238
MDBLsor1_03368	4.17491	0.211181	MDBLsor1_01242	2.85172	0.234848	MDBLsor1_08724	3.5536	0.192066
MDBLsor1_06132	4.17042	0.00080131	MDBLsor1_04501	2.84538	0.103706	MDBLsor1_02953	3.53878	0.213487
MDBLsor1_00650	4.16007	4.16008e-06	MDBLsor1_08699	2.84466	0.0448459	MDBLsor1_01463	3.52373	0.00642392
MDBLsor1_05927	4.15543	0.100124	MDBLsor1_10512	2.83449	0.207145	MDBLsor1_04194	3.5059	0.00148763
MDBLsor1_05103	4.12734	0.419988	MDBLsor1_11643	2.83417	0.431272	MDBLsor1_11711	3.46729	0.0964054
MDBLsor1_03276	4.12333	0.31268	MDBLsor1_11756	2.82785	0.170317	MDBLsor1_11396	3.41528	0.122465
MDBLsor1_11652	4.09356	0.10156	MDBLsor1_08234	2.82582	0.122061	MDBLsor1_08032	3.39658	0.139113
MDBLsor1_11426	4.03706	0.152806	MDBLsor1_06892	2.82236	0.17454	MDBLsor1_08064	3.39658	0.139113
MDBLsor1_02408	4.01955	0.0251958	MDBLsor1_00576	2.79624	0.159106	MDBLsor1_00549	3.39542	0.0461153
MDBLsor1_05245	4.01955	0.0251958	MDBLsor1_07780	2.78796	0.0402209	MDBLsor1_10947	3.37708	0.0302896
MDBLsor1_10596	4.01955	0.0251958	MDBLsor1_10383	2.78354	0.208662	MDBLsor1_04633	3.36706	0.0148288
MDBLsor1_01013	4.01852	0.322498	MDBLsor1_04176	2.78209	0.152987	MDBLsor1_02340	3.36119	0.116304
MDBLsor1_01772	4.01193	0.152733	MDBLsor1_07416	2.766	0.00169584	MDBLsor1_03067	3.34106	0.0246508
MDBLsor1_03270	4.00063	0.0776125	MDBLsor1_06779	2.7607	0.0529211	MDBLsor1_07767	3.33458	0.166783
MDBLsor1_04710	3.9896	0.239751	MDBLsor1_03204	2.7595	0.0155903	MDBLsor1_06909	3.32633	0.191957
MDBLsor1_09014	3.97561	0.114906	MDBLsor1_03368	2.75294	0.0399226	MDBLsor1_03980	3.32278	0.192645
MDBLsor1_05604	3.96098	0.00759016	MDBLsor1_05180	2.74819	0.48851	MDBLsor1_05851	3.30043	0.0106313
MDBLsor1_11022	3.95922	0.188698	MDBLsor1_00601	2.74571	0.0651435	MDBLsor1_06002	3.28935	0.283286
MDBLsor1_06340	3.95512	0.134607	MDBLsor1_05787	2.74238	0.0946853	MDBLsor1_06010	3.28886	0.135322
MDBLsor1_09268	3.95316	0.0769045	MDBLsor1_07938	2.7341	0.0762186	MDBLsor1_09306	3.26708	0.166806
MDBLsor1_04870	3.94955	0.41845	MDBLsor1_11022	2.7331	0.00550738	MDBLsor1_09904	3.25589	0.00098331
MDBLsor1_11200	3.94312	0.135724	MDBLsor1_07834	2.73022	0.140893	MDBLsor1_01505	3.22979	0.15857
MDBLsor1_09814	3.94056	0.253615	MDBLsor1_06112	2.72736	0.0184413	MDBLsor1_12056	3.21791	0.039769
MDBLsor1_03880	3.92929	0.00407892	MDBLsor1_10470	2.72384	0.00801267	MDBLsor1_03935	3.20866	0.0249556
MDBLsor1_07665	3.90309	0.00117396	MDBLsor1_01509	2.71765	0.0325045	MDBLsor1_07704	3.1961	0.0903462
MDBLsor1_06112	3.89295	0.0446247	MDBLsor1_01515	2.71765	0.0325045	MDBLsor1_00115	3.18427	0.0122503
MDBLsor1_03295	3.86941	0.00612357	MDBLsor1_01021	2.71569	0.122687	MDBLsor1_06340	3.16319	0.486193
MDBLsor1_10666	3.86565	0.0744553	MDBLsor1_09033	2.71552	0.0388171	MDBLsor1_05846	3.14218	0.0955219
MDBLsor1_01014	3.86421	0.0924065	MDBLsor1_09800	2.70313	0.21297	MDBLsor1_01381	3.13739	0.0319287
MDBLsor1_02192	3.86314	0.0972606	MDBLsor1_06063	2.6983	0.0579821	MDBLsor1_07944	3.10064	0.148401
MDBLsor1_02880	3.86233	0.0227748	MDBLsor1_09173	2.6958	0.180619	MDBLsor1_11871	3.09115	0.0835312
MDBLsor1_01766	3.85887	0.0700385	MDBLsor1_04710	2.68779	0.00112893	MDBLsor1_06906	3.08922	0.0734398
MDBLsor1_04285	3.85213	0.113153	MDBLsor1_11404	2.67656	0.314203	MDBLsor1_08623	3.07963	0.219803
MDBLsor1_09173	3.8365	0.000281209	MDBLsor1_05152	2.66099	0.00409037	MDBLsor1_11449	3.07077	0.141878
MDBLsor1_08023	3.83218	0.0328973	MDBLsor1_05086	2.65804	0.120716	MDBLsor1_03130	3.06868	0.352954
MDBLsor1_06962	3.8065	0.178041	MDBLsor1_01250	2.6554	0.118833	MDBLsor1_06035	3.05152	0.0105473
MDBLsor1_01953	3.802	0.0142111	MDBLsor1_05046	2.64756	0.0190699	MDBLsor1_00970	3.00479	0.0416892
MDBLsor1_09883	3.7722	0.0896673	MDBLsor1_03595	2.63535	0.0731488	MDBLsor1_06819	3.00413	0.0316619
MDBLsor1_02194	3.73859	0.0690868	MDBLsor1_10324	2.63527	0.0237624	MDBLsor1_00839	3.00071	0.0585364
MDBLsor1_11996	3.72168	0.0160225	MDBLsor1_03213	2.62922	0.0271725	MDBLsor1_07621	2.99755	0.0211432
MDBLsor1_03660	3.71855	0.00074665	MDBLsor1_00476	2.62894	0.259044	MDBLsor1_04282	2.99505	0.010348
MDBLsor1_06002	3.7065	0.376523	MDBLsor1_00478	2.62894	0.259044	MDBLsor1_05815	2.99338	0.0755284
MDBLsor1_11497	3.70515	0.12833	MDBLsor1_02160	2.62171	0.0329283	MDBLsor1_05356	2.99331	0.202913
MDBLsor1_06819	3.70474	0.154312	MDBLsor1_06962	2.6204	0.177649	MDBLsor1_05366	2.99331	0.202913
MDBLsor1_07894	3.70362	8.34394e-05	MDBLsor1_04428	2.61781	0.00281497	MDBLsor1_05760	2.99307	0.0963817
MDBLsor1_01288	3.70281	0.137078	MDBLsor1_05772	2.61215	0.0934089	MDBLsor1_02172	2.96501	0.0353562
MDBLsor1_10192	3.68607	0.222301	MDBLsor1_07409	2.59081	0.165276	MDBLsor1_03026	2.96274	0.173914
MDBLsor1_10904	3.68536	0.0563304	MDBLsor1_05686	2.59041	0.0291877	MDBLsor1_10383	2.95523	0.00913704
MDBLsor1_03062	3.68339	0.117689	MDBLsor1_06354	2.57643	0.0517661	MDBLsor1_06730	2.95339	0.000871297
MDBLsor1_11603	3.67573	0.0454505	MDBLsor1_07622	2.57515	0.0436008	MDBLsor1_00660	2.94327	0.164895
MDBLsor1_03692	3.67441	0.314559	MDBLsor1_11563	2.57406	0.305738	MDBLsor1_09268	2.94167	0.0391647
MDBLsor1_06779	3.66626	0.0300344	MDBLsor1_03880	2.57365	0.00494588	MDBLsor1_00184	2.92665	0.0655758
MDBLsor1_09899	3.65568	0.0107805	MDBLsor1_04869	2.55914	0.0890917	MDBLsor1_08031	2.89642	0.145009
MDBLsor1_10980	3.65012	0.00588323	MDBLsor1_10162	2.55385	0.523408	MDBLsor1_00650	2.88817	0.0108104
MDBLsor1_03063	3.62348	0.116417	MDBLsor1_11356	2.55301	0.0423539	MDBLsor1_03270	2.87709	0.00358043
MDBLsor1_06029	3.61249	0.211636	MDBLsor1_04733	2.54189	0.103281	MDBLsor1_04065	2.85825	0.0605686
MDBLsor1_06834	3.60627	0.236516	MDBLsor1_06516	2.53744	0.22555	MDBLsor1_02893	2.85319	0.0229558
MDBLsor1_05904	3.60396	0.121652	MDBLsor1_03866	2.53602	0.120072	MDBLsor1_05642	2.82961	0.171182
MDBLsor1_03856	3.58677	0.0856615	MDBLsor1_01446	2.53383	0.138748	MDBLsor1_09033	2.81171	0.00621332
MDBLsor1_02876	3.56897	0.0124444	MDBLsor1_04263	2.53332	0.0667935	MDBLsor1_05238	2.79425	0.018063
MDBLsor1_06354	3.5684	0.239702	MDBLsor1_10345	2.5277	0.344715	MDBLsor1_04334	2.79238	0.127877
MDBLsor1_07220	3.56587	0.0356445	MDBLsor1_07218	2.52722	0.145861	MDBLsor1_05485	2.78171	0.119783
MDBLsor1_02230	3.5467	0.080723	MDBLsor1_11724	2.52067	0.154212	MDBLsor1_12017	2.77523	0.0383812
MDBLsor1_06531	3.54223	0.0114771	MDBLsor1_07044	2.51957	0.203445	MDBLsor1_02159	2.76208	0.0962383
MDBLsor1_06534	3.54223	0.0114771	MDBLsor1_02164	2.51362	0.173183	MDBLsor1_10086	2.75659	0.0610023
MDBLsor1_06537	3.54223	0.0114771	MDBLsor1_08645	2.51164	0.00646145	MDBLsor1_01313	2.75354	0.0362564
MDBLsor1_07411	3.53453	0.110158	MDBLsor1_04974	2.50994	0.0792469	MDBLsor1_11161	2.73718	0.0149372
MDBLsor1_02159	3.52247	0.0934755	MDBLsor1_05838	2.50239	0.111282	MDBLsor1_11383	2.737	0.224312
MDBLsor1_07217	3.51256	0.237716	MDBLsor1_11018	2.50077	0.0346356	MDBLsor1_07746	2.7264	0.390279
MDBLsor1_05064	3.51174	0.00498791	MDBLsor1_01754	2.49978	0.0425262	MDBLsor1_11501	2.72402	0.0116829
MDBLsor1_05072	3.51174	0.00498791	MDBLsor1_11603	2.49196	0.00458402	MDBLsor1_04870	2.71419	0.00631738
MDBLsor1_03470	3.49617	0.119532	MDBLsor1_00910	2.49132	0.100667	MDBLsor1_10167	2.70983	0.141942
MDBLsor1_02856	3.49241	0.00269954	MDBLsor1_08030	2.48829	0.000245493	MDBLsor1_08721	2.70117	0.300649
MDBLsor1_05111	3.49118	0.12936	MDBLsor1_11229	2.48829	0.000245493	MDBLsor1_04533	2.69052	0.0364168
MDBLsor1_03459	3.48079	0.00437786	MDBLsor1_04010	2.48532	0.170756	MDBLsor1_08963	2.68947	0.0114497
MDBLsor1_09591	3.46928	0.166104	MDBLsor1_02893	2.48444	0.143641	MDBLsor1_02551	2.68551	0.23073
MDBLsor1_01881	3.46569	0.0193537	MDBLsor1_03438	2.48158	0.0744974	MDBLsor1_06197	2.68275	0.135071
MDBLsor1_05753	3.45658	0.255581	MDBLsor1_01412	2.47506	0.199044	MDBLsor1_03515	2.68149	0.000144775
MDBLsor1_05686	3.4557	0.0660853	MDBLsor1_02726	2.47168	0.202411	MDBLsor1_02151	2.67525	0.0536521
MDBLsor1_08724	3.45126	0.132357	MDBLsor1_05525	2.46048	0.0102583	MDBLsor1_00697	2.67077	0.0760321
MDBLsor1_04879	3.44971	0.0848871	MDBLsor1_03623	2.44939	0.0249142	MDBLsor1_08202	2.66768	0.0562348
MDBLsor1_04656	3.43744	0.0929297	MDBLsor1_06926	2.43516	0.0128701	MDBLsor1_06187	2.65601	0.0147891
MDBLsor1_06157	3.42218	0.0610274	MDBLsor1_08636	2.42783	0.00323889	MDBLsor1_03692	2.64744	0.37245
MDBLsor1_10383	3.41667	0.221066	MDBLsor1_11555	2.42295	0.0106452	MDBLsor1_00480	2.61143	0.00204533
MDBLsor1_08802	3.41549	0.34347	MDBLsor1_07509	2.42255	0.087355	MDBLsor1_02654	2.61086	0.0283993
MDBLsor1_03709	3.41344	0.0347209	MDBLsor1_11585	2.42248	0.053522	MDBLsor1_07636	2.60696	0.0357709
MDBLsor1_01972	3.41265	0.120096	MDBLsor1_02647	2.41908	0.223682	MDBLsor1_06612	2.59421	0.0985952
MDBLsor1_10762	3.40567	0.2504	MDBLsor1_01768	2.41589	0.0978453	MDBLsor1_01292	2.59004	0.24217
MDBLsor1_06951	3.3968	0.00557795	MDBLsor1_07337	2.40709	0.0165061	MDBLsor1_00505	2.57421	0.556872
MDBLsor1_00292	3.39147	0.103602	MDBLsor1_05342	2.40089	0.0102703	MDBLsor1_06835	2.56463	0.0234153
MDBLsor1_09440	3.38901	0.162482	MDBLsor1_06887	2.39956	0.219976	MDBLsor1_06784	2.55789	0.168994
MDBLsor1_04366	3.38529	0.0937859	MDBLsor1_00831	2.39263	0.0211429	MDBLsor1_08594	2.55789	0.168994
MDBLsor1_07321	3.37229	0.000133292	MDBLsor1_03937	2.3806	0.0127354	MDBLsor1_08802	2.54444	0.107372
MDBLsor1_00421	3.35733	0.183994	MDBLsor1_08721	2.3775	0.0916346	MDBLsor1_10915	2.53329	0.0243793
MDBLsor1_11447	3.35172	0.048774	MDBLsor1_09613	2.37554	0.00728792	MDBLsor1_01147	2.52318	0.21115
MDBLsor1_03831	3.34825	0.174687	MDBLsor1_02898	2.37327	0.133542	MDBLsor1_08939	2.52256	0.0205603
MDBLsor1_06733	3.34825	0.174687	MDBLsor1_02880	2.37109	0.225288	MDBLsor1_07365	2.52113	0.281833
MDBLsor1_08995	3.34361	0.169164	MDBLsor1_02705	2.36946	0.0655517	MDBLsor1_10319	2.51945	0.459248
MDBLsor1_03585	3.34269	0.169222	MDBLsor1_05842	2.36905	0.00083564	MDBLsor1_05057	2.51555	0.0548258
MDBLsor1_04981	3.33953	0.319514	MDBLsor1_07096	2.36772	0.0159678	MDBLsor1_09162	2.493	0.0386394
MDBLsor1_01226	3.33947	0.0104212	MDBLsor1_11516	2.36492	0.0771777	MDBLsor1_04366	2.48826	0.0799082
MDBLsor1_02597	3.33064	0.295575	MDBLsor1_00521	2.36448	0.335049	MDBLsor1_03793	2.48717	0.0456569
MDBLsor1_11536	3.32385	0.0754057	MDBLsor1_03887	2.36204	0.0218284	MDBLsor1_05902	2.47963	0.600734
MDBLsor1_04869	3.32168	0.0253801	MDBLsor1_04925	2.36028	0.0123415	MDBLsor1_02039	2.47539	0.439744
MDBLsor1_03736	3.31502	0.000458195	MDBLsor1_01953	2.3469	0.142589	MDBLsor1_07492	2.47364	0.0026407
MDBLsor1_10352	3.30433	0.191201	MDBLsor1_01876	2.34353	0.292621	MDBLsor1_10904	2.4689	0.0348452
MDBLsor1_04884	3.3016	0.00633963	MDBLsor1_07727	2.34328	0.011882	MDBLsor1_09142	2.46802	0.0930778
MDBLsor1_01199	3.29491	0.145957	MDBLsor1_10980	2.33651	0.00112232	MDBLsor1_03430	2.46288	0.157885
MDBLsor1_11718	3.28969	0.118514	MDBLsor1_04405	2.32511	0.185162	MDBLsor1_08887	2.46266	0.00417863
MDBLsor1_08771	3.28392	0.287536	MDBLsor1_05740	2.32359	0.0937571	MDBLsor1_01379	2.45536	0.083324
MDBLsor1_07990	3.28324	0.128051	MDBLsor1_08624	2.31279	2.21161e-05	MDBLsor1_05740	2.45182	0.377547
MDBLsor1_09533	3.27596	0.0188866	MDBLsor1_08628	2.31279	2.21161e-05	MDBLsor1_00474	2.44316	0.0960809
MDBLsor1_03148	3.25345	0.00215461	MDBLsor1_08629	2.31279	2.21161e-05	MDBLsor1_03816	2.42842	0.0064063
MDBLsor1_11129	3.2201	0.0493619	MDBLsor1_01588	2.31137	0.309153	MDBLsor1_02161	2.42668	0.00193933
MDBLsor1_11356	3.21935	0.196059	MDBLsor1_08995	2.30278	0.117998	MDBLsor1_03595	2.42276	0.0286938
MDBLsor1_05356	3.21895	0.0353773	MDBLsor1_03270	2.29924	0.218085	MDBLsor1_10217	2.42168	0.00314795
MDBLsor1_05366	3.21895	0.0353773	MDBLsor1_03856	2.29584	0.119989	MDBLsor1_10218	2.42168	0.00314795
MDBLsor1_07622	3.18942	0.0528015	MDBLsor1_12019	2.29374	0.0701946	MDBLsor1_10219	2.42168	0.00314795
MDBLsor1_08137	3.18781	0.111414	MDBLsor1_07750	2.28331	0.0165481	MDBLsor1_10220	2.42168	0.00314795
MDBLsor1_03637	3.18391	0.00974447	MDBLsor1_10352	2.27977	0.372383	MDBLsor1_10297	2.42168	0.00314795
MDBLsor1_09791	3.17719	0.0212526	MDBLsor1_07790	2.27692	0.108435	MDBLsor1_10298	2.42168	0.00314795
MDBLsor1_11756	3.17233	0.203783	MDBLsor1_10378	2.2691	0.12714	MDBLsor1_10299	2.42168	0.00314795
MDBLsor1_02575	3.16199	0.0128565	MDBLsor1_10272	2.26823	0.0558549	MDBLsor1_03719	2.40856	0.251415
MDBLsor1_04028	3.16119	0.168362	MDBLsor1_00908	2.26761	0.0891202	MDBLsor1_03534	2.40148	0.134269
MDBLsor1_07294	3.15958	0.0605982	MDBLsor1_06861	2.26625	0.109162	MDBLsor1_08211	2.39883	0.0983922
MDBLsor1_04341	3.15651	0.194714	MDBLsor1_03051	2.26319	0.184961	MDBLsor1_04859	2.39344	0.0389408
MDBLsor1_06858	3.14845	0.27858	MDBLsor1_04873	2.25952	0.340785	MDBLsor1_06080	2.38787	0.11565
MDBLsor1_08779	3.14045	0.216162	MDBLsor1_04499	2.25401	0.0588491	MDBLsor1_09942	2.3853	0.0152372
MDBLsor1_02996	3.13698	0.0678499	MDBLsor1_11996	2.25153	0.133594	MDBLsor1_09943	2.3853	0.0152372
MDBLsor1_05525	3.12198	0.0647875	MDBLsor1_08212	2.24779	0.0509273	MDBLsor1_10512	2.38046	0.278162
MDBLsor1_06952	3.10954	0.0242339	MDBLsor1_09440	2.24565	0.0346596	MDBLsor1_06112	2.37924	0.0898892
MDBLsor1_01891	3.10632	0.208492	MDBLsor1_08245	2.24016	0.0457143	MDBLsor1_01275	2.37165	0.110132
MDBLsor1_10470	3.07439	0.220339	MDBLsor1_03533	2.23827	0.0249813	MDBLsor1_10762	2.36833	0.26164
MDBLsor1_03275	3.07015	0.0262884	MDBLsor1_03295	2.22833	0.184252	MDBLsor1_01260	2.36418	0.309152
MDBLsor1_11042	3.06839	0.12393	MDBLsor1_08023	2.22741	0.0132545	MDBLsor1_11447	2.36112	0.0715477
MDBLsor1_04263	3.0604	0.000686803	MDBLsor1_00801	2.21889	0.154563	MDBLsor1_06926	2.34057	0.0799542
MDBLsor1_07365	3.05685	0.131274	MDBLsor1_11324	2.21702	0.187786	MDBLsor1_07509	2.33679	0.186078
MDBLsor1_05752	3.05211	0.104422	MDBLsor1_11042	2.21284	0.253903	MDBLsor1_04482	2.3362	0.0731602
MDBLsor1_08530	3.05211	0.104422	MDBLsor1_03130	2.21227	0.61901	MDBLsor1_04372	2.3349	0.00612906
MDBLsor1_01763	3.05209	0.017893	MDBLsor1_03070	2.21223	0.0864671	MDBLsor1_04882	2.33445	0.437722
MDBLsor1_02670	3.05067	0.039336	MDBLsor1_00943	2.21136	0.0354677	MDBLsor1_07015	2.3296	0.434995
MDBLsor1_02245	3.04587	0.0233575	MDBLsor1_05558	2.20842	0.0372343	MDBLsor1_00622	2.31766	0.164293
MDBLsor1_03540	3.04071	0.245189	MDBLsor1_11223	2.20457	0.409923	MDBLsor1_08355	2.31428	0.0834146
MDBLsor1_04405	3.03856	0.149784	MDBLsor1_03045	2.20269	0.340144	MDBLsor1_04626	2.30136	0.489347
MDBLsor1_05687	3.03146	0.203441	MDBLsor1_03817	2.20189	0.098593	MDBLsor1_08653	2.29849	0.0496138
MDBLsor1_07900	3.01041	0.0688567	MDBLsor1_00256	2.19627	0.243571	MDBLsor1_00108	2.29743	0.019341
MDBLsor1_02596	2.99911	0.185696	MDBLsor1_11396	2.19439	0.182327	MDBLsor1_06275	2.29365	0.111121
MDBLsor1_11757	2.99177	0.0308922	MDBLsor1_08049	2.19435	0.0894569	MDBLsor1_01153	2.29365	0.148942
MDBLsor1_11622	2.97734	0.15035	MDBLsor1_09047	2.19383	0.0230389	MDBLsor1_02632	2.29051	0.220137
MDBLsor1_00465	2.95904	0.279146	MDBLsor1_05153	2.18357	0.296725	MDBLsor1_04710	2.28814	0.131533
MDBLsor1_00214	2.942	0.0284454	MDBLsor1_04296	2.18062	0.0491918	MDBLsor1_01021	2.28506	0.0237692
MDBLsor1_09298	2.94171	0.00133462	MDBLsor1_02144	2.17997	0.200118	MDBLsor1_00483	2.28304	0.0587876
MDBLsor1_07936	2.93423	0.0197223	MDBLsor1_03816	2.17199	0.123262	MDBLsor1_01877	2.26926	0.359559
MDBLsor1_10070	2.93343	0.105731	MDBLsor1_03151	2.16379	0.0654471	MDBLsor1_01109	2.265	0.384408
MDBLsor1_02930	2.93098	0.0255669	MDBLsor1_01880	2.16344	0.0580716	MDBLsor1_08030	2.25976	0.0295768
MDBLsor1_03516	2.9251	0.222357	MDBLsor1_03636	2.16344	0.0580716	MDBLsor1_11229	2.25976	0.0295768
MDBLsor1_07865	2.91643	0.0352115	MDBLsor1_03157	2.16063	0.142575	MDBLsor1_00406	2.24977	0.361184
MDBLsor1_11508	2.91628	0.00978849	MDBLsor1_11222	2.15914	0.191098	MDBLsor1_05209	2.24134	0.31045
MDBLsor1_06783	2.89996	0.0176631	MDBLsor1_09428	2.1531	0.00153127	MDBLsor1_07900	2.23531	0.20049
MDBLsor1_04438	2.89154	0.00314936	MDBLsor1_00465	2.15113	0.206646	MDBLsor1_05535	2.23002	0.156479
MDBLsor1_11349	2.89154	0.0268118	MDBLsor1_03061	2.15086	0.0204613	MDBLsor1_08791	2.2299	0.0383413
MDBLsor1_02958	2.8881	0.200917	MDBLsor1_04708	2.14996	0.1056	MDBLsor1_03817	2.22608	0.0911419
MDBLsor1_02099	2.87943	0.00998821	MDBLsor1_09904	2.14584	0.121466	MDBLsor1_11200	2.2232	0.298233
MDBLsor1_11428	2.87746	0.0161557	MDBLsor1_03195	2.14567	0.121023	MDBLsor1_00521	2.21763	0.0650143
MDBLsor1_10312	2.87101	0.248593	MDBLsor1_07936	2.14465	0.0250371	MDBLsor1_03654	2.21168	0.116634
MDBLsor1_03268	2.86818	0.127411	MDBLsor1_11426	2.13859	0.231262	MDBLsor1_07306	2.20903	0.0564404
MDBLsor1_04890	2.864	0.0762358	MDBLsor1_01898	2.13321	0.0494834	MDBLsor1_03065	2.20707	0.0649179
MDBLsor1_11555	2.85989	0.0981448	MDBLsor1_12110	2.13267	0.269355	MDBLsor1_03066	2.20195	0.051283
MDBLsor1_05057	2.85551	0.00716828	MDBLsor1_06915	2.13046	0.0321474	MDBLsor1_08851	2.1935	0.30614
MDBLsor1_07767	2.85002	0.179926	MDBLsor1_08836	2.12907	0.226886	MDBLsor1_07220	2.19026	0.0887169
MDBLsor1_01588	2.83612	0.134508	MDBLsor1_01951	2.1275	0.188959	MDBLsor1_00668	2.18754	0.00973177
MDBLsor1_06690	2.81935	0.107494	MDBLsor1_08724	2.1274	0.229853	MDBLsor1_04072	2.18568	0.127993
MDBLsor1_09033	2.81618	0.0020163	MDBLsor1_11431	2.12261	0.0293151	MDBLsor1_06703	2.1846	0.0154592
MDBLsor1_00686	2.81462	0.12075	MDBLsor1_00466	2.12014	0.0431931	MDBLsor1_08402	2.1823	0.0455753
MDBLsor1_08030	2.81311	0.0829194	MDBLsor1_05642	2.11536	0.0867592	MDBLsor1_03204	2.18184	0.16124
MDBLsor1_11229	2.81311	0.0829194	MDBLsor1_08877	2.11414	0.117977	MDBLsor1_06437	2.17592	0.0159682
MDBLsor1_03887	2.8101	0.101721	MDBLsor1_08032	2.11397	0.177239	MDBLsor1_02856	2.16757	0.614129
MDBLsor1_11918	2.8092	0.0309839	MDBLsor1_08064	2.11397	0.177239	MDBLsor1_00812	2.16303	0.0843846
MDBLsor1_00367	2.80386	0.0813208	MDBLsor1_07294	2.11024	0.033274	MDBLsor1_00778	2.1551	0.207697
MDBLsor1_09877	2.79831	0.00192886	MDBLsor1_07900	2.10765	0.0189965	MDBLsor1_02981	2.14039	0.278238
MDBLsor1_04283	2.79648	0.00662073	MDBLsor1_00891	2.10742	0.170064	MDBLsor1_02664	2.13975	0.221798
MDBLsor1_09248	2.79048	0.0906498	MDBLsor1_04283	2.1066	0.275201	MDBLsor1_09541	2.13975	0.221798
MDBLsor1_03817	2.783	0.178365	MDBLsor1_10773	2.10618	0.0758064	MDBLsor1_02663	2.13745	0.0210652
MDBLsor1_06823	2.77555	0.238838	MDBLsor1_11362	2.10314	0.0646438	MDBLsor1_11762	2.12375	0.0780413
MDBLsor1_05598	2.76836	0.165878	MDBLsor1_10921	2.10013	0.0464894	MDBLsor1_01934	2.12109	0.102396
MDBLsor1_06009	2.76191	0.0398904	MDBLsor1_09809	2.09862	0.00628291	MDBLsor1_05665	2.12058	0.189902
MDBLsor1_10217	2.75467	0.0200612	MDBLsor1_05129	2.09695	0.127675	MDBLsor1_05782	2.12042	0.37696
MDBLsor1_10218	2.75467	0.0200612	MDBLsor1_05598	2.09304	0.00866739	MDBLsor1_11600	2.12037	0.266382
MDBLsor1_10219	2.75467	0.0200612	MDBLsor1_10070	2.08276	0.0106103	MDBLsor1_08049	2.11777	0.141464
MDBLsor1_10220	2.75467	0.0200612	MDBLsor1_04318	2.08153	0.00683493	MDBLsor1_03736	2.11677	0.0746206
MDBLsor1_10297	2.75467	0.0200612	MDBLsor1_05927	2.08019	0.0999984	MDBLsor1_09424	2.11363	0.00469219
MDBLsor1_10298	2.75467	0.0200612	MDBLsor1_05604	2.07962	0.322809	MDBLsor1_05437	2.10595	0.0612247
MDBLsor1_10299	2.75467	0.0200612	MDBLsor1_03459	2.07012	0.0079998	MDBLsor1_05672	2.10595	0.0612247
MDBLsor1_03070	2.75413	0.21979	MDBLsor1_07365	2.06331	0.28253	MDBLsor1_07608	2.10595	0.0658054
MDBLsor1_02164	2.74504	0.398919	MDBLsor1_04003	2.05321	0.0107587	MDBLsor1_06115	2.10269	0.0624258
MDBLsor1_01104	2.73386	0.320073	MDBLsor1_09159	2.05321	0.0107587	MDBLsor1_08356	2.09545	0.28558
MDBLsor1_03132	2.71648	0.0184815	MDBLsor1_01931	2.04987	0.00668642	MDBLsor1_00062	2.0947	0.0581655
MDBLsor1_02912	2.71121	0.0584745	MDBLsor1_05904	2.04915	0.00334773	MDBLsor1_01184	2.09332	0.0665237
MDBLsor1_10967	2.70691	0.0328296	MDBLsor1_11423	2.0475	0.0226383	MDBLsor1_04613	2.09067	0.208502
MDBLsor1_03395	2.70632	0.0799222	MDBLsor1_00087	2.04473	0.158893	MDBLsor1_01298	2.08912	0.148094
MDBLsor1_03570	2.70456	0.170208	MDBLsor1_00571	2.04267	0.0650126	MDBLsor1_11230	2.08554	0.0337545
MDBLsor1_06846	2.69506	0.403885	MDBLsor1_03470	2.0419	0.0780325	MDBLsor1_00616	2.08478	0.0134876
MDBLsor1_06887	2.69096	0.226693	MDBLsor1_02159	2.03972	0.127912	MDBLsor1_05874	2.07152	0.00251682
MDBLsor1_00767	2.68762	0.0325552	MDBLsor1_03395	2.03784	0.00992375	MDBLsor1_11883	2.06905	0.29057
MDBLsor1_08355	2.68755	0.287607	MDBLsor1_10433	2.03593	0.0109037	MDBLsor1_07352	2.06902	0.0392909
MDBLsor1_10272	2.68567	0.130679	MDBLsor1_00474	2.03562	0.11353	MDBLsor1_07355	2.06902	0.0392909
MDBLsor1_06142	2.67588	0.0561923	MDBLsor1_01772	2.03544	0.0832697	MDBLsor1_05855	2.06887	0.111975
MDBLsor1_01178	2.66421	0.0017123	MDBLsor1_00789	2.03336	0.00388512	MDBLsor1_07361	2.06645	0.198999
MDBLsor1_00607	2.664	0.0643307	MDBLsor1_06157	2.03226	0.088526	MDBLsor1_00780	2.05868	0.0711089
MDBLsor1_00435	2.6562	0.0451089	MDBLsor1_03709	2.03063	0.229904	MDBLsor1_06029	2.05058	0.539436
MDBLsor1_04075	2.65559	0.0140948	MDBLsor1_05914	2.02707	0.213664	MDBLsor1_03572	2.03875	0.229244
MDBLsor1_03654	2.65251	0.273278	MDBLsor1_00069	2.02683	0.360896	MDBLsor1_07750	2.03778	0.0625259
MDBLsor1_01105	2.64736	0.11954	MDBLsor1_00081	2.02683	0.360896	MDBLsor1_03673	2.03449	0.0181663
MDBLsor1_07944	2.64213	0.108398	MDBLsor1_02192	2.02227	0.0943581	MDBLsor1_01055	2.03248	0.258832
MDBLsor1_05881	2.64086	0.272905	MDBLsor1_08663	2.01984	0.477646	MDBLsor1_06834	2.03058	0.218179
MDBLsor1_00616	2.63871	0.105793	MDBLsor1_01199	2.01879	0.0265357	MDBLsor1_07780	2.03051	0.422859
MDBLsor1_08799	2.63803	0.283296	MDBLsor1_06057	2.01807	0.475567	MDBLsor1_05553	2.03028	0.21016
MDBLsor1_06717	2.63115	0.142979	MDBLsor1_04438	2.01645	0.0825932	MDBLsor1_05995	2.02932	0.144205
MDBLsor1_04625	2.62432	0.189687	MDBLsor1_03712	2.01576	0.0394383	MDBLsor1_05867	2.02769	0.0376737
MDBLsor1_01750	2.61846	0.1619	MDBLsor1_11509	2.01483	0.0882321	MDBLsor1_00887	2.02499	0.0427459
MDBLsor1_10922	2.61833	0.125413	MDBLsor1_03132	2.01366	0.0155488	MDBLsor1_03856	2.01221	0.331456
MDBLsor1_00978	2.61235	0.100151	MDBLsor1_01059	2.01059	0.122516	MDBLsor1_08720	2.01146	0.0618679
MDBLsor1_00385	2.6116	0.0188127	MDBLsor1_06747	2.00991	0.22427	MDBLsor1_07418	2.00966	0.0874745
MDBLsor1_07337	2.61081	0.00729366	MDBLsor1_11535	2.00332	0.118108	MDBLsor1_07661	1.99955	0.158484
MDBLsor1_05342	2.6106	0.139578	MDBLsor1_07736	2.00317	0.0421414	MDBLsor1_11222	1.99857	0.161659
MDBLsor1_08768	2.60486	0.213529	MDBLsor1_02993	2.00268	0.124995	MDBLsor1_11812	1.99844	0.0801513
MDBLsor1_06063	2.60467	0.0570857	MDBLsor1_09877	2.00259	0.0102892	MDBLsor1_07222	1.99807	0.099814
MDBLsor1_09142	2.60353	0.106896	MDBLsor1_06003	2.00016	0.00381424	MDBLsor1_05525	1.98972	0.121431
MDBLsor1_06914	2.60302	0.000882941	MDBLsor1_06035	1.99977	0.0962246	MDBLsor1_04879	1.98956	0.270364
MDBLsor1_11407	2.59606	0.0874084	MDBLsor1_02099	1.99885	0.250204	MDBLsor1_01931	1.98944	0.0568668
MDBLsor1_10463	2.59588	0.03638	MDBLsor1_02882	1.99776	0.454576	MDBLsor1_09382	1.98855	0.089964
MDBLsor1_09434	2.58617	0.277058	MDBLsor1_05874	1.99732	0.183216	MDBLsor1_03712	1.98639	0.129909
MDBLsor1_00889	2.58002	0.00211723	MDBLsor1_03648	1.99647	0.0810398	MDBLsor1_02100	1.98258	0.0593675
MDBLsor1_09816	2.57846	0.386564	MDBLsor1_11361	1.99539	0.144933	MDBLsor1_04390	1.98258	0.0593675
MDBLsor1_04925	2.57829	0.00337046	MDBLsor1_06088	1.99251	0.209259	MDBLsor1_03233	1.98104	0.0276456
MDBLsor1_10033	2.57765	0.131008	MDBLsor1_01260	1.99148	0.224774	MDBLsor1_09899	1.98052	0.348422
MDBLsor1_00656	2.57222	0.42454	MDBLsor1_03865	1.98856	0.045675	MDBLsor1_01881	1.97771	0.237223
MDBLsor1_01044	2.5681	0.0081865	MDBLsor1_03631	1.98719	0.0367813	MDBLsor1_01250	1.9747	0.167055
MDBLsor1_12159	2.56407	0.240857	MDBLsor1_02881	1.98714	0.0178535	MDBLsor1_10545	1.96745	0.0340637
MDBLsor1_05564	2.5602	0.139918	MDBLsor1_10967	1.98555	0.337645	MDBLsor1_08383	1.9578	0.27629
MDBLsor1_07736	2.55864	0.184524	MDBLsor1_00763	1.98097	0.216426	MDBLsor1_10329	1.94846	0.0878451
MDBLsor1_07406	2.55159	0.189766	MDBLsor1_01381	1.98093	0.113278	MDBLsor1_05604	1.94836	0.0393524
MDBLsor1_00448	2.551	0.0382206	MDBLsor1_11508	1.97285	0.0897412	MDBLsor1_11511	1.94759	0.0308909
MDBLsor1_05211	2.55022	0.0182551	MDBLsor1_03883	1.96713	0.316028	MDBLsor1_05204	1.9457	0.338089
MDBLsor1_05880	2.53963	0.0370397	MDBLsor1_01739	1.95469	0.140873	MDBLsor1_01763	1.94488	0.150086
MDBLsor1_05297	2.53716	0.0224435	MDBLsor1_03572	1.95238	0.392609	MDBLsor1_08216	1.94172	0.0520396
MDBLsor1_05303	2.53716	0.0224435	MDBLsor1_08793	1.95139	0.211887	MDBLsor1_04223	1.93844	0.0786069
MDBLsor1_03473	2.53382	0.332012	MDBLsor1_02553	1.94001	0.036946	MDBLsor1_00831	1.92478	0.168397
MDBLsor1_04499	2.53354	0.0287652	MDBLsor1_07521	1.93985	0.202488	MDBLsor1_09613	1.92291	0.27512
MDBLsor1_00062	2.53251	0.0225624	MDBLsor1_11460	1.93621	0.288458	MDBLsor1_09414	1.91975	0.228875
MDBLsor1_03196	2.52849	0.146266	MDBLsor1_06690	1.9357	0.169262	MDBLsor1_08817	1.91908	0.276654
MDBLsor1_11431	2.52694	0.247535	MDBLsor1_12156	1.93507	0.0271997	MDBLsor1_05742	1.91751	0.115475
MDBLsor1_02161	2.52047	0.00228763	MDBLsor1_04612	1.93305	0.0829437	MDBLsor1_04498	1.91495	0.152591
MDBLsor1_04071	2.51943	0.30762	MDBLsor1_05880	1.93032	0.0555379	MDBLsor1_00067	1.91414	0.21486
MDBLsor1_07371	2.51769	0.367728	MDBLsor1_02969	1.92783	0.285915	MDBLsor1_00129	1.91414	0.21486
MDBLsor1_03195	2.51497	0.137287	MDBLsor1_01892	1.92757	0.017436	MDBLsor1_00172	1.91414	0.21486
MDBLsor1_01722	2.51102	0.523666	MDBLsor1_11876	1.92469	0.295806	MDBLsor1_08719	1.91414	0.21486
MDBLsor1_05736	2.51102	0.523666	MDBLsor1_08069	1.92405	0.171327	MDBLsor1_10286	1.91407	0.378699
MDBLsor1_09983	2.50646	0.0196915	MDBLsor1_09268	1.92287	0.0482089	MDBLsor1_05172	1.91194	0.139798
MDBLsor1_05674	2.50555	0.0496475	MDBLsor1_08666	1.92274	0.0465698	MDBLsor1_11241	1.91	0.265979
MDBLsor1_05330	2.4981	0.189329	MDBLsor1_10189	1.91779	0.0646577	MDBLsor1_05589	1.9092	0.491614
MDBLsor1_03676	2.49525	0.0757077	MDBLsor1_08215	1.91651	0.0366004	MDBLsor1_01380	1.90569	0.23754
MDBLsor1_08383	2.49335	0.24159	MDBLsor1_06538	1.91376	0.0113085	MDBLsor1_04278	1.90567	0.0311476
MDBLsor1_04282	2.48322	0.169791	MDBLsor1_12050	1.91376	0.0113085	MDBLsor1_00473	1.90303	0.511643
MDBLsor1_05441	2.48074	0.038079	MDBLsor1_00436	1.9137	0.202745	MDBLsor1_11508	1.90116	0.112331
MDBLsor1_04613	2.47876	0.119096	MDBLsor1_04366	1.91347	0.346914	MDBLsor1_07321	1.89669	0.0404725
MDBLsor1_08245	2.46774	0.0144794	MDBLsor1_06952	1.91239	0.194292	MDBLsor1_08941	1.89508	0.111899
MDBLsor1_05129	2.46549	0.153053	MDBLsor1_06415	1.9115	0.0215034	MDBLsor1_09298	1.88884	0.18119
MDBLsor1_03758	2.46265	0.128793	MDBLsor1_00616	1.91085	0.0366766	MDBLsor1_10897	1.88731	0.363408
MDBLsor1_06899	2.45601	0.164821	MDBLsor1_06823	1.90387	0.00429594	MDBLsor1_00715	1.8863	0.124371
MDBLsor1_08957	2.45275	0.0405984	MDBLsor1_06906	1.90343	0.364787	MDBLsor1_04952	1.88493	0.146232
MDBLsor1_08813	2.44853	0.0647518	MDBLsor1_00367	1.90254	0.00423816	MDBLsor1_03268	1.8826	0.187389
MDBLsor1_05588	2.44563	0.138351	MDBLsor1_00421	1.90236	0.213263	MDBLsor1_07371	1.8825	0.0332651
MDBLsor1_03811	2.43144	0.00750279	MDBLsor1_03331	1.90224	0.186986	MDBLsor1_08180	1.88186	0.0044945
MDBLsor1_05784	2.42622	0.0701672	MDBLsor1_07988	1.90122	0.55729	MDBLsor1_10967	1.88153	0.0994914
MDBLsor1_11694	2.42558	0.156895	MDBLsor1_02876	1.90101	0.340716	MDBLsor1_01293	1.88094	0.385203
MDBLsor1_02909	2.42306	0.0211294	MDBLsor1_01977	1.9007	0.0362792	MDBLsor1_01753	1.88001	0.0380608
MDBLsor1_08599	2.42213	0.203027	MDBLsor1_00668	1.90051	0.0219181	MDBLsor1_10773	1.87472	0.131598
MDBLsor1_01931	2.4197	0.00410401	MDBLsor1_02364	1.89895	0.456294	MDBLsor1_05922	1.8745	0.196552
MDBLsor1_03533	2.41227	0.139232	MDBLsor1_08851	1.89733	0.446868	MDBLsor1_01178	1.87011	0.153118
MDBLsor1_05437	2.41066	0.0760073	MDBLsor1_10232	1.89466	0.011435	MDBLsor1_01448	1.86419	0.0280427
MDBLsor1_05672	2.41066	0.0760073	MDBLsor1_04194	1.89337	0.0788804	MDBLsor1_04176	1.85819	0.266443
MDBLsor1_03562	2.40946	0.32549	MDBLsor1_06471	1.89256	0.131698	MDBLsor1_01220	1.85621	0.0651209
MDBLsor1_00483	2.40242	0.404633	MDBLsor1_06527	1.89236	0.219097	MDBLsor1_07622	1.84457	0.105876
MDBLsor1_08900	2.40106	0.0477709	MDBLsor1_11447	1.88941	0.175851	MDBLsor1_04003	1.84219	0.00125195
MDBLsor1_06003	2.39864	0.23111	MDBLsor1_08900	1.88545	0.0206245	MDBLsor1_09159	1.84219	0.00125195
MDBLsor1_05046	2.39481	0.148787	MDBLsor1_11149	1.88403	0.511587	MDBLsor1_09183	1.83746	0.14199
MDBLsor1_12113	2.38558	0.0392434	MDBLsor1_05544	1.88242	0.0810566	MDBLsor1_01092	1.83679	0.0577088
MDBLsor1_01292	2.3854	0.36011	MDBLsor1_01766	1.87752	0.097922	MDBLsor1_01257	1.82381	0.0959122
MDBLsor1_04518	2.38324	0.0999433	MDBLsor1_09226	1.87745	0.00281898	MDBLsor1_00607	1.81948	0.113658
MDBLsor1_04319	2.3793	0.00200775	MDBLsor1_01105	1.87696	0.0870583	MDBLsor1_03075	1.81876	0.102408
MDBLsor1_06864	2.37735	0.0984524	MDBLsor1_07758	1.873	0.0290434	MDBLsor1_12086	1.81506	0.0127178
MDBLsor1_08381	2.37532	0.116582	MDBLsor1_03554	1.8728	0.029183	MDBLsor1_06914	1.81192	0.0762405
MDBLsor1_05119	2.37424	0.00669566	MDBLsor1_06854	1.86065	0.199235	MDBLsor1_06109	1.81183	0.2788
MDBLsor1_11741	2.3742	0.111002	MDBLsor1_00976	1.85993	0.10827	MDBLsor1_02356	1.80868	0.248915
MDBLsor1_08264	2.37029	0.0829252	MDBLsor1_09926	1.85793	0.00168918	MDBLsor1_11539	1.80581	0.00211573
MDBLsor1_01447	2.36584	0.148492	MDBLsor1_10087	1.85793	0.00168918	MDBLsor1_03672	1.80408	0.06452
MDBLsor1_07369	2.36491	0.103836	MDBLsor1_05815	1.85763	0.10634	MDBLsor1_11646	1.79971	0.0903678
MDBLsor1_00695	2.35957	0.255235	MDBLsor1_05176	1.8566	0.00322382	MDBLsor1_06820	1.79915	0.126403
MDBLsor1_00943	2.35858	0.21932	MDBLsor1_04735	1.85602	0.17533	MDBLsor1_08187	1.7904	0.000709859
MDBLsor1_07727	2.35745	0.137369	MDBLsor1_01174	1.85504	0.0167355	MDBLsor1_07956	1.78889	0.0302187
MDBLsor1_00715	2.35475	0.482584	MDBLsor1_06693	1.85486	0.101815	MDBLsor1_11431	1.78636	0.172376
MDBLsor1_01613	2.35437	0.00176072	MDBLsor1_06819	1.85461	0.122262	MDBLsor1_05469	1.78	0.00322273
MDBLsor1_01615	2.35437	0.00176072	MDBLsor1_08355	1.85418	0.279629	MDBLsor1_00292	1.77404	0.180931
MDBLsor1_03151	2.34937	0.22478	MDBLsor1_10904	1.85255	0.000485428	MDBLsor1_06305	1.76929	0.139318
MDBLsor1_09020	2.34038	0.113397	MDBLsor1_03935	1.85041	0.0153599	MDBLsor1_00433	1.76665	0.217821
MDBLsor1_11396	2.33862	0.213926	MDBLsor1_06476	1.84724	0.0250394	MDBLsor1_00541	1.76599	0.00258381
MDBLsor1_02632	2.33837	0.247225	MDBLsor1_05469	1.84652	0.359644	MDBLsor1_08234	1.7652	0.0444831
MDBLsor1_05907	2.33419	0.487172	MDBLsor1_09298	1.84444	0.0155195	MDBLsor1_09058	1.76334	0.180923
MDBLsor1_03468	2.33144	0.0422619	MDBLsor1_11711	1.84285	0.194367	MDBLsor1_02993	1.75996	0.287772
MDBLsor1_09979	2.32535	0.0245851	MDBLsor1_11013	1.84182	0.0400266	MDBLsor1_04099	1.75664	0.107269
MDBLsor1_02100	2.32392	0.0260068	MDBLsor1_04371	1.84157	0.122121	MDBLsor1_05904	1.75569	0.306469
MDBLsor1_04390	2.32392	0.0260068	MDBLsor1_02507	1.8406	0.0648267	MDBLsor1_07894	1.75532	0.492302
MDBLsor1_06926	2.32003	0.056763	MDBLsor1_08605	1.83873	0.358532	MDBLsor1_09117	1.75478	0.0113473
MDBLsor1_06471	2.31687	0.304956	MDBLsor1_00621	1.83858	0.0583904	MDBLsor1_02225	1.75298	0.19566
MDBLsor1_00480	2.31491	0.0146672	MDBLsor1_05911	1.83345	0.0730152	MDBLsor1_09047	1.75226	0.15305
MDBLsor1_00474	2.31482	0.0633532	MDBLsor1_08799	1.83262	0.117438	MDBLsor1_08885	1.75039	0.0193428
MDBLsor1_10353	2.31066	0.0037224	MDBLsor1_01583	1.828	0.0186202	MDBLsor1_08886	1.75039	0.0193428
MDBLsor1_11466	2.30644	0.148342	MDBLsor1_12010	1.82476	0.0214654	MDBLsor1_10463	1.74772	0.0142478
MDBLsor1_12054	2.30443	0.140877	MDBLsor1_00660	1.82146	0.0342303	MDBLsor1_10971	1.74628	0.495224
MDBLsor1_00622	2.30388	0.226148	MDBLsor1_05775	1.82073	0.00928542	MDBLsor1_00630	1.74556	0.368275
MDBLsor1_11876	2.30085	0.212805	MDBLsor1_01039	1.81127	0.0604542	MDBLsor1_03676	1.74352	0.182688
MDBLsor1_05085	2.29844	0.0014396	MDBLsor1_09591	1.81121	0.204814	MDBLsor1_00849	1.73323	0.18275
MDBLsor1_03302	2.29832	0.0741857	MDBLsor1_12154	1.81052	0.0511982	MDBLsor1_11698	1.73299	0.0378741
MDBLsor1_11404	2.29653	0.28076	MDBLsor1_03534	1.80446	0.215799	MDBLsor1_03352	1.72618	0.277143
MDBLsor1_01089	2.29642	0.244946	MDBLsor1_01144	1.80438	0.558525	MDBLsor1_04518	1.72204	0.170357
MDBLsor1_01452	2.29186	0.012905	MDBLsor1_04374	1.80381	0.281786	MDBLsor1_04916	1.71973	0.0948756
MDBLsor1_01453	2.29186	0.012905	MDBLsor1_01650	1.80262	0.114178	MDBLsor1_01953	1.71856	0.40625
MDBLsor1_07735	2.2882	0.212231	MDBLsor1_06596	1.80195	0.306139	MDBLsor1_02302	1.7163	0.0122098
MDBLsor1_05628	2.28287	0.0496143	MDBLsor1_10431	1.8002	0.478348	MDBLsor1_00064	1.71108	0.257192
MDBLsor1_06854	2.2825	0.145378	MDBLsor1_04282	1.79791	0.360479	MDBLsor1_07845	1.70995	0.243824
MDBLsor1_10937	2.27867	0.0787884	MDBLsor1_08381	1.79571	0.421565	MDBLsor1_04961	1.70718	0.159205
MDBLsor1_06945	2.27594	0.123004	MDBLsor1_02551	1.79105	0.12734	MDBLsor1_02955	1.70539	0.119519
MDBLsor1_02696	2.275	0.377154	MDBLsor1_10353	1.78841	0.228711	MDBLsor1_05564	1.70457	0.292271
MDBLsor1_02898	2.26883	0.00887255	MDBLsor1_11708	1.7865	0.315373	MDBLsor1_00476	1.70372	0.259366
MDBLsor1_07013	2.26302	0.0300184	MDBLsor1_07644	1.78612	0.420488	MDBLsor1_00478	1.70372	0.259366
MDBLsor1_10863	2.25661	0.0417687	MDBLsor1_03316	1.78551	0.366915	MDBLsor1_11466	1.70244	0.135752
MDBLsor1_04736	2.25628	0.0764579	MDBLsor1_02230	1.78151	0.0658714	MDBLsor1_06009	1.70234	0.0391155
MDBLsor1_11384	2.2549	0.335409	MDBLsor1_07369	1.77954	0.271343	MDBLsor1_08563	1.70133	0.0563505
MDBLsor1_12156	2.25157	0.12168	MDBLsor1_05223	1.77525	0.0876768	MDBLsor1_07038	1.70096	0.0597401
MDBLsor1_06954	2.2515	0.181902	MDBLsor1_08219	1.7746	0.0333172	MDBLsor1_05753	1.69795	0.139729
MDBLsor1_06093	2.24796	0.0192955	MDBLsor1_08777	1.77393	0.0731708	MDBLsor1_02876	1.69632	0.230727
MDBLsor1_08303	2.24575	0.108336	MDBLsor1_07754	1.77306	0.0717663	MDBLsor1_11622	1.69607	0.31341
MDBLsor1_01554	2.2453	0.260538	MDBLsor1_03192	1.77304	0.40318	MDBLsor1_04974	1.69247	0.280346
MDBLsor1_02144	2.24226	0.164042	MDBLsor1_05593	1.77184	0.0315398	MDBLsor1_03834	1.68297	0.428653
MDBLsor1_02564	2.23696	0.0931662	MDBLsor1_00825	1.76926	0.148793	MDBLsor1_09323	1.68297	0.428653
MDBLsor1_09261	2.23409	0.0261435	MDBLsor1_02663	1.76756	0.0732742	MDBLsor1_00468	1.68135	0.660473
MDBLsor1_05876	2.23181	0.110968	MDBLsor1_11501	1.76455	0.149703	MDBLsor1_02118	1.67914	0.463239
MDBLsor1_05209	2.23098	0.0806389	MDBLsor1_06009	1.76377	0.00579547	MDBLsor1_11106	1.67872	0.000994117
MDBLsor1_01978	2.23044	0.122139	MDBLsor1_06080	1.7629	0.012079	MDBLsor1_08822	1.67805	0.00131495
MDBLsor1_08815	2.22987	0.133591	MDBLsor1_11646	1.76251	0.0346372	MDBLsor1_09389	1.67413	0.0889168
MDBLsor1_11324	2.22565	0.312176	MDBLsor1_03196	1.76187	0.124001	MDBLsor1_01984	1.67218	0.257589
MDBLsor1_05153	2.2227	0.397481	MDBLsor1_08303	1.76045	0.0531844	MDBLsor1_03019	1.67141	0.446906
MDBLsor1_00357	2.22129	0.00738375	MDBLsor1_02020	1.75862	0.235425	MDBLsor1_06874	1.67114	0.257827
MDBLsor1_03046	2.22099	0.325179	MDBLsor1_03758	1.75752	0.0559416	MDBLsor1_00953	1.66929	0.0755873
MDBLsor1_01265	2.21867	0.352698	MDBLsor1_04412	1.75252	0.102245	MDBLsor1_05750	1.66532	0.300854
MDBLsor1_04719	2.21714	0.0312836	MDBLsor1_10783	1.75151	0.427258	MDBLsor1_06892	1.6638	0.351705
REV__MDBLsor1_08218	2.21714	0.0312836	MDBLsor1_05211	1.74998	0.362476	MDBLsor1_03275	1.66354	0.426163
MDBLsor1_04384	2.21484	0.0258461	MDBLsor1_00057	1.74865	0.0495718	MDBLsor1_02576	1.66084	0.406258
MDBLsor1_00810	2.21216	0.023654	MDBLsor1_02942	1.74724	0.113384	MDBLsor1_11582	1.65819	0.0236698
MDBLsor1_00069	2.21056	0.234406	MDBLsor1_00397	1.73762	0.3223	MDBLsor1_08938	1.64972	0.03299
MDBLsor1_00081	2.21056	0.234406	MDBLsor1_05723	1.73517	0.314249	MDBLsor1_07789	1.64687	0.0858355
MDBLsor1_06732	2.20791	0.238375	MDBLsor1_01891	1.7345	0.277873	CON__Q0VBK2	1.64445	0.552239
MDBLsor1_01260	2.20746	0.197135	MDBLsor1_04285	1.73369	0.419549	MDBLsor1_09028	1.64445	0.552239
MDBLsor1_01364	2.20591	0.00794296	MDBLsor1_04028	1.73353	0.197967	MDBLsor1_07701	1.64349	0.165287
MDBLsor1_00708	2.2032	0.364861	MDBLsor1_05665	1.7327	0.0958101	MDBLsor1_01739	1.6404	0.43969
MDBLsor1_08135	2.20289	0.226005	MDBLsor1_02970	1.72651	0.0404491	MDBLsor1_00696	1.6402	0.168821
MDBLsor1_06862	2.19736	0.122872	MDBLsor1_07730	1.72524	0.236866	MDBLsor1_06721	1.63525	0.0410131
MDBLsor1_03938	2.19416	0.178007	MDBLsor1_06018	1.72475	0.00270453	MDBLsor1_12071	1.63501	0.119729
MDBLsor1_11406	2.19096	0.0271163	MDBLsor1_09301	1.72475	0.00270453	MDBLsor1_06234	1.63214	0.215744
MDBLsor1_07855	2.18869	0.0466664	MDBLsor1_11129	1.72461	0.340812	MDBLsor1_08023	1.62948	0.31749
MDBLsor1_11449	2.18598	0.0137754	MDBLsor1_05687	1.72175	0.228318	MDBLsor1_00675	1.62861	0.0939853
MDBLsor1_06080	2.1859	0.228018	MDBLsor1_07410	1.71955	0.17228	MDBLsor1_03195	1.62656	0.103012
MDBLsor1_04249	2.18312	0.15753	MDBLsor1_05609	1.71318	0.045549	MDBLsor1_06786	1.62505	0.0854978
MDBLsor1_02246	2.18211	0.201149	MDBLsor1_01751	1.71295	0.256676	MDBLsor1_00208	1.61972	0.0932415
MDBLsor1_08165	2.18183	0.252663	MDBLsor1_00114	1.71285	0.3353	MDBLsor1_11356	1.61906	0.0233524
MDBLsor1_08166	2.18183	0.252663	MDBLsor1_12054	1.71281	0.119683	MDBLsor1_10346	1.61633	0.106617
MDBLsor1_08720	2.18172	0.0849541	MDBLsor1_11200	1.71165	0.198408	MDBLsor1_02958	1.61516	0.155444
MDBLsor1_00057	2.18003	0.273406	MDBLsor1_09883	1.71144	0.30563	MDBLsor1_03791	1.61311	0.106986
MDBLsor1_07418	2.17767	0.377928	MDBLsor1_04890	1.71121	0.0108096	MDBLsor1_08385	1.61169	0.203724
MDBLsor1_03631	2.17743	0.0921027	MDBLsor1_00214	1.71101	0.0383027	MDBLsor1_05673	1.61066	0.617315
MDBLsor1_10080	2.1722	0.0892175	MDBLsor1_11407	1.71078	0.109221	MDBLsor1_10431	1.60992	0.444171
MDBLsor1_02250	2.16976	0.171765	MDBLsor1_06144	1.71022	0.516657	MDBLsor1_10161	1.60909	0.249124
MDBLsor1_05558	2.16941	0.0622048	MDBLsor1_07990	1.70844	0.00265323	MDBLsor1_03147	1.60248	0.180539
MDBLsor1_00518	2.16538	0.109863	MDBLsor1_05674	1.7079	0.139003	MDBLsor1_02357	1.60161	0.367105
MDBLsor1_03077	2.16039	0.066204	MDBLsor1_10926	1.70394	0.210646	MDBLsor1_10070	1.60141	0.287633
MDBLsor1_10189	2.15414	0.0349176	MDBLsor1_09382	1.70378	0.11637	MDBLsor1_06267	1.59834	0.226069
MDBLsor1_00915	2.15099	0.0206317	MDBLsor1_07406	1.70325	0.158171	MDBLsor1_12010	1.59694	0.190352
MDBLsor1_01524	2.14826	0.0465816	MDBLsor1_07412	1.70146	0.481931	MDBLsor1_05457	1.59634	0.301378
MDBLsor1_06144	2.147	0.000243595	MDBLsor1_07833	1.70042	0.087642	MDBLsor1_07046	1.59436	0.378423
MDBLsor1_03200	2.14497	0.439682	MDBLsor1_03604	1.69963	0.0172812	MDBLsor1_10279	1.59318	0.00192928
MDBLsor1_11775	2.14363	0.0408155	MDBLsor1_08264	1.69839	0.0559841	MDBLsor1_02041	1.59103	0.181674
MDBLsor1_11361	2.14291	0.48487	MDBLsor1_05305	1.69832	0.155133	MDBLsor1_10937	1.58883	0.0837345
MDBLsor1_10390	2.14242	0.433896	MDBLsor1_02857	1.6967	0.237722	MDBLsor1_01754	1.58718	0.379721
MDBLsor1_06812	2.13887	0.370289	MDBLsor1_09899	1.69556	0.515363	MDBLsor1_11040	1.58528	0.203415
MDBLsor1_05838	2.13003	0.334932	MDBLsor1_08878	1.69155	0.220071	MDBLsor1_05854	1.58339	0.30677
MDBLsor1_03865	2.12841	0.104435	MDBLsor1_06846	1.69154	0.120133	MDBLsor1_00817	1.5815	0.221471
MDBLsor1_01174	2.12146	0.0546388	MDBLsor1_01387	1.68521	0.184302	MDBLsor1_03967	1.58124	0.137956
MDBLsor1_04318	2.12137	0.227436	MDBLsor1_01313	1.68361	0.219589	MDBLsor1_02360	1.5802	0.0816405
MDBLsor1_04317	2.12064	0.080584	MDBLsor1_07949	1.68181	0.476862	MDBLsor1_06840	1.58001	0.188593
MDBLsor1_00521	2.11941	0.0859211	MDBLsor1_12111	1.67909	0.156494	MDBLsor1_10891	1.57959	0.0101002
MDBLsor1_08645	2.11898	0.213367	MDBLsor1_02135	1.67701	0.0493964	MDBLsor1_11747	1.57818	0.540792
MDBLsor1_00718	2.11669	0.311088	MDBLsor1_01448	1.67397	0.201349	MDBLsor1_01956	1.57674	0.335673
MDBLsor1_09771	2.11669	0.311088	MDBLsor1_11511	1.67224	0.177256	MDBLsor1_00585	1.57637	0.149175
MDBLsor1_10773	2.11452	0.277076	MDBLsor1_02319	1.67084	0.164094	MDBLsor1_09439	1.57371	0.116071
MDBLsor1_10926	2.11291	0.0566304	MDBLsor1_08450	1.67084	0.164094	MDBLsor1_08212	1.57321	0.228174
MDBLsor1_07882	2.10831	0.181242	MDBLsor1_07074	1.66841	0.00277689	MDBLsor1_09014	1.57026	0.224128
MDBLsor1_04428	2.10803	0.173526	MDBLsor1_02250	1.66699	0.091407	MDBLsor1_05058	1.56747	0.104262
MDBLsor1_06941	2.107	0.0219266	MDBLsor1_03322	1.66597	0.315006	MDBLsor1_03697	1.56635	0.315609
MDBLsor1_00541	2.10536	0.00184146	MDBLsor1_04854	1.66544	0.492474	MDBLsor1_04542	1.56584	0.09131
MDBLsor1_10991	2.10006	0.0594598	MDBLsor1_02597	1.6648	0.391479	MDBLsor1_08303	1.56497	0.110977
MDBLsor1_11882	2.0982	0.0906499	MDBLsor1_01265	1.6645	0.173824	MDBLsor1_12111	1.56429	0.0362054
MDBLsor1_01039	2.09711	0.189393	MDBLsor1_02575	1.6638	0.165017	MDBLsor1_08135	1.56057	0.403087
MDBLsor1_00981	2.09509	0.360397	MDBLsor1_10859	1.66349	0.199582	MDBLsor1_10676	1.55726	0.0428564
MDBLsor1_06187	2.09445	0.084279	MDBLsor1_00810	1.66214	0.249207	MDBLsor1_08815	1.55625	0.0716556
MDBLsor1_07409	2.09287	0.321739	MDBLsor1_00067	1.66185	0.204392	MDBLsor1_05153	1.55566	0.175733
MDBLsor1_01898	2.09133	0.233008	MDBLsor1_00129	1.66185	0.204392	MDBLsor1_02153	1.55424	0.282595
MDBLsor1_00945	2.09059	0.141526	MDBLsor1_00172	1.66185	0.204392	MDBLsor1_02155	1.55424	0.282595
MDBLsor1_00697	2.08937	0.0130724	MDBLsor1_08719	1.66185	0.204392	MDBLsor1_03296	1.55048	0.0430814
MDBLsor1_07758	2.08632	0.00214114	MDBLsor1_01745	1.65972	0.171828	MDBLsor1_10380	1.54963	0.106223
MDBLsor1_06049	2.08405	0.0706702	MDBLsor1_01722	1.65903	0.474097	MDBLsor1_04371	1.54839	0.0149196
MDBLsor1_06035	2.08258	0.277462	MDBLsor1_05736	1.65903	0.474097	MDBLsor1_11708	1.54838	0.138074
MDBLsor1_11585	2.08249	0.298238	MDBLsor1_07764	1.65867	0.0999025	MDBLsor1_09814	1.54255	0.360445
MDBLsor1_02993	2.07912	0.0979033	MDBLsor1_01217	1.65782	0.138847	MDBLsor1_11580	1.53719	0.411654
MDBLsor1_04484	2.07628	0.166266	MDBLsor1_00360	1.65719	0.302468	MDBLsor1_08069	1.53638	0.362351
MDBLsor1_05482	2.0749	0.0138431	MDBLsor1_03185	1.65689	0.200612	MDBLsor1_00937	1.53292	0.491093
MDBLsor1_10555	2.07439	0.0994241	MDBLsor1_07882	1.65626	0.345545	MDBLsor1_03259	1.53124	0.157317
MDBLsor1_08836	2.07404	0.250216	MDBLsor1_01623	1.65549	0.128432	MDBLsor1_07217	1.52939	0.282957
MDBLsor1_11509	2.07383	0.239468	MDBLsor1_07855	1.65402	0.159757	MDBLsor1_03570	1.5263	0.318218
MDBLsor1_08850	2.07251	0.170278	MDBLsor1_01524	1.65351	0.0999432	MDBLsor1_07494	1.52607	0.206718
MDBLsor1_09312	2.06968	0.113432	MDBLsor1_03637	1.65334	0.184307	MDBLsor1_10188	1.52351	0.487658
MDBLsor1_01448	2.06929	0.0198444	MDBLsor1_08957	1.65329	0.252236	MDBLsor1_01011	1.52213	0.0296783
MDBLsor1_06521	2.06868	0.272985	MDBLsor1_10350	1.65237	0.0369444	MDBLsor1_03151	1.51601	0.00170615
MDBLsor1_12010	2.06722	0.323357	MDBLsor1_00622	1.65105	0.128857	MDBLsor1_04481	1.50882	0.00270427
MDBLsor1_12019	2.06641	0.0628179	MDBLsor1_00065	1.64989	0.0871459	MDBLsor1_09850	1.5009	0.567859
MDBLsor1_02168	2.06539	0.0456094	MDBLsor1_03791	1.64922	0.386319	MDBLsor1_08657	1.49943	0.242798
MDBLsor1_09942	2.06315	0.00663808	MDBLsor1_00966	1.6481	0.144024	MDBLsor1_05646	1.49357	0.41239
MDBLsor1_09943	2.06315	0.00663808	MDBLsor1_10270	1.64788	0.146398	MDBLsor1_04622	1.49012	0.33711
MDBLsor1_08666	2.05199	0.112595	MDBLsor1_06812	1.64772	0.445343	MDBLsor1_04318	1.49007	0.333706
MDBLsor1_03316	2.04736	0.145269	MDBLsor1_10163	1.64743	0.00907445	MDBLsor1_02099	1.489	0.331702
MDBLsor1_03720	2.04674	0.174518	MDBLsor1_06862	1.64731	0.0813804	MDBLsor1_01645	1.48361	0.10063
MDBLsor1_02970	2.04459	0.0492083	MDBLsor1_06899	1.6468	0.0770422	MDBLsor1_09655	1.48361	0.10063
MDBLsor1_03051	2.03824	0.200482	MDBLsor1_11686	1.64529	0.29889	MDBLsor1_05509	1.48317	0.00201903
MDBLsor1_06121	2.03196	0.463548	MDBLsor1_10012	1.64504	0.203367	MDBLsor1_04499	1.48009	0.177286
MDBLsor1_07046	2.03122	0.33357	MDBLsor1_10217	1.64489	0.0935972	MDBLsor1_04864	1.47964	0.163252
MDBLsor1_08222	2.03065	0.212427	MDBLsor1_10218	1.64489	0.0935972	MDBLsor1_00834	1.47848	0.454572
MDBLsor1_09226	2.0264	0.130196	MDBLsor1_10219	1.64489	0.0935972	MDBLsor1_10460	1.47525	0.0135882
MDBLsor1_10329	2.02464	0.319133	MDBLsor1_10220	1.64489	0.0935972	MDBLsor1_12158	1.47277	0.20833
MDBLsor1_02046	2.02416	0.0388138	MDBLsor1_10297	1.64489	0.0935972	MDBLsor1_00664	1.47036	0.0450255
MDBLsor1_08211	2.02117	0.105466	MDBLsor1_10298	1.64489	0.0935972	MDBLsor1_02358	1.46581	0.116804
MDBLsor1_03147	2.01854	0.201209	MDBLsor1_10299	1.64489	0.0935972	MDBLsor1_10325	1.46309	0.51788
MDBLsor1_00801	2.01847	0.0922867	MDBLsor1_06093	1.64439	0.0462724	MDBLsor1_09877	1.46223	0.0506646
MDBLsor1_00103	2.01803	0.337634	MDBLsor1_05907	1.64364	0.250762	MDBLsor1_02880	1.4572	0.402002
MDBLsor1_01057	2.01573	0.294926	MDBLsor1_00483	1.64192	0.0854068	MDBLsor1_05627	1.45559	0.0651072
MDBLsor1_06437	2.01234	0.429595	MDBLsor1_08332	1.64141	0.0083967	MDBLsor1_05842	1.4486	0.101888
MDBLsor1_00768	2.00795	0.0640389	MDBLsor1_06313	1.641	0.0563764	MDBLsor1_07825	1.44781	0.367151
MDBLsor1_00660	2.00591	0.281418	MDBLsor1_11775	1.63995	0.0535473	MDBLsor1_03735	1.44697	0.0445934
MDBLsor1_03612	2.00388	0.100602	MDBLsor1_02194	1.63835	0.243742	MDBLsor1_04472	1.44612	0.612984
MDBLsor1_00585	2.0029	0.125711	MDBLsor1_08776	1.63761	0.47205	MDBLsor1_02046	1.44607	0.395517
MDBLsor1_01412	2.00205	0.322973	MDBLsor1_06909	1.63613	0.166459	MDBLsor1_03604	1.44588	0.0962875
MDBLsor1_01892	2.00046	0.0328331	MDBLsor1_00205	1.63596	0.0561455	MDBLsor1_11384	1.44135	0.375467
MDBLsor1_00668	1.998	0.0203128	MDBLsor1_06006	1.63553	0.481481	MDBLsor1_05650	1.44089	0.376503
MDBLsor1_05609	1.99664	0.332766	MDBLsor1_05535	1.63481	0.244356	MDBLsor1_09580	1.43955	0.0375026
MDBLsor1_11693	1.99559	0.0352621	MDBLsor1_01009	1.63222	0.170556	MDBLsor1_11766	1.4387	0.247826
MDBLsor1_00065	1.99421	0.219582	MDBLsor1_07290	1.62989	0.213885	MDBLsor1_11338	1.436	0.310548
MDBLsor1_08812	1.99419	0.203894	MDBLsor1_06275	1.6294	0.2266	MDBLsor1_05687	1.43439	0.0845594
MDBLsor1_07806	1.99297	0.295499	MDBLsor1_09791	1.62742	0.29388	MDBLsor1_08403	1.43131	0.231786
MDBLsor1_00789	1.99249	0.500194	MDBLsor1_04484	1.62225	0.140414	MDBLsor1_07489	1.42895	0.283635
MDBLsor1_07140	1.99226	0.156372	MDBLsor1_03562	1.62086	0.031874	MDBLsor1_11563	1.42888	0.507011
MDBLsor1_01092	1.98961	0.212288	MDBLsor1_00945	1.62023	0.151849	MDBLsor1_00627	1.42775	0.139184
MDBLsor1_05815	1.98857	0.39093	MDBLsor1_00398	1.61952	0.0387051	MDBLsor1_11163	1.4247	0.454414
MDBLsor1_05789	1.98841	0.00335508	MDBLsor1_01750	1.6174	0.153062	MDBLsor1_12051	1.42149	0.55224
MDBLsor1_04278	1.98738	0.00797613	MDBLsor1_06155	1.61708	0.0961072	MDBLsor1_10779	1.41948	0.198288
MDBLsor1_05894	1.98709	0.206256	MDBLsor1_03802	1.61646	0.274347	MDBLsor1_03470	1.41208	0.428942
MDBLsor1_00466	1.98573	0.0399889	MDBLsor1_04518	1.61627	0.089604	MDBLsor1_07960	1.412	0.701524
MDBLsor1_07056	1.98457	0.622195	MDBLsor1_02723	1.61184	0.2684	MDBLsor1_01533	1.41039	0.563393
MDBLsor1_00070	1.98336	0.228654	MDBLsor1_11698	1.6111	0.452199	MDBLsor1_10312	1.40962	0.240688
MDBLsor1_05842	1.9826	0.341926	MDBLsor1_05865	1.61064	0.0195749	MDBLsor1_06346	1.40809	0.535664
MDBLsor1_05223	1.98188	0.263127	MDBLsor1_02885	1.60886	0.287061	MDBLsor1_12162	1.40694	0.0409992
MDBLsor1_08791	1.98003	0.242587	MDBLsor1_06123	1.60842	0.000316292	MDBLsor1_04719	1.40301	0.0407798
MDBLsor1_06693	1.9763	0.235803	MDBLsor1_01978	1.60824	0.0553747	REV__MDBLsor1_08218	1.40301	0.0407798
MDBLsor1_03802	1.97489	0.000161464	MDBLsor1_00970	1.60747	0.122513	MDBLsor1_02841	1.40167	0.222775
MDBLsor1_11707	1.97404	0.0424563	MDBLsor1_01447	1.60666	0.293475	MDBLsor1_06140	1.39884	0.513491
MDBLsor1_07828	1.97335	0.00417127	MDBLsor1_04341	1.60588	0.448392	MDBLsor1_01279	1.39863	0.124131
MDBLsor1_04596	1.97251	0.244247	MDBLsor1_07046	1.60397	0.310337	MDBLsor1_09926	1.39827	0.0845092
REV__MDBLsor1_04596	1.97251	0.244247	MDBLsor1_00585	1.60297	0.15605	MDBLsor1_10087	1.39827	0.0845092
MDBLsor1_03213	1.9714	0.118716	MDBLsor1_07735	1.60239	0.176952	MDBLsor1_05506	1.39683	0.344531
MDBLsor1_04630	1.96846	0.160353	MDBLsor1_05706	1.60227	0.191661	MDBLsor1_04337	1.39645	0.0833567
MDBLsor1_03182	1.96679	0.249546	MDBLsor1_11406	1.60129	0.14272	MDBLsor1_05857	1.3955	0.569814
MDBLsor1_01009	1.96529	0.0999501	MDBLsor1_06826	1.60111	0.238915	MDBLsor1_08021	1.39389	0.638761
MDBLsor1_00444	1.96525	0.0864502	MDBLsor1_07845	1.60104	0.0485756	MDBLsor1_08771	1.39342	0.327778
MDBLsor1_06155	1.96469	0.0854144	MDBLsor1_05894	1.60031	0.133815	MDBLsor1_05064	1.39054	0.454725
MDBLsor1_06596	1.96447	0.19621	MDBLsor1_10009	1.59857	0.0648658	MDBLsor1_05072	1.39054	0.454725
MDBLsor1_08183	1.96063	0.317054	MDBLsor1_10903	1.59828	0.186872	MDBLsor1_00708	1.38841	0.198747
MDBLsor1_04288	1.95775	0.343378	MDBLsor1_08563	1.5973	0.0459976	MDBLsor1_03156	1.38581	0.61753
MDBLsor1_02839	1.95292	0.433305	MDBLsor1_07634	1.59594	0.119663	MDBLsor1_09432	1.38564	0.368085
MDBLsor1_05874	1.9482	0.0437206	MDBLsor1_06249	1.59539	0.0355589	MDBLsor1_05526	1.38442	0.0222956
MDBLsor1_00436	1.94783	0.122535	MDBLsor1_05744	1.59499	0.1195	MDBLsor1_05549	1.38268	0.154768
MDBLsor1_08709	1.94725	0.336328	MDBLsor1_08850	1.59482	0.10924	MDBLsor1_02969	1.38075	0.604513
MDBLsor1_08663	1.94444	0.45724	MDBLsor1_00835	1.59471	0.0250127	MDBLsor1_01977	1.38005	0.508811
MDBLsor1_01508	1.94127	0.457329	MDBLsor1_02046	1.59445	0.0764309	MDBLsor1_11086	1.37877	0.553814
MDBLsor1_00621	1.94105	0.0303166	MDBLsor1_00768	1.59434	0.135198	MDBLsor1_04333	1.3761	0.203329
MDBLsor1_04866	1.94051	0.34076	MDBLsor1_06834	1.59355	0.0219064	MDBLsor1_09263	1.37532	0.371175
MDBLsor1_00910	1.93356	0.238931	MDBLsor1_06631	1.59314	0.176794	MDBLsor1_01317	1.37149	0.268552
MDBLsor1_08215	1.93219	0.032895	MDBLsor1_01463	1.58897	0.253379	MDBLsor1_11450	1.37072	0.393733
MDBLsor1_06848	1.92909	0.115821	MDBLsor1_10883	1.58839	0.646408	MDBLsor1_07084	1.37069	0.0419509
MDBLsor1_00471	1.92715	0.208738	MDBLsor1_07126	1.5881	0.257783	MDBLsor1_02564	1.36886	0.234709
MDBLsor1_01217	1.92384	0.197193	MDBLsor1_12024	1.5881	0.257783	MDBLsor1_11497	1.36845	0.505707
MDBLsor1_08212	1.92029	0.0386102	MDBLsor1_04709	1.58761	0.0475612	MDBLsor1_11406	1.36471	0.096416
MDBLsor1_07288	1.91981	0.39571	MDBLsor1_09958	1.58567	0.345483	MDBLsor1_08300	1.36261	0.693171
MDBLsor1_01934	1.91918	0.104785	MDBLsor1_11476	1.58478	0.0556433	MDBLsor1_09883	1.36149	0.383471
MDBLsor1_05500	1.91808	0.0158539	MDBLsor1_01683	1.58287	0.218928	MDBLsor1_06737	1.35894	0.182103
MDBLsor1_05549	1.91777	0.13987	MDBLsor1_03938	1.58278	0.416168	MDBLsor1_11775	1.35701	0.479243
MDBLsor1_01883	1.91687	0.0602472	MDBLsor1_11692	1.58254	0.218681	MDBLsor1_00772	1.35668	0.459251
MDBLsor1_08553	1.91006	0.49466	MDBLsor1_08216	1.58254	0.284278	MDBLsor1_10189	1.35624	0.340862
MDBLsor1_06469	1.90877	0.424077	MDBLsor1_00607	1.58097	0.127679	MDBLsor1_06006	1.35596	0.122686
MDBLsor1_07447	1.90877	0.424077	MDBLsor1_04533	1.58065	0.119881	MDBLsor1_08900	1.35516	0.224521
MDBLsor1_03604	1.90841	0.0203547	MDBLsor1_04596	1.58053	0.256359	MDBLsor1_05654	1.35434	0.47758
MDBLsor1_05665	1.90726	0.143394	REV__MDBLsor1_04596	1.58053	0.256359	MDBLsor1_06171	1.3496	0.426345
MDBLsor1_08877	1.90716	0.126188	MDBLsor1_01753	1.58028	0.0824346	MDBLsor1_03061	1.34641	0.140697
MDBLsor1_00900	1.90656	0.00656264	MDBLsor1_06142	1.57998	0.152649	MDBLsor1_07013	1.34585	0.535946
MDBLsor1_03102	1.90582	0.00774768	MDBLsor1_01934	1.57977	0.0323714	MDBLsor1_04890	1.34573	0.0104985
MDBLsor1_06175	1.905	0.191087	MDBLsor1_03612	1.57959	0.156399	MDBLsor1_03688	1.34367	0.171442
MDBLsor1_11230	1.90398	0.187444	MDBLsor1_06015	1.57824	0.00419632	REV__MDBLsor1_05448	1.34367	0.171442
MDBLsor1_09926	1.90076	0.0877671	MDBLsor1_05742	1.57674	0.174666	MDBLsor1_06377	1.34128	0.27887
MDBLsor1_10087	1.90076	0.0877671	MDBLsor1_04432	1.57605	0.107653	MDBLsor1_02246	1.33981	0.627564
MDBLsor1_11582	1.90064	0.0698945	MDBLsor1_05782	1.57604	0.0862097	MDBLsor1_07620	1.33978	0.600525
MDBLsor1_03971	1.89988	0.0662117	MDBLsor1_11466	1.57588	0.155694	MDBLsor1_08151	1.33978	0.600525
MDBLsor1_00064	1.89855	0.266189	MDBLsor1_10351	1.57394	0.480865	MDBLsor1_11918	1.33881	0.0475221
MDBLsor1_04547	1.89643	0.112793	MDBLsor1_05691	1.57185	0.10581	MDBLsor1_01387	1.33696	0.0618018
MDBLsor1_06007	1.89487	0.201215	MDBLsor1_09248	1.57114	0.285902	MDBLsor1_02088	1.33686	0.041524
MDBLsor1_02663	1.89364	0.0457477	MDBLsor1_01881	1.57078	0.150812	MDBLsor1_01089	1.33503	0.319923
MDBLsor1_05670	1.8933	0.165014	MDBLsor1_03516	1.5704	0.342851	MDBLsor1_05663	1.33415	0.0754788
MDBLsor1_03688	1.89267	0.0208444	MDBLsor1_00915	1.56775	0.122929	MDBLsor1_11799	1.33342	0.478208
REV__MDBLsor1_05448	1.89267	0.0208444	MDBLsor1_01752	1.56753	0.467362	MDBLsor1_02885	1.33207	0.600705
MDBLsor1_11065	1.8896	0.241143	MDBLsor1_05646	1.56561	0.272098	MDBLsor1_00878	1.33204	0.186451
MDBLsor1_02922	1.884	0.297372	MDBLsor1_04372	1.56513	0.27298	MDBLsor1_00185	1.33136	0.762807
MDBLsor1_04331	1.88225	0.058773	MDBLsor1_03660	1.56492	0.0776359	MDBLsor1_09531	1.32978	0.211131
MDBLsor1_00817	1.87707	0.383516	MDBLsor1_03084	1.56308	0.0444086	MDBLsor1_06988	1.32974	0.565494
MDBLsor1_07693	1.8723	0.0750294	MDBLsor1_11882	1.56261	0.0612084	MDBLsor1_09013	1.32611	0.275993
MDBLsor1_04873	1.86908	0.271589	MDBLsor1_03971	1.56238	0.216722	MDBLsor1_00614	1.32544	0.24228
MDBLsor1_04372	1.86908	0.186067	MDBLsor1_08004	1.56221	0.170301	MDBLsor1_11458	1.32505	0.349125
MDBLsor1_09937	1.86801	0.152057	MDBLsor1_01935	1.55949	0.153753	MDBLsor1_03262	1.32494	0.400609
MDBLsor1_08216	1.86517	0.0167113	MDBLsor1_04404	1.55819	0.246991	MDBLsor1_02970	1.32465	0.288757
MDBLsor1_07094	1.8584	0.148643	MDBLsor1_05334	1.55709	0.128964	MDBLsor1_07294	1.3245	0.318155
MDBLsor1_05374	1.85754	0.375126	MDBLsor1_02730	1.55641	0.358273	MDBLsor1_02978	1.32422	0.0907703
MDBLsor1_05544	1.85291	0.381871	MDBLsor1_03890	1.55584	0.279583	MDBLsor1_12159	1.32263	0.547293
MDBLsor1_05009	1.85252	0.000363475	MDBLsor1_04249	1.55542	0.371231	MDBLsor1_07806	1.32062	0.27505
MDBLsor1_04510	1.84951	0.135765	MDBLsor1_01154	1.55535	0.193839	MDBLsor1_06700	1.31994	0.360356
MDBLsor1_01753	1.84797	0.315299	MDBLsor1_09401	1.55463	0.0778985	MDBLsor1_06794	1.31433	0.620229
MDBLsor1_07412	1.84333	0.193907	MDBLsor1_04695	1.55457	0.200387	MDBLsor1_07090	1.31413	0.0374336
MDBLsor1_11600	1.84265	0.0581797	MDBLsor1_10937	1.55375	0.0519183	MDBLsor1_10634	1.31389	0.136707
MDBLsor1_00398	1.84071	0.00466362	MDBLsor1_06131	1.55337	0.107084	MDBLsor1_11882	1.31375	0.219348
MDBLsor1_03791	1.83913	0.124581	MDBLsor1_07960	1.55291	0.212813	MDBLsor1_02995	1.31364	0.298826
MDBLsor1_03648	1.83847	0.160438	MDBLsor1_02955	1.55116	0.0407305	MDBLsor1_10843	1.31248	0.539268
MDBLsor1_00213	1.83532	0.542936	MDBLsor1_02100	1.55075	0.0579472	MDBLsor1_02726	1.31151	0.528645
MDBLsor1_07889	1.83499	0.491732	MDBLsor1_04390	1.55075	0.0579472	MDBLsor1_07000	1.3107	0.185852
MDBLsor1_07890	1.83499	0.491732	MDBLsor1_01220	1.55043	0.0875708	MDBLsor1_08794	1.30906	0.4921
MDBLsor1_07038	1.83229	0.244378	MDBLsor1_03747	1.54923	0.0289454	MDBLsor1_07988	1.30838	0.360062
MDBLsor1_02020	1.83065	0.324669	MDBLsor1_11065	1.54796	0.469546	MDBLsor1_04568	1.29657	0.171956
MDBLsor1_06171	1.82942	0.317059	MDBLsor1_02055	1.54794	0.652638	MDBLsor1_07828	1.29592	0.221024
MDBLsor1_00571	1.82927	0.32737	MDBLsor1_05922	1.54785	0.324865	MDBLsor1_07140	1.29493	0.232332
MDBLsor1_03529	1.82916	0.09841	MDBLsor1_09014	1.54742	0.353868	MDBLsor1_02230	1.29065	0.658704
MDBLsor1_10378	1.82492	0.26277	MDBLsor1_03528	1.54532	0.270199	MDBLsor1_06088	1.29037	0.290141
MDBLsor1_00563	1.8243	0.158393	MDBLsor1_05695	1.54497	0.25793	MDBLsor1_09428	1.28982	0.755263
MDBLsor1_10345	1.81891	0.502623	MDBLsor1_01164	1.54443	0.0668275	MDBLsor1_06533	1.28863	0.442567
MDBLsor1_08939	1.81884	0.136279	MDBLsor1_08383	1.54231	0.513378	MDBLsor1_05674	1.28676	0.342989
MDBLsor1_10779	1.8178	0.0967148	MDBLsor1_06049	1.53994	0.0446935	MDBLsor1_06957	1.28536	0.527615
MDBLsor1_05172	1.81737	0.0570025	MDBLsor1_09375	1.53856	0.286585	MDBLsor1_02104	1.28483	0.185411
MDBLsor1_06787	1.81305	0.13369	MDBLsor1_05589	1.53612	0.0655008	MDBLsor1_02080	1.28384	0.230611
MDBLsor1_07815	1.81256	0.155199	MDBLsor1_01773	1.53412	0.0965216	MDBLsor1_02081	1.28384	0.230611
MDBLsor1_05568	1.81225	0.367512	MDBLsor1_04317	1.53258	0.356135	MDBLsor1_00825	1.27896	0.0947331
MDBLsor1_00674	1.81196	0.305938	MDBLsor1_08939	1.5313	0.419297	MDBLsor1_03354	1.27422	0.00180798
MDBLsor1_07797	1.81076	0.00542337	MDBLsor1_07352	1.52987	0.0137686	MDBLsor1_03554	1.26996	0.296794
MDBLsor1_05313	1.81013	0.00206025	MDBLsor1_07355	1.52987	0.0137686	MDBLsor1_03548	1.26969	0.0152017
MDBLsor1_00698	1.80895	0.11399	MDBLsor1_04331	1.52772	0.196729	MDBLsor1_07790	1.26947	0.15306
MDBLsor1_11222	1.804	0.0825236	MDBLsor1_01364	1.52759	0.082589	MDBLsor1_10272	1.26686	0.0239002
MDBLsor1_05912	1.8035	0.384145	MDBLsor1_03062	1.52642	0.109141	MDBLsor1_07074	1.26526	0.309619
MDBLsor1_00505	1.79954	0.245612	MDBLsor1_01044	1.52582	0.253703	MDBLsor1_02192	1.25978	0.129829
MDBLsor1_04371	1.79865	0.254259	MDBLsor1_00480	1.52529	0.0865429	MDBLsor1_11067	1.25958	0.293839
MDBLsor1_07352	1.78797	0.105144	MDBLsor1_00697	1.52431	0.240694	MDBLsor1_11996	1.25841	0.710247
MDBLsor1_07355	1.78797	0.105144	MDBLsor1_05549	1.52348	0.107896	MDBLsor1_05873	1.25788	0.537961
MDBLsor1_06141	1.78771	0.639812	MDBLsor1_07058	1.52335	0.0789776	MDBLsor1_05914	1.25516	0.841083
MDBLsor1_11450	1.78723	0.469288	MDBLsor1_11391	1.52319	0.0571433	MDBLsor1_07056	1.25232	0.621626
MDBLsor1_05744	1.78691	0.270423	MDBLsor1_01980	1.52284	0.137953	MDBLsor1_05876	1.25116	0.529083
MDBLsor1_07730	1.77796	0.0882819	MDBLsor1_00070	1.52175	0.0104213	MDBLsor1_06839	1.2491	0.313023
MDBLsor1_08878	1.77777	0.0334636	MDBLsor1_10033	1.51931	0.447539	MDBLsor1_03037	1.24605	0.779698
MDBLsor1_03352	1.77775	0.375858	MDBLsor1_08266	1.51908	0.178901	MDBLsor1_04428	1.24461	0.401965
MDBLsor1_00256	1.7734	0.0518196	MDBLsor1_00394	1.51779	0.297287	MDBLsor1_12154	1.24432	0.250032
MDBLsor1_08069	1.7649	0.27168	MDBLsor1_11707	1.51594	0.326322	MDBLsor1_04709	1.24299	0.277524
MDBLsor1_01037	1.75839	0.200702	MDBLsor1_11883	1.51499	0.541253	MDBLsor1_03403	1.24256	0.116253
MDBLsor1_10163	1.75833	0.300664	MDBLsor1_10066	1.51205	0.0200388	MDBLsor1_00299	1.23988	0.52054
MDBLsor1_01198	1.75774	0.116292	MDBLsor1_09937	1.51064	0.184042	MDBLsor1_04677	1.23802	0.392884
MDBLsor1_10897	1.75466	0.183509	MDBLsor1_10779	1.5098	0.01249	MDBLsor1_05698	1.23755	0.0109415
MDBLsor1_04470	1.75357	0.107015	MDBLsor1_02996	1.50942	0.299497	MDBLsor1_10461	1.23597	0.758454
MDBLsor1_10292	1.75206	0.0378952	MDBLsor1_04719	1.5082	0.00915105	MDBLsor1_08666	1.23331	0.614308
MDBLsor1_03749	1.74757	0.28177	REV__MDBLsor1_08218	1.5082	0.00915105	MDBLsor1_04240	1.23267	0.280976
MDBLsor1_05995	1.7472	0.00851932	MDBLsor1_03275	1.50808	0.149456	MDBLsor1_05387	1.23212	0.299328
MDBLsor1_08032	1.74345	0.327249	MDBLsor1_00518	1.50744	0.39719	MDBLsor1_03286	1.23025	0.591914
MDBLsor1_08064	1.74345	0.327249	MDBLsor1_05747	1.5063	0.0703034	MDBLsor1_03400	1.22608	0.358861
MDBLsor1_03183	1.74079	0.162563	MDBLsor1_03268	1.506	0.502916	MDBLsor1_05441	1.22578	0.720915
MDBLsor1_03026	1.73682	0.218399	MDBLsor1_08180	1.50578	0.054898	MDBLsor1_00718	1.22541	0.666446
MDBLsor1_05469	1.73318	0.249352	MDBLsor1_05860	1.5043	0.107398	MDBLsor1_09771	1.22541	0.666446
MDBLsor1_01977	1.73317	0.00497197	MDBLsor1_10464	1.50426	0.445413	MDBLsor1_02144	1.22536	0.452654
MDBLsor1_12110	1.73136	0.351691	MDBLsor1_03092	1.5041	0.12614	MDBLsor1_01172	1.22343	0.437068
MDBLsor1_10346	1.72953	0.108462	MDBLsor1_08771	1.50347	0.25773	MDBLsor1_00900	1.22297	0.294506
MDBLsor1_05617	1.72888	0.21224	MDBLsor1_08187	1.50176	0.0923615	MDBLsor1_03618	1.22115	0.627448
MDBLsor1_06249	1.72473	0.254083	MDBLsor1_04603	1.50143	0.571244	MDBLsor1_03631	1.21971	0.568339
MDBLsor1_12071	1.72404	0.0105903	MDBLsor1_03590	1.49803	0.109576	MDBLsor1_01199	1.21863	0.384311
MDBLsor1_10998	1.72251	0.237342	MDBLsor1_01767	1.49762	0.0471647	MDBLsor1_10940	1.21608	0.371883
MDBLsor1_00360	1.72075	0.602221	MDBLsor1_09942	1.49276	0.0950705	MDBLsor1_12004	1.21446	0.707892
MDBLsor1_03712	1.71848	0.333657	MDBLsor1_09943	1.49276	0.0950705	MDBLsor1_03272	1.21308	0.1136
MDBLsor1_06088	1.71804	0.205096	MDBLsor1_07094	1.48918	0.0410485	MDBLsor1_06783	1.21246	0.611197
MDBLsor1_10883	1.71786	0.0738717	MDBLsor1_11811	1.48784	0.575031	MDBLsor1_05544	1.21095	0.444233
MDBLsor1_00543	1.71386	0.0737634	MDBLsor1_01042	1.48707	0.261392	MDBLsor1_01882	1.20705	0.5466
MDBLsor1_09850	1.7131	0.533748	MDBLsor1_00178	1.48694	0.107501	MDBLsor1_00249	1.2055	0.286513
MDBLsor1_12083	1.70926	0.37931	MDBLsor1_10451	1.48609	0.0318656	MDBLsor1_07343	1.20258	0.669422
MDBLsor1_05538	1.70824	0.435553	MDBLsor1_08160	1.48565	0.120152	MDBLsor1_00810	1.20135	0.551324
MDBLsor1_01976	1.70644	0.319994	MDBLsor1_07755	1.48549	0.279009	MDBLsor1_05872	1.20117	0.523277
MDBLsor1_02319	1.70382	0.255837	MDBLsor1_11582	1.4849	0.131099	MDBLsor1_01509	1.19875	0.535133
MDBLsor1_08450	1.70382	0.255837	MDBLsor1_10471	1.48471	0.16635	MDBLsor1_01515	1.19875	0.535133
MDBLsor1_06133	1.7019	0.00717693	MDBLsor1_08709	1.48337	6.90705e-05	MDBLsor1_02319	1.19843	0.761468
MDBLsor1_06313	1.69652	0.139177	MDBLsor1_03676	1.48178	0.0668689	MDBLsor1_08450	1.19843	0.761468
MDBLsor1_04952	1.69497	0.0197118	MDBLsor1_04953	1.48166	0.182071	MDBLsor1_09385	1.19795	0.728268
MDBLsor1_09306	1.69441	0.579837	MDBLsor1_04453	1.48109	0.0432127	MDBLsor1_08699	1.19772	0.445462
MDBLsor1_09884	1.6902	0.245356	MDBLsor1_11480	1.47813	0.31041	MDBLsor1_02647	1.19712	0.722616
MDBLsor1_05646	1.69004	0.17836	MDBLsor1_08706	1.47663	0.0113876	MDBLsor1_04442	1.19549	0.0271544
MDBLsor1_10891	1.69	0.0190851	MDBLsor1_00433	1.4756	0.253723	MDBLsor1_03763	1.19503	0.0134531
MDBLsor1_09010	1.6892	0.229798	MDBLsor1_02172	1.47414	0.245449	MDBLsor1_08984	1.19259	0.710791
MDBLsor1_04498	1.68093	0.0365711	MDBLsor1_11693	1.47245	0.186994	MDBLsor1_04547	1.19127	0.0539919
MDBLsor1_02023	1.67881	0.0876225	MDBLsor1_06187	1.47236	0.0921725	MDBLsor1_10674	1.19118	0.473254
MDBLsor1_10859	1.67654	0.247879	MDBLsor1_06071	1.47069	0.339135	MDBLsor1_04296	1.19054	0.542527
MDBLsor1_01509	1.67611	0.522182	MDBLsor1_03135	1.47017	0.164797	MDBLsor1_03339	1.19033	0.0195833
MDBLsor1_01515	1.67611	0.522182	MDBLsor1_11847	1.47013	0.516971	MDBLsor1_03590	1.18836	0.49738
MDBLsor1_00185	1.67578	0.454074	MDBLsor1_02696	1.46948	0.555288	MDBLsor1_05046	1.18169	0.59181
MDBLsor1_05152	1.67547	0.105239	MDBLsor1_05500	1.46946	0.0141522	MDBLsor1_03971	1.18149	0.600601
MDBLsor1_01242	1.67229	0.333756	MDBLsor1_12056	1.46883	0.183566	MDBLsor1_03709	1.18047	0.773269
MDBLsor1_03554	1.6687	0.285723	MDBLsor1_05330	1.46822	0.0221994	MDBLsor1_07983	1.17952	0.713532
MDBLsor1_03114	1.66784	0.216367	MDBLsor1_11162	1.46599	0.175671	MDBLsor1_08400	1.17952	0.713532
MDBLsor1_01632	1.66634	0.0249094	MDBLsor1_11799	1.46482	0.291378	MDBLsor1_10921	1.17845	0.406816
MDBLsor1_01583	1.66359	0.167524	MDBLsor1_01629	1.46407	0.0432907	MDBLsor1_05301	1.17673	0.721258
MDBLsor1_02028	1.6625	0.0511759	MDBLsor1_04706	1.464	0.649306	MDBLsor1_03516	1.17584	0.825258
MDBLsor1_05914	1.66125	0.498761	MDBLsor1_02564	1.46357	0.156095	MDBLsor1_07866	1.17487	0.467537
MDBLsor1_04849	1.65758	0.427611	MDBLsor1_04352	1.46266	0.407056	MDBLsor1_07524	1.17459	0.439501
MDBLsor1_11985	1.65557	0.0808738	MDBLsor1_05403	1.45912	0.511235	MDBLsor1_11478	1.17402	0.441249
MDBLsor1_00178	1.65362	0.128708	MDBLsor1_05654	1.45849	0.00993811	MDBLsor1_05724	1.17293	0.150639
MDBLsor1_07410	1.64976	0.0961995	MDBLsor1_09730	1.45826	0.362741	MDBLsor1_02176	1.17003	0.528714
MDBLsor1_02297	1.64941	0.315647	MDBLsor1_05693	1.45723	0.188671	MDBLsor1_07884	1.16938	0.332324
MDBLsor1_03883	1.64891	0.417775	MDBLsor1_02849	1.45651	0.201306	MDBLsor1_00524	1.16479	0.653292
MDBLsor1_01745	1.64721	0.380464	MDBLsor1_06568	1.45619	0.246255	CON__P62894	1.16075	0.723537
MDBLsor1_10836	1.64715	0.0142811	MDBLsor1_06820	1.45556	0.0549638	MDBLsor1_08287	1.16075	0.723537
MDBLsor1_05723	1.64294	0.00318998	MDBLsor1_08562	1.45553	0.0450787	MDBLsor1_00385	1.16035	0.800473
MDBLsor1_09027	1.64182	0.0536089	MDBLsor1_09432	1.45424	0.0460366	MDBLsor1_07871	1.15744	0.784862
MDBLsor1_08656	1.63695	0.0183803	MDBLsor1_06783	1.45178	0.13137	MDBLsor1_11426	1.15334	0.718341
MDBLsor1_10314	1.63695	0.0183803	MDBLsor1_11353	1.45155	0.265814	MDBLsor1_04394	1.15289	0.286032
MDBLsor1_06118	1.63661	0.0226784	MDBLsor1_03439	1.45116	0.340781	MDBLsor1_04283	1.15098	0.550124
MDBLsor1_08652	1.63604	0.538054	MDBLsor1_07321	1.44859	0.323407	MDBLsor1_05825	1.15001	0.739569
MDBLsor1_05718	1.63498	0.272304	MDBLsor1_12113	1.44826	0.702329	MDBLsor1_09226	1.14897	0.274861
MDBLsor1_08068	1.62802	0.396556	MDBLsor1_09884	1.44776	0.395206	MDBLsor1_09383	1.14826	0.253865
MDBLsor1_07015	1.62708	0.18984	MDBLsor1_03352	1.44092	0.501643	MDBLsor1_08813	1.14561	0.696227
MDBLsor1_00908	1.62473	0.219119	MDBLsor1_10112	1.43986	0.0425516	MDBLsor1_03173	1.14305	0.542544
MDBLsor1_06631	1.62216	0.551271	MDBLsor1_00841	1.43787	0.14872	MDBLsor1_03485	1.14248	0.852189
MDBLsor1_03414	1.62041	0.0706497	MDBLsor1_05627	1.43758	0.214128	MDBLsor1_07085	1.14195	0.138045
MDBLsor1_04559	1.61755	0.0333851	MDBLsor1_08812	1.43653	0.508671	MDBLsor1_06788	1.14189	0.693704
MDBLsor1_08722	1.61541	0.332362	MDBLsor1_01198	1.43643	0.266915	MDBLsor1_05487	1.13935	0.726635
MDBLsor1_06988	1.61488	0.0284143	MDBLsor1_08657	1.43579	0.217676	MDBLsor1_06118	1.13816	0.112109
MDBLsor1_03517	1.61337	0.56952	MDBLsor1_10024	1.43565	0.332728	MDBLsor1_11361	1.13743	0.786891
MDBLsor1_00834	1.61313	0.737531	MDBLsor1_02246	1.43558	0.54759	MDBLsor1_06264	1.13588	0.774945
MDBLsor1_07320	1.6121	0.370341	MDBLsor1_06828	1.43018	0.141124	MDBLsor1_03566	1.13529	0.820144
MDBLsor1_07750	1.61088	0.314369	MDBLsor1_07288	1.42708	0.160055	MDBLsor1_06003	1.1352	0.598692
MDBLsor1_01220	1.60968	0.260131	MDBLsor1_07217	1.42652	0.359802	MDBLsor1_00955	1.13206	0.802054
MDBLsor1_00887	1.60726	0.296589	MDBLsor1_07983	1.42643	0.0794229	MDBLsor1_00915	1.13063	0.701168
MDBLsor1_06991	1.60447	0.218838	MDBLsor1_08400	1.42643	0.0794229	MDBLsor1_08882	1.12991	0.135867
MDBLsor1_05627	1.60345	0.273975	MDBLsor1_00223	1.42625	0.37099	MDBLsor1_03051	1.12921	0.684954
MDBLsor1_07074	1.60184	0.00408124	MDBLsor1_07010	1.42478	0.126073	MDBLsor1_10916	1.12844	0.645091
MDBLsor1_07857	1.60163	0.289276	MDBLsor1_00288	1.42302	0.180162	MDBLsor1_06031	1.12787	0.673659
MDBLsor1_05186	1.59801	0.160712	MDBLsor1_10762	1.42272	0.28773	MDBLsor1_03188	1.12699	0.567594
MDBLsor1_00299	1.598	0.283198	MDBLsor1_00505	1.42237	0.449507	MDBLsor1_00367	1.12575	0.493342
MDBLsor1_02841	1.59385	0.186585	MDBLsor1_11694	1.42196	0.355635	MDBLsor1_03217	1.12525	0.745343
MDBLsor1_04107	1.59339	0.163301	MDBLsor1_03568	1.42157	0.179698	MDBLsor1_00414	1.12514	0.736024
MDBLsor1_10324	1.59126	0.152217	MDBLsor1_06229	1.42157	0.179698	MDBLsor1_05492	1.12493	0.593927
MDBLsor1_08187	1.58993	0.00534337	MDBLsor1_05437	1.42146	0.242545	MDBLsor1_00059	1.12233	0.560919
MDBLsor1_07031	1.58834	0.268363	MDBLsor1_05672	1.42146	0.242545	MDBLsor1_00821	1.12018	0.474414
MDBLsor1_10545	1.58668	0.327953	MDBLsor1_10998	1.41949	0.00393175	MDBLsor1_03148	1.11712	0.62975
MDBLsor1_01932	1.58546	0.265044	MDBLsor1_04613	1.41862	0.463861	MDBLsor1_07938	1.1171	0.618585
MDBLsor1_03084	1.58464	0.1696	MDBLsor1_07688	1.41705	0.603266	MDBLsor1_06131	1.11656	0.650906
MDBLsor1_06131	1.58417	0.419457	MDBLsor1_05374	1.41665	0.410823	MDBLsor1_04233	1.11655	0.642184
MDBLsor1_07458	1.58341	0.328136	MDBLsor1_00758	1.41651	0.472048	MDBLsor1_00435	1.11535	0.749485
MDBLsor1_11400	1.58175	0.274811	MDBLsor1_09117	1.41624	0.221228	MDBLsor1_03046	1.11494	0.491012
MDBLsor1_08266	1.58048	0.435273	MDBLsor1_01684	1.4161	0.242605	MDBLsor1_11349	1.11477	0.836307
MDBLsor1_00937	1.578	0.39206	MDBLsor1_06133	1.41554	0.0327273	MDBLsor1_00676	1.11161	0.183481
MDBLsor1_10066	1.57645	0.242785	MDBLsor1_06988	1.41413	0.116357	MDBLsor1_09036	1.11135	0.417972
MDBLsor1_06820	1.57625	0.0313593	MDBLsor1_10027	1.41282	0.54413	MDBLsor1_00398	1.11029	0.790616
MDBLsor1_10350	1.57557	0.354108	MDBLsor1_03735	1.41174	0.0410031	MDBLsor1_08000	1.10587	0.889449
MDBLsor1_05706	1.57463	0.0209824	MDBLsor1_01257	1.41162	0.332353	MDBLsor1_00852	1.10497	0.365638
MDBLsor1_04706	1.57429	0.557474	MDBLsor1_06140	1.40966	0.2998	MDBLsor1_07214	1.10428	0.746473
MDBLsor1_01387	1.56949	0.040378	MDBLsor1_01645	1.40939	0.239086	MDBLsor1_08262	1.10399	0.783499
MDBLsor1_00906	1.56227	0.353974	MDBLsor1_09655	1.40939	0.239086	MDBLsor1_06392	1.10177	0.546825
MDBLsor1_10195	1.55941	0.0747909	MDBLsor1_00782	1.40873	0.229649	MDBLsor1_04684	1.10125	0.81624
MDBLsor1_10134	1.55588	0.0530422	MDBLsor1_10195	1.40841	0.0802499	MDBLsor1_06821	1.09892	0.75144
MDBLsor1_08657	1.5514	0.455885	MDBLsor1_03186	1.40666	0.632807	MDBLsor1_03132	1.09864	0.369598
MDBLsor1_11646	1.55083	0.232847	MDBLsor1_10863	1.40632	0.105332	MDBLsor1_05639	1.09838	0.758149
MDBLsor1_06516	1.54912	0.420243	MDBLsor1_11766	1.40489	0.126328	MDBLsor1_05371	1.09819	0.841313
MDBLsor1_09401	1.54853	0.220658	MDBLsor1_10463	1.40478	0.142139	MDBLsor1_00816	1.09549	0.153276
MDBLsor1_01751	1.54296	0.480993	MDBLsor1_02670	1.40458	0.0137567	MDBLsor1_08933	1.09524	0.845905
MDBLsor1_08706	1.54169	0.0244666	MDBLsor1_07052	1.40452	0.00913354	MDBLsor1_04181	1.09416	0.249935
MDBLsor1_07092	1.53888	0.124446	MDBLsor1_10555	1.40361	0.180211	MDBLsor1_06538	1.09396	0.740587
MDBLsor1_05509	1.53683	0.14319	MDBLsor1_02161	1.40342	0.294884	MDBLsor1_12050	1.09396	0.740587
MDBLsor1_06122	1.53271	0.176704	MDBLsor1_04645	1.40082	0.0913289	MDBLsor1_06822	1.09148	0.755928
MDBLsor1_06194	1.5323	0.0717559	MDBLsor1_10202	1.40038	0.107243	MDBLsor1_11476	1.09133	0.432997
MDBLsor1_07462	1.53124	0.276744	MDBLsor1_02116	1.40008	0.141252	MDBLsor1_03459	1.09044	0.764455
MDBLsor1_01197	1.52785	0.160409	MDBLsor1_05718	1.39993	0.0418824	MDBLsor1_11420	1.09026	0.754808
MDBLsor1_08793	1.52694	0.503111	MDBLsor1_07672	1.39908	0.15345	MDBLsor1_06899	1.09019	0.796524
MDBLsor1_06747	1.52685	0.0800073	MDBLsor1_10192	1.39839	0.558476	MDBLsor1_10352	1.09012	0.843714
MDBLsor1_08829	1.52147	0.0110966	MDBLsor1_05852	1.39696	0.0913411	MDBLsor1_01889	1.08738	0.519892
MDBLsor1_03673	1.51792	0.127013	MDBLsor1_00357	1.39691	0.0783658	MDBLsor1_01446	1.08611	0.854676
MDBLsor1_07284	1.51778	0.400393	MDBLsor1_04542	1.39616	0.0111646	MDBLsor1_11741	1.08478	0.895353
MDBLsor1_06906	1.51737	0.564949	MDBLsor1_09183	1.39529	0.123557	MDBLsor1_03745	1.08367	0.803845
MDBLsor1_01042	1.51558	0.322208	MDBLsor1_10897	1.39507	0.595247	MDBLsor1_01972	1.08317	0.892213
MDBLsor1_09383	1.51373	0.352674	MDBLsor1_11328	1.39392	0.506323	MDBLsor1_09165	1.08137	0.771214
MDBLsor1_01935	1.51066	0.223435	MDBLsor1_11400	1.39388	0.0298877	MDBLsor1_03172	1.07937	0.826911
MDBLsor1_05865	1.50907	0.0645553	MDBLsor1_03664	1.39284	0.169333	MDBLsor1_07308	1.07789	0.813023
MDBLsor1_03672	1.50884	0.373491	MDBLsor1_00118	1.39233	0.274632	MDBLsor1_07296	1.07767	0.821869
MDBLsor1_01206	1.50713	0.402345	MDBLsor1_08727	1.39233	0.274632	MDBLsor1_06310	1.07751	0.898007
MDBLsor1_11724	1.5043	0.381381	MDBLsor1_05663	1.3923	0.201891	MDBLsor1_02061	1.07736	0.886472
MDBLsor1_02604	1.50339	0.518635	MDBLsor1_07140	1.39171	0.180225	MDBLsor1_03285	1.07721	0.798533
MDBLsor1_07874	1.50286	0.0250601	MDBLsor1_03183	1.39103	0.0817749	MDBLsor1_00444	1.07633	0.824201
MDBLsor1_04024	1.50201	0.473334	MDBLsor1_01475	1.39063	0.0851369	MDBLsor1_09261	1.07579	0.615796
MDBLsor1_05650	1.50108	0.0733602	MDBLsor1_12095	1.39001	0.111525	MDBLsor1_11714	1.07566	0.884496
MDBLsor1_00433	1.49802	0.400574	MDBLsor1_09548	1.38914	0.237078	MDBLsor1_06966	1.07472	0.897246
MDBLsor1_01251	1.49675	0.160545	MDBLsor1_00796	1.38828	0.206273	MDBLsor1_10232	1.07368	0.787544
MDBLsor1_11511	1.49408	0.22433	MDBLsor1_10842	1.38763	0.0184819	MDBLsor1_01898	1.07365	0.479873
MDBLsor1_06039	1.49304	0.12459	MDBLsor1_01883	1.38595	0.0465779	MDBLsor1_06155	1.07097	0.772535
MDBLsor1_11501	1.49294	0.3131	MDBLsor1_02231	1.38479	0.294888	MDBLsor1_05723	1.07052	0.798453
MDBLsor1_06861	1.48855	0.658273	MDBLsor1_02725	1.38476	0.483373	MDBLsor1_09040	1.06874	0.59691
MDBLsor1_02507	1.48726	0.350322	MDBLsor1_06961	1.38443	0.511318	MDBLsor1_02659	1.06816	0.43706
MDBLsor1_06915	1.48722	0.00958653	MDBLsor1_06122	1.38332	0.255522	MDBLsor1_11351	1.06752	0.843286
MDBLsor1_10676	1.48491	0.291861	MDBLsor1_05564	1.38286	0.00556331	MDBLsor1_10200	1.06699	0.754158
MDBLsor1_02135	1.48389	0.28264	MDBLsor1_00040	1.38267	0.216535	MDBLsor1_08776	1.0663	0.91467
MDBLsor1_02923	1.48374	0.226105	MDBLsor1_03757	1.38052	0.122549	MDBLsor1_02245	1.06451	0.907605
MDBLsor1_09382	1.48365	0.368484	MDBLsor1_04342	1.38	0.186892	MDBLsor1_01902	1.06448	0.871923
MDBLsor1_10112	1.48205	0.256338	MDBLsor1_01613	1.3795	0.201596	MDBLsor1_12000	1.0641	0.784437
MDBLsor1_04878	1.48015	0.343835	MDBLsor1_01615	1.3795	0.201596	MDBLsor1_01750	1.0614	0.763281
MDBLsor1_00696	1.47968	0.201282	MDBLsor1_01089	1.3791	0.492513	MDBLsor1_06123	1.06037	0.671811
MDBLsor1_02358	1.47884	0.00372687	MDBLsor1_05119	1.3789	0.149409	MDBLsor1_01650	1.05996	0.919286
MDBLsor1_06961	1.47554	0.402487	MDBLsor1_03654	1.37759	0.429557	MDBLsor1_06086	1.0593	0.921983
MDBLsor1_11067	1.47534	0.326914	MDBLsor1_02302	1.3775	0.0593433	MDBLsor1_10859	1.05845	0.884057
MDBLsor1_08202	1.47199	0.289001	MDBLsor1_11600	1.37742	0.0666441	MDBLsor1_05889	1.05787	0.653073
MDBLsor1_03735	1.47128	0.218827	MDBLsor1_07024	1.37694	0.205628	MDBLsor1_05313	1.05722	0.604445
MDBLsor1_04542	1.46984	0.35923	MDBLsor1_07581	1.37631	0.645261	MDBLsor1_00652	1.05655	0.775791
MDBLsor1_05997	1.46976	0.519922	MDBLsor1_10149	1.37631	0.645261	MDBLsor1_00653	1.05655	0.775791
MDBLsor1_01683	1.46879	0.113002	MDBLsor1_00249	1.3763	0.165987	MDBLsor1_02359	1.05655	0.775791
MDBLsor1_03339	1.46307	0.00086034	MDBLsor1_02909	1.37612	0.341106	MDBLsor1_03183	1.05572	0.758499
MDBLsor1_09432	1.45993	0.315913	MDBLsor1_05057	1.37604	0.380982	MDBLsor1_05860	1.05453	0.794028
MDBLsor1_10270	1.45972	0.0352275	MDBLsor1_00614	1.37553	0.045881	MDBLsor1_02135	1.05324	0.656467
MDBLsor1_11496	1.45589	0.0187023	MDBLsor1_06234	1.37531	0.470532	MDBLsor1_05045	1.05323	0.952571
MDBLsor1_05691	1.45509	0.160415	MDBLsor1_07613	1.37466	0.282319	MDBLsor1_02309	1.05265	0.858767
MDBLsor1_09904	1.45428	0.447647	MDBLsor1_06109	1.37457	0.323599	MDBLsor1_05732	1.05188	0.722926
MDBLsor1_05860	1.45394	0.292596	MDBLsor1_00715	1.37434	0.663801	MDBLsor1_00291	1.05147	0.834214
MDBLsor1_01107	1.45364	0.385501	MDBLsor1_03688	1.37407	0.0283731	MDBLsor1_05134	1.05081	0.864375
REV__MDBLsor1_04420	1.45364	0.385501	REV__MDBLsor1_05448	1.37407	0.0283731	MDBLsor1_10942	1.05052	0.902759
MDBLsor1_00825	1.45362	0.387393	MDBLsor1_05172	1.37342	0.287907	MDBLsor1_07950	1.05036	0.705413
MDBLsor1_03747	1.45176	0.41978	MDBLsor1_03299	1.37274	0.0391829	MDBLsor1_07506	1.04964	0.767892
MDBLsor1_11458	1.45136	0.492265	MDBLsor1_03000	1.37248	0.209737	MDBLsor1_01988	1.04909	0.874475
MDBLsor1_01132	1.44971	0.141464	MDBLsor1_11718	1.37198	0.715989	MDBLsor1_06952	1.04695	0.929411
MDBLsor1_06392	1.44913	0.41877	MDBLsor1_00708	1.37146	0.1418	MDBLsor1_00448	1.04657	0.877372
MDBLsor1_05535	1.4482	0.567325	MDBLsor1_02354	1.37144	0.0563201	MDBLsor1_00205	1.04211	0.888845
MDBLsor1_10232	1.44768	0.300548	MDBLsor1_04319	1.37126	0.258636	MDBLsor1_02016	1.04195	0.868799
MDBLsor1_03321	1.44765	0.128757	MDBLsor1_01267	1.3696	0.393561	MDBLsor1_03234	1.04195	0.868799
MDBLsor1_05506	1.44498	0.205577	MDBLsor1_11491	1.36952	0.432465	MDBLsor1_11617	1.03868	0.941488
MDBLsor1_07024	1.44216	0.269886	MDBLsor1_03026	1.36938	0.469188	MDBLsor1_11726	1.03841	0.834335
MDBLsor1_02116	1.44146	0.298702	MDBLsor1_08656	1.36891	0.522109	MDBLsor1_02922	1.03707	0.949726
MDBLsor1_05747	1.44041	0.466702	MDBLsor1_10314	1.36891	0.522109	MDBLsor1_01933	1.03661	0.885249
MDBLsor1_05873	1.43996	0.343526	MDBLsor1_04330	1.36726	0.367466	MDBLsor1_11496	1.03339	0.756486
MDBLsor1_07672	1.43872	0.275757	MDBLsor1_09312	1.36537	0.332334	MDBLsor1_08611	1.03304	0.955571
MDBLsor1_01463	1.43835	0.12245	MDBLsor1_06619	1.36523	0.342011	MDBLsor1_04967	1.03207	0.956255
MDBLsor1_08590	1.43468	0.452159	MDBLsor1_04916	1.36497	0.453671	MDBLsor1_05775	1.03161	0.674872
MDBLsor1_05669	1.4345	0.438643	MDBLsor1_09950	1.36396	0.468561	MDBLsor1_03276	1.03047	0.797512
MDBLsor1_04221	1.43364	0.217624	MDBLsor1_05430	1.36354	0.34043	MDBLsor1_04866	1.02971	0.963668
MDBLsor1_05852	1.4328	0.224655	MDBLsor1_07956	1.36188	0.399275	MDBLsor1_06386	1.02923	0.762455
MDBLsor1_01275	1.43221	0.151405	MDBLsor1_11351	1.36167	0.13388	MDBLsor1_07093	1.02873	0.868331
MDBLsor1_09730	1.43188	0.365261	MDBLsor1_00435	1.36063	0.381446	MDBLsor1_00465	1.02749	0.932175
MDBLsor1_03834	1.43054	0.471558	MDBLsor1_02038	1.36028	0.0958124	MDBLsor1_05706	1.02585	0.836731
MDBLsor1_09323	1.43054	0.471558	MDBLsor1_01281	1.3579	0.444516	MDBLsor1_08599	1.02568	0.920604
MDBLsor1_07044	1.43008	0.207718	MDBLsor1_01297	1.3579	0.444516	MDBLsor1_10849	1.02222	0.865256
MDBLsor1_07506	1.42802	0.339729	MDBLsor1_03262	1.35693	0.369132	MDBLsor1_10662	1.02189	0.943186
MDBLsor1_01224	1.42291	0.246423	MDBLsor1_01251	1.35566	0.0187526	MDBLsor1_00489	1.02139	0.955407
MDBLsor1_11421	1.42256	0.0568483	MDBLsor1_07604	1.3507	0.242123	MDBLsor1_07758	1.0205	0.899546
MDBLsor1_04003	1.42005	0.205891	MDBLsor1_10211	1.3507	0.242123	MDBLsor1_03425	1.02027	0.839969
MDBLsor1_09159	1.42005	0.205891	MDBLsor1_00812	1.3505	0.286587	MDBLsor1_04107	1.01974	0.890066
MDBLsor1_05593	1.41973	0.519492	MDBLsor1_01554	1.35047	0.407674	MDBLsor1_12064	1.01973	0.948095
MDBLsor1_10647	1.41939	0.538722	MDBLsor1_10666	1.34954	0.512837	MDBLsor1_12076	1.01973	0.948095
MDBLsor1_03262	1.41736	0.182645	MDBLsor1_00293	1.34735	0.0287158	MDBLsor1_00858	1.01912	0.811915
MDBLsor1_00625	1.41446	0.475209	MDBLsor1_07789	1.34578	0.322049	MDBLsor1_04997	1.01818	0.974863
MDBLsor1_01172	1.41406	0.353869	MDBLsor1_03811	1.34527	0.279	MDBLsor1_00466	1.01723	0.944922
MDBLsor1_11134	1.41337	0.0248671	MDBLsor1_01080	1.34462	0.555531	MDBLsor1_10844	1.01649	0.942801
MDBLsor1_01875	1.41191	0.128887	MDBLsor1_06031	1.34423	0.235732	MDBLsor1_10322	1.01561	0.969866
MDBLsor1_01047	1.41179	0.631468	MDBLsor1_00543	1.34421	0.240842	MDBLsor1_11694	1.01435	0.960506
MDBLsor1_08021	1.41175	0.309455	MDBLsor1_06908	1.34311	0.400557	MDBLsor1_01659	1.01415	0.887644
MDBLsor1_05732	1.40879	0.318555	MDBLsor1_05041	1.34038	0.267655	MDBLsor1_03414	1.01373	0.974273
MDBLsor1_10662	1.40852	0.156403	MDBLsor1_05042	1.34038	0.267655	MDBLsor1_02909	1.01342	0.911171
MDBLsor1_06123	1.40773	0.301937	MDBLsor1_00900	1.3384	0.211742	MDBLsor1_02613	1.01308	0.980562
MDBLsor1_04512	1.40584	0.535465	MDBLsor1_10129	1.33831	0.0232369	MDBLsor1_10351	1.01254	0.986058
MDBLsor1_10940	1.40535	0.119549	MDBLsor1_01147	1.33765	0.709114	MDBLsor1_06159	1.01184	0.980621
MDBLsor1_01629	1.4049	0.3155	MDBLsor1_03259	1.33744	0.196026	MDBLsor1_08245	1.01142	0.971816
MDBLsor1_11766	1.40454	0.25584	MDBLsor1_00645	1.33549	0.698557	MDBLsor1_03438	1.00702	0.98592
MDBLsor1_01980	1.40317	0.372638	MDBLsor1_08938	1.33539	0.189564	MDBLsor1_07044	1.00544	0.966011
MDBLsor1_11460	1.40313	0.654745	MDBLsor1_07806	1.33396	0.69553	MDBLsor1_06071	1.00457	0.987877
MDBLsor1_10921	1.40276	0.229753	MDBLsor1_07284	1.33381	0.539238	MDBLsor1_06795	1.00395	0.982095
MDBLsor1_04519	1.40172	0.574563	MDBLsor1_09414	1.33371	0.43503	MDBLsor1_10134	1.0039	0.989097
MDBLsor1_01981	1.40076	0.321636	MDBLsor1_00696	1.33225	0.211413	MDBLsor1_06049	1.0036	0.993112
MDBLsor1_00966	1.40039	0.217701	MDBLsor1_01668	1.33133	0.5841	MDBLsor1_08850	0.998705	0.9925
MDBLsor1_06115	1.4	0.356728	MDBLsor1_07828	1.32971	0.108729	MDBLsor1_00851	0.997164	0.987686
MDBLsor1_03757	1.39935	0.131691	MDBLsor1_03272	1.32803	0.235379	MDBLsor1_06951	0.993511	0.980484
MDBLsor1_07854	1.39707	0.0181175	MDBLsor1_09424	1.32652	0.32824	MDBLsor1_07815	0.992706	0.97811
MDBLsor1_03425	1.39565	0.24083	MDBLsor1_05058	1.32569	0.305727	MDBLsor1_07672	0.992193	0.987099
MDBLsor1_00087	1.39509	0.462885	MDBLsor1_06991	1.32445	0.0997827	MDBLsor1_03404	0.991907	0.979633
MDBLsor1_06826	1.39415	0.371279	MDBLsor1_03207	1.32391	0.594802	MDBLsor1_02116	0.991283	0.959378
MDBLsor1_07618	1.3932	0.493386	MDBLsor1_07829	1.32356	0.646839	MDBLsor1_11603	0.990923	0.985527
MDBLsor1_05697	1.39313	0.0661341	MDBLsor1_04103	1.32347	0.0282368	MDBLsor1_06945	0.990736	0.972687
MDBLsor1_07956	1.3925	0.326984	MDBLsor1_03077	1.32261	0.0167944	MDBLsor1_07581	0.989102	0.970693
MDBLsor1_11391	1.39166	0.573064	MDBLsor1_05323	1.32259	0.352515	MDBLsor1_10149	0.989102	0.970693
MDBLsor1_00372	1.38872	0.102845	MDBLsor1_11408	1.32209	0.328847	MDBLsor1_04570	0.988656	0.982325
MDBLsor1_08263	1.38516	0.385236	MDBLsor1_07986	1.32097	0.519287	MDBLsor1_03074	0.987554	0.964144
MDBLsor1_11106	1.38339	0.394481	MDBLsor1_03318	1.32096	0.387916	MDBLsor1_03555	0.987494	0.972287
MDBLsor1_05775	1.38192	0.605176	MDBLsor1_07418	1.32082	0.178957	MDBLsor1_01883	0.986968	0.966216
MDBLsor1_02659	1.37632	0.281939	MDBLsor1_04482	1.31924	0.104978	MDBLsor1_01684	0.986486	0.968005
MDBLsor1_08972	1.37256	0.482187	MDBLsor1_07815	1.31922	0.0308744	MDBLsor1_03890	0.985053	0.974999
MDBLsor1_00841	1.37063	0.168908	MDBLsor1_01224	1.31838	0.476871	MDBLsor1_11065	0.984454	0.955717
MDBLsor1_05909	1.36962	0.647129	MDBLsor1_04503	1.31435	0.602022	MDBLsor1_06093	0.984075	0.967524
MDBLsor1_02730	1.36867	0.0924056	MDBLsor1_11470	1.31422	0.344563	MDBLsor1_03648	0.983253	0.957644
MDBLsor1_06579	1.36836	0.565212	MDBLsor1_04024	1.31338	0.218586	MDBLsor1_03299	0.982431	0.958701
MDBLsor1_07688	1.36805	0.631205	MDBLsor1_05615	1.31259	0.191456	MDBLsor1_11737	0.981344	0.943349
MDBLsor1_01679	1.36804	0.538899	MDBLsor1_01976	1.31246	0.180336	MDBLsor1_04512	0.981258	0.959462
MDBLsor1_06835	1.36744	0.417403	MDBLsor1_10080	1.31239	0.220908	MDBLsor1_01980	0.980651	0.902693
MDBLsor1_04595	1.36616	0.234563	MDBLsor1_05587	1.31177	0.0644786	MDBLsor1_03395	0.979967	0.947066
MDBLsor1_08051	1.36593	0.0148207	MDBLsor1_02134	1.31134	0.119986	MDBLsor1_09533	0.977484	0.965978
MDBLsor1_07621	1.36591	0.4629	MDBLsor1_00489	1.31019	0.213798	MDBLsor1_03883	0.975497	0.936374
MDBLsor1_09659	1.36494	0.502219	MDBLsor1_06945	1.30974	0.176354	MDBLsor1_05403	0.974101	0.957628
MDBLsor1_11013	1.36126	0.306484	MDBLsor1_04878	1.3096	0.391164	MDBLsor1_08777	0.973614	0.882637
MDBLsor1_04515	1.36011	0.610618	MDBLsor1_05732	1.3095	0.169116	MDBLsor1_05598	0.972505	0.949386
MDBLsor1_06568	1.35836	0.13884	MDBLsor1_10662	1.30879	0.472919	MDBLsor1_08706	0.970774	0.835337
MDBLsor1_02360	1.35716	0.106262	MDBLsor1_01055	1.30818	0.309348	MDBLsor1_05930	0.968881	0.620731
MDBLsor1_02309	1.35697	0.382123	MDBLsor1_04913	1.30789	0.44517	MDBLsor1_11347	0.96847	0.913483
MDBLsor1_02849	1.3542	0.566607	MDBLsor1_06914	1.30775	0.37061	MDBLsor1_10163	0.967992	0.899432
MDBLsor1_04302	1.35248	0.150853	MDBLsor1_11241	1.30704	0.195624	MDBLsor1_02558	0.967938	0.718481
MDBLsor1_01250	1.35239	0.457021	MDBLsor1_06197	1.30626	0.0484072	MDBLsor1_00588	0.967918	0.861961
MDBLsor1_02955	1.35125	0.340342	MDBLsor1_03046	1.30536	0.254925	MDBLsor1_11531	0.967529	0.747645
MDBLsor1_00453	1.34976	0.418486	MDBLsor1_02028	1.30519	0.14247	MDBLsor1_10666	0.967013	0.879693
MDBLsor1_07058	1.34768	0.185363	MDBLsor1_11792	1.30461	0.0538481	MDBLsor1_06089	0.966899	0.913464
MDBLsor1_10927	1.34667	0.0830945	MDBLsor1_00189	1.30357	0.600768	MDBLsor1_04657	0.966423	0.931985
MDBLsor1_04612	1.34177	0.436317	MDBLsor1_02360	1.3029	0.322759	MDBLsor1_01447	0.965352	0.912628
MDBLsor1_08679	1.34109	0.373463	MDBLsor1_08811	1.30235	0.0185595	MDBLsor1_05000	0.964708	0.952062
MDBLsor1_00707	1.33885	0.564707	MDBLsor1_09983	1.30102	0.613207	MDBLsor1_08793	0.964148	0.946056
MDBLsor1_09358	1.33753	0.225928	MDBLsor1_05816	1.3009	0.515681	MDBLsor1_02548	0.962654	0.791659
MDBLsor1_05778	1.33706	0.51432	MDBLsor1_10311	1.30072	0.285614	MDBLsor1_01059	0.961901	0.922784
MDBLsor1_04974	1.33406	0.577973	MDBLsor1_00686	1.29854	0.286619	MDBLsor1_05791	0.961403	0.869275
MDBLsor1_01279	1.33364	0.154137	MDBLsor1_03114	1.29837	0.55568	MDBLsor1_08511	0.96128	0.848564
MDBLsor1_04709	1.32924	0.240033	MDBLsor1_08599	1.29736	0.458851	MDBLsor1_01039	0.960686	0.866091
MDBLsor1_11161	1.32893	0.435243	MDBLsor1_02907	1.29656	0.545986	MDBLsor1_00070	0.959373	0.673416
MDBLsor1_11478	1.32789	0.1639	MDBLsor1_04481	1.2959	0.0464221	MDBLsor1_00232	0.955676	0.946438
MDBLsor1_08563	1.3263	0.552002	MDBLsor1_06732	1.29534	0.316039	MDBLsor1_02944	0.954362	0.943999
MDBLsor1_02302	1.32594	0.319521	MDBLsor1_00889	1.29509	0.149673	MDBLsor1_00418	0.952979	0.926489
MDBLsor1_02959	1.32558	0.672601	MDBLsor1_04570	1.29386	0.652806	MDBLsor1_03433	0.952451	0.756778
MDBLsor1_01186	1.3254	0.650643	MDBLsor1_05003	1.29369	0.639723	MDBLsor1_06039	0.952123	0.624113
MDBLsor1_11351	1.32066	0.374155	MDBLsor1_10460	1.29354	0.184143	MDBLsor1_08709	0.951047	0.834933
MDBLsor1_01889	1.31993	0.0241967	MDBLsor1_00625	1.29353	0.0152701	MDBLsor1_04352	0.950264	0.901764
MDBLsor1_10947	1.31956	0.691847	MDBLsor1_00664	1.29296	0.330833	MDBLsor1_03468	0.950213	0.892845
MDBLsor1_12162	1.31767	0.37821	MDBLsor1_00978	1.29292	0.216383	MDBLsor1_11470	0.946085	0.738166
MDBLsor1_06089	1.31541	0.438154	MDBLsor1_04175	1.29273	0.117366	MDBLsor1_10451	0.945674	0.783426
MDBLsor1_03485	1.31397	0.76589	MDBLsor1_08791	1.29263	0.536482	MDBLsor1_03867	0.945408	0.79374
MDBLsor1_07789	1.31349	0.597309	MDBLsor1_00887	1.28997	0.0905827	MDBLsor1_06826	0.945308	0.883623
MDBLsor1_02725	1.31348	0.360797	MDBLsor1_11086	1.28964	0.58547	MDBLsor1_02255	0.944618	0.856026
MDBLsor1_02879	1.31161	0.690388	MDBLsor1_03078	1.28889	0.189391	MDBLsor1_05865	0.944409	0.428353
MDBLsor1_12056	1.30973	0.215932	MDBLsor1_12159	1.28845	0.712824	MDBLsor1_03535	0.943916	0.734696
MDBLsor1_03135	1.30936	0.591771	MDBLsor1_10940	1.28737	0.124706	MDBLsor1_06133	0.942952	0.550472
MDBLsor1_11975	1.30527	0.299385	MDBLsor1_01889	1.28709	0.350505	MDBLsor1_09112	0.940242	0.903857
MDBLsor1_11983	1.30527	0.299385	MDBLsor1_02242	1.287	0.359256	MDBLsor1_05244	0.940175	0.753411
MDBLsor1_03272	1.30445	0.163459	MDBLsor1_02353	1.287	0.359256	MDBLsor1_03597	0.939546	0.879844
MDBLsor1_00223	1.30127	0.647561	MDBLsor1_11818	1.2868	0.0841118	MDBLsor1_07287	0.938359	0.828454
MDBLsor1_12095	1.29468	0.534632	MDBLsor1_04547	1.28596	0.170228	MDBLsor1_04484	0.934811	0.812441
MDBLsor1_04382	1.29466	0.573724	MDBLsor1_01261	1.28522	0.290995	MDBLsor1_05852	0.934416	0.710314
MDBLsor1_04645	1.29367	0.369092	MDBLsor1_01632	1.28476	0.273386	MDBLsor1_10274	0.934198	0.80873
MDBLsor1_03618	1.28955	0.643439	MDBLsor1_06514	1.28461	0.559301	MDBLsor1_03811	0.933313	0.847542
MDBLsor1_10948	1.28895	0.489205	MDBLsor1_00471	1.28423	0.313029	MDBLsor1_04742	0.932898	0.572841
MDBLsor1_08243	1.28751	0.565714	MDBLsor1_02329	1.28421	0.312018	MDBLsor1_03747	0.931358	0.801871
MDBLsor1_04442	1.28591	0.0666716	MDBLsor1_02525	1.28389	0.46197	MDBLsor1_09287	0.930943	0.730188
MDBLsor1_04533	1.28296	0.192257	MDBLsor1_08183	1.28344	0.68393	MDBLsor1_11756	0.930891	0.764732
MDBLsor1_03828	1.28285	0.150319	MDBLsor1_09013	1.28314	0.487217	MDBLsor1_03653	0.930386	0.889376
MDBLsor1_04504	1.28275	0.371459	MDBLsor1_01763	1.28302	0.541468	MDBLsor1_10980	0.929752	0.854561
MDBLsor1_03296	1.28262	0.108558	MDBLsor1_04896	1.28298	0.048002	MDBLsor1_07094	0.929431	0.65679
MDBLsor1_02357	1.28241	0.501012	MDBLsor1_07481	1.28158	0.429142	MDBLsor1_05747	0.92773	0.835239
MDBLsor1_00858	1.27878	0.0707652	MDBLsor1_09535	1.28158	0.429142	MDBLsor1_08222	0.927582	0.886099
CON__P62894	1.27845	0.450249	MDBLsor1_03834	1.28138	0.0108832	MDBLsor1_04644	0.924616	0.88336
MDBLsor1_08287	1.27845	0.450249	MDBLsor1_09323	1.28138	0.0108832	MDBLsor1_01623	0.923931	0.749095
MDBLsor1_00676	1.2776	0.309771	MDBLsor1_04870	1.2807	0.654752	MDBLsor1_00069	0.921704	0.875721
MDBLsor1_07644	1.27727	0.526775	MDBLsor1_04510	1.28043	0.514854	MDBLsor1_00081	0.921704	0.875721
MDBLsor1_09907	1.27423	0.634624	MDBLsor1_08882	1.27944	0.264429	MDBLsor1_05787	0.921637	0.882552
MDBLsor1_11040	1.27286	0.643237	MDBLsor1_07944	1.27898	0.0927736	MDBLsor1_03660	0.920988	0.78586
MDBLsor1_05654	1.27272	0.430506	MDBLsor1_03672	1.27835	0.0344347	MDBLsor1_10187	0.920671	0.737535
MDBLsor1_07983	1.27232	0.588851	MDBLsor1_00627	1.27832	0.443602	MDBLsor1_10353	0.920374	0.647002
MDBLsor1_08400	1.27232	0.588851	MDBLsor1_11523	1.2783	0.450583	MDBLsor1_03439	0.920153	0.63429
MDBLsor1_09539	1.27178	0.535772	MDBLsor1_01092	1.27767	0.417054	MDBLsor1_03102	0.919832	0.673396
MDBLsor1_01767	1.27083	0.237659	MDBLsor1_00840	1.27727	0.704831	MDBLsor1_11407	0.919574	0.757726
MDBLsor1_08039	1.27059	0.433667	MDBLsor1_06730	1.27572	0.192286	MDBLsor1_08291	0.917524	0.863167
MDBLsor1_04698	1.26976	0.57545	MDBLsor1_04736	1.27525	0.419206	MDBLsor1_08632	0.917524	0.863167
MDBLsor1_04436	1.26903	0.429879	MDBLsor1_02613	1.27467	0.650983	MDBLsor1_02994	0.915334	0.609414
MDBLsor1_03535	1.26854	0.0296932	MDBLsor1_06335	1.27444	0.474855	MDBLsor1_11042	0.913315	0.471869
MDBLsor1_04399	1.26845	0.0855944	MDBLsor1_11458	1.27424	0.384505	MDBLsor1_02257	0.912825	0.578128
MDBLsor1_01774	1.26545	0.453652	MDBLsor1_09010	1.27352	0.600591	MDBLsor1_10998	0.912403	0.203863
MDBLsor1_04394	1.26477	0.194129	MDBLsor1_00852	1.2735	0.54698	MDBLsor1_05119	0.911381	0.624337
MDBLsor1_02088	1.26294	0.370199	MDBLsor1_06188	1.27263	0.0180505	MDBLsor1_00767	0.910236	0.846288
MDBLsor1_01011	1.26177	0.629549	MDBLsor1_10991	1.27261	0.404279	MDBLsor1_10228	0.909073	0.851382
MDBLsor1_00780	1.26161	0.194402	MDBLsor1_11714	1.27257	0.598359	MDBLsor1_03828	0.909073	0.756449
MDBLsor1_08247	1.26157	0.0668961	MDBLsor1_08887	1.27122	0.706765	MDBLsor1_00976	0.907552	0.219941
MDBLsor1_07982	1.26104	0.721795	MDBLsor1_00588	1.27016	0.187365	MDBLsor1_05609	0.907172	0.533865
MDBLsor1_07120	1.25953	0.406368	MDBLsor1_07506	1.26936	0.0138493	MDBLsor1_10550	0.906469	0.220872
MDBLsor1_08254	1.25923	0.054257	MDBLsor1_07462	1.26874	0.16738	MDBLsor1_11335	0.905486	0.838652
MDBLsor1_08262	1.25747	0.643171	MDBLsor1_07307	1.26854	0.716644	MDBLsor1_05824	0.905238	0.350963
MDBLsor1_07214	1.25735	0.165737	MDBLsor1_00064	1.26802	0.48167	MDBLsor1_07889	0.904993	0.898156
MDBLsor1_06346	1.25522	0.514044	MDBLsor1_08697	1.2671	0.279576	MDBLsor1_07890	0.904993	0.898156
MDBLsor1_02664	1.25448	0.747654	MDBLsor1_09383	1.26685	0.401749	MDBLsor1_03612	0.904547	0.601114
MDBLsor1_09541	1.25448	0.747654	MDBLsor1_03102	1.2665	0.192457	MDBLsor1_08263	0.902615	0.330558
MDBLsor1_03078	1.25351	0.434945	MDBLsor1_01679	1.26632	0.723296	MDBLsor1_01752	0.902571	0.841875
MDBLsor1_03664	1.25307	0.694283	MDBLsor1_06821	1.26628	0.177913	MDBLsor1_11686	0.900766	0.84182
MDBLsor1_01933	1.25287	0.021682	MDBLsor1_00955	1.26495	0.542395	MDBLsor1_07872	0.89994	0.898402
MDBLsor1_10319	1.25284	0.491158	MDBLsor1_06171	1.26479	0.669627	MDBLsor1_02148	0.899893	0.84208
MDBLsor1_03354	1.25251	0.221167	MDBLsor1_08263	1.26419	0.00487991	MDBLsor1_10777	0.898805	0.847373
MDBLsor1_01546	1.25236	0.361668	MDBLsor1_01882	1.26375	0.418556	MDBLsor1_07058	0.898374	0.739923
MDBLsor1_01984	1.2514	0.11645	MDBLsor1_03063	1.26264	0.321578	MDBLsor1_00768	0.898349	0.467344
MDBLsor1_07084	1.25135	0.597598	MDBLsor1_05670	1.26115	0.401814	MDBLsor1_01105	0.897753	0.606926
MDBLsor1_03152	1.24972	0.0396999	MDBLsor1_04076	1.26068	0.31383	MDBLsor1_09002	0.895863	0.72948
MDBLsor1_07829	1.24524	0.689309	MDBLsor1_09002	1.25896	0.355696	MDBLsor1_00439	0.892678	0.484282
MDBLsor1_09957	1.24408	0.443265	MDBLsor1_09261	1.2582	0.149042	MDBLsor1_06979	0.89254	0.581966
MDBLsor1_03206	1.24369	0.187611	MDBLsor1_11230	1.25788	0.410516	MDBLsor1_02115	0.892364	0.594739
MDBLsor1_10012	1.24362	0.486057	MDBLsor1_06175	1.25643	0.259923	MDBLsor1_01454	0.892324	0.734396
MDBLsor1_02872	1.24164	0.462049	MDBLsor1_07085	1.25566	0.359619	MDBLsor1_07971	0.892245	0.342372
MDBLsor1_05824	1.24158	0.436397	MDBLsor1_00780	1.25478	0.240825	MDBLsor1_03528	0.891891	0.661048
MDBLsor1_06973	1.24025	0.276431	MDBLsor1_03414	1.25382	0.177857	MDBLsor1_08881	0.891409	0.271618
MDBLsor1_09117	1.23934	0.192907	MDBLsor1_00208	1.25271	0.363507	MDBLsor1_06631	0.891352	0.830686
MDBLsor1_06859	1.23874	0.0679664	MDBLsor1_00448	1.25101	0.348999	MDBLsor1_01774	0.890076	0.751724
MDBLsor1_10271	1.23832	0.67428	MDBLsor1_06721	1.24991	0.326255	MDBLsor1_09027	0.889654	0.380795
MDBLsor1_10313	1.23832	0.67428	MDBLsor1_04595	1.24983	0.201756	MDBLsor1_10195	0.889194	0.634243
MDBLsor1_02558	1.23773	0.268415	MDBLsor1_02103	1.24918	0.506814	MDBLsor1_02194	0.888304	0.798321
MDBLsor1_00891	1.23712	0.827489	MDBLsor1_07031	1.24877	0.299347	MDBLsor1_02122	0.88825	0.628828
MDBLsor1_09395	1.23622	0.64345	MDBLsor1_02171	1.24877	0.302921	MDBLsor1_08708	0.886322	0.799185
MDBLsor1_08611	1.23588	0.694952	MDBLsor1_00484	1.24869	0.238474	MDBLsor1_03316	0.885336	0.811707
MDBLsor1_03821	1.23457	0.4702	MDBLsor1_07240	1.24837	0.513405	MDBLsor1_07829	0.885247	0.853874
MDBLsor1_06883	1.23281	0.520615	MDBLsor1_03625	1.24802	0.341897	MDBLsor1_04405	0.884839	0.741614
MDBLsor1_00363	1.23174	0.620228	MDBLsor1_07013	1.24732	0.258641	MDBLsor1_01613	0.884808	0.602555
MDBLsor1_05314	1.23172	0.408556	MDBLsor1_06383	1.24724	0.578917	MDBLsor1_01615	0.884808	0.602555
MDBLsor1_04672	1.22966	0.593052	MDBLsor1_06795	1.24517	0.1474	MDBLsor1_09659	0.884177	0.596903
MDBLsor1_09013	1.2258	0.238041	MDBLsor1_02930	1.24195	0.358536	MDBLsor1_03158	0.883793	0.369587
MDBLsor1_02893	1.22502	0.697001	MDBLsor1_10933	1.24165	0.516363	MDBLsor1_11985	0.883421	0.517752
MDBLsor1_08994	1.22347	0.0682901	MDBLsor1_08815	1.24122	0.676731	MDBLsor1_04656	0.883382	0.517731
MDBLsor1_06234	1.22199	0.624578	MDBLsor1_03168	1.24079	0.3449	MDBLsor1_03368	0.882298	0.772409
MDBLsor1_08887	1.22047	0.539981	CON__P62894	1.23951	0.749394	MDBLsor1_08160	0.878935	0.0980772
MDBLsor1_04531	1.21875	0.349036	MDBLsor1_08287	1.23951	0.749394	MDBLsor1_08878	0.878011	0.665705
MDBLsor1_11346	1.21696	0.726263	MDBLsor1_07287	1.23867	0.153528	MDBLsor1_07649	0.876612	0.0959417
MDBLsor1_01153	1.21694	0.535506	MDBLsor1_11496	1.23841	0.323658	MDBLsor1_02898	0.874358	0.601414
MDBLsor1_05840	1.21601	0.640357	MDBLsor1_01226	1.23809	0.600689	MDBLsor1_00376	0.873235	0.69109
MDBLsor1_01437	1.21333	0.502072	MDBLsor1_10972	1.23706	0.436606	MDBLsor1_02231	0.873094	0.223457
MDBLsor1_04240	1.20941	0.337224	MDBLsor1_07934	1.23656	0.182078	MDBLsor1_00394	0.871988	0.727867
MDBLsor1_02705	1.20936	0.623545	MDBLsor1_04442	1.23645	0.222837	MDBLsor1_09548	0.869788	0.593457
MDBLsor1_08822	1.20795	0.4789	MDBLsor1_01122	1.23606	0.077028	MDBLsor1_07020	0.868531	0.113706
MDBLsor1_06601	1.20615	0.609054	MDBLsor1_04392	1.23437	0.0795471	MDBLsor1_00645	0.862545	0.841966
MDBLsor1_10322	1.20562	0.720349	MDBLsor1_00444	1.23368	0.638485	MDBLsor1_01261	0.861378	0.77054
MDBLsor1_05526	1.20408	0.42442	MDBLsor1_08051	1.23339	0.0526117	MDBLsor1_06276	0.859745	0.429218
MDBLsor1_09011	1.20146	0.71002	MDBLsor1_00821	1.23246	0.0846934	MDBLsor1_02038	0.858422	0.31935
MDBLsor1_09163	1.20146	0.71002	MDBLsor1_03296	1.23227	0.163608	MDBLsor1_00826	0.858127	0.644908
MDBLsor1_00208	1.19935	0.62554	MDBLsor1_10550	1.23114	0.0868737	MDBLsor1_05886	0.85673	0.288935
MDBLsor1_03400	1.19872	0.619271	MDBLsor1_03066	1.2308	0.618122	MDBLsor1_03637	0.856717	0.740875
MDBLsor1_11818	1.19794	0.0382424	MDBLsor1_03711	1.2307	0.117446	MDBLsor1_10358	0.856598	0.489299
MDBLsor1_00758	1.19575	0.737262	MDBLsor1_04681	1.22869	0.0949003	MDBLsor1_07031	0.855278	0.398169
MDBLsor1_07755	1.19497	0.688363	MDBLsor1_09027	1.22841	0.120518	MDBLsor1_10271	0.854962	0.117629
MDBLsor1_07746	1.19471	0.422115	MDBLsor1_06521	1.2268	0.0396695	MDBLsor1_10313	0.854962	0.117629
MDBLsor1_05673	1.19455	0.754452	MDBLsor1_01146	1.22597	0.729389	MDBLsor1_01583	0.854747	0.488853
MDBLsor1_10202	1.19106	0.355919	MDBLsor1_03881	1.2256	0.296131	MDBLsor1_01124	0.853409	0.14703
MDBLsor1_00821	1.18828	0.349876	MDBLsor1_08222	1.22532	0.489406	MDBLsor1_11876	0.852826	0.588573
MDBLsor1_02885	1.18795	0.731049	MDBLsor1_01153	1.22463	0.0643374	MDBLsor1_01880	0.849711	0.692776
MDBLsor1_03697	1.18793	0.703019	MDBLsor1_03206	1.22376	0.138545	MDBLsor1_03636	0.849711	0.692776
MDBLsor1_04729	1.18761	0.511	MDBLsor1_03321	1.22176	0.373249	MDBLsor1_02072	0.848213	0.400357
MDBLsor1_02055	1.1838	0.790771	MDBLsor1_03148	1.22104	0.630559	MDBLsor1_09195	0.846773	0.18034
MDBLsor1_02356	1.18328	0.819883	MDBLsor1_04504	1.21954	0.114729	MDBLsor1_03820	0.846509	0.3346
MDBLsor1_03793	1.1832	0.770651	MDBLsor1_08929	1.21851	0.568995	MDBLsor1_02164	0.846139	0.659678
MDBLsor1_00293	1.18308	0.172846	MDBLsor1_04684	1.2177	0.619922	MDBLsor1_03802	0.845189	0.446535
MDBLsor1_08037	1.1829	0.469359	MDBLsor1_11757	1.21652	0.578228	MDBLsor1_06416	0.844821	0.578629
MDBLsor1_03210	1.18136	0.404941	MDBLsor1_06039	1.21343	0.0329264	MDBLsor1_04071	0.842033	0.5215
MDBLsor1_03555	1.18103	0.620492	MDBLsor1_05857	1.21259	0.771072	MDBLsor1_08833	0.841171	0.749184
MDBLsor1_09040	1.18014	0.614383	MDBLsor1_00307	1.21106	0.0392747	MDBLsor1_06961	0.840594	0.772442
MDBLsor1_12111	1.17982	0.745541	MDBLsor1_02340	1.21094	0.69308	MDBLsor1_10926	0.839635	0.723508
MDBLsor1_08152	1.17772	0.790287	MDBLsor1_06788	1.21025	0.329344	MDBLsor1_05931	0.838639	0.328297
MDBLsor1_00039	1.1768	0.355642	MDBLsor1_03147	1.20964	0.44527	MDBLsor1_07458	0.838452	0.338386
MDBLsor1_02978	1.17471	0.564183	MDBLsor1_11918	1.20903	0.391009	MDBLsor1_08656	0.836206	0.270276
MDBLsor1_05872	1.172	0.515619	MDBLsor1_06973	1.20558	0.604484	MDBLsor1_10314	0.836206	0.270276
MDBLsor1_05403	1.17043	0.686369	MDBLsor1_06007	1.20488	0.555843	MDBLsor1_01932	0.835514	0.664482
MDBLsor1_05371	1.17017	0.740226	MDBLsor1_04633	1.20413	0.622211	MDBLsor1_00906	0.834224	0.275808
MDBLsor1_05742	1.17013	0.528516	MDBLsor1_05789	1.20262	0.544637	MDBLsor1_09809	0.834023	0.474482
MDBLsor1_02038	1.1697	0.729299	MDBLsor1_03873	1.20247	0.640878	MDBLsor1_03888	0.833766	0.639387
MDBLsor1_11708	1.16579	0.676831	MDBLsor1_11907	1.2015	0.822207	MDBLsor1_11469	0.827544	0.391758
MDBLsor1_11617	1.16509	0.8034	MDBLsor1_11908	1.2015	0.822207	MDBLsor1_09583	0.826452	0.533091
MDBLsor1_00249	1.16505	0.258294	MDBLsor1_06118	1.20122	0.0357005	MDBLsor1_08690	0.826004	0.323641
MDBLsor1_07634	1.16472	0.319647	MDBLsor1_11221	1.20115	0.623612	MDBLsor1_04921	0.823523	0.710778
MDBLsor1_07049	1.16401	0.809539	MDBLsor1_08152	1.20088	0.698394	MDBLsor1_11226	0.823054	0.263516
MDBLsor1_01908	1.16128	0.820053	MDBLsor1_02297	1.20074	0.354538	MDBLsor1_06028	0.822251	0.192747
MDBLsor1_07804	1.16024	0.620816	MDBLsor1_02088	1.2007	0.497815	MDBLsor1_00386	0.820914	0.0867284
MDBLsor1_03129	1.15998	0.599133	MDBLsor1_01902	1.19977	0.69211	MDBLsor1_01773	0.819207	0.522085
MDBLsor1_03711	1.15977	0.400531	MDBLsor1_05669	1.19806	0.794502	MDBLsor1_02525	0.817168	0.262983
MDBLsor1_06073	1.15955	0.704422	MDBLsor1_01702	1.19787	0.477229	MDBLsor1_00357	0.816881	0.224462
MDBLsor1_09183	1.1584	0.418275	MDBLsor1_03182	1.19587	0.72771	MDBLsor1_00889	0.815251	0.0525528
MDBLsor1_06737	1.15645	0.442359	MDBLsor1_04240	1.1947	0.438129	MDBLsor1_06991	0.813609	0.246664
MDBLsor1_05244	1.15523	0.495652	MDBLsor1_02922	1.19466	0.747242	MDBLsor1_11358	0.812952	0.256433
MDBLsor1_00394	1.1551	0.693914	MDBLsor1_04677	1.19379	0.593945	MDBLsor1_03196	0.812742	0.079387
MDBLsor1_07884	1.15338	0.186342	MDBLsor1_00372	1.19315	0.146928	MDBLsor1_10241	0.81268	0.53416
MDBLsor1_10226	1.15236	0.618067	MDBLsor1_00385	1.19262	0.630205	MDBLsor1_03084	0.812214	0.0649251
MDBLsor1_03331	1.15165	0.646927	MDBLsor1_07320	1.19252	0.22803	MDBLsor1_11668	0.809306	0.480954
MDBLsor1_06875	1.15143	0.332202	MDBLsor1_11617	1.19247	0.460342	MDBLsor1_00370	0.809018	0.297357
MDBLsor1_00588	1.15141	0.709493	MDBLsor1_10010	1.19196	0.452832	MDBLsor1_03218	0.806979	0.240641
MDBLsor1_05816	1.15136	0.73169	MDBLsor1_03146	1.19187	0.45697	MDBLsor1_09876	0.806354	0.313909
MDBLsor1_01267	1.15083	0.485225	MDBLsor1_01317	1.19122	0.60249	MDBLsor1_04504	0.805162	0.0947957
MDBLsor1_01163	1.15079	0.683413	MDBLsor1_10545	1.1906	0.586694	MDBLsor1_04221	0.805148	0.300345
MDBLsor1_02242	1.14997	0.62146	MDBLsor1_01685	1.19022	0.592326	MDBLsor1_12160	0.805105	0.170352
MDBLsor1_02353	1.14997	0.62146	MDBLsor1_11755	1.18962	0.578146	MDBLsor1_01943	0.804135	0.335861
MDBLsor1_02882	1.14987	0.75562	MDBLsor1_04729	1.18934	0.515532	MDBLsor1_03111	0.80334	0.0325653
MDBLsor1_02354	1.1448	0.0996207	MDBLsor1_08202	1.18934	0.761902	MDBLsor1_10350	0.802743	0.0893196
MDBLsor1_05712	1.14444	0.733449	MDBLsor1_01758	1.18875	0.515583	MDBLsor1_06206	0.799615	0.654683
MDBLsor1_05930	1.14165	0.46573	MDBLsor1_11762	1.18846	0.540989	MDBLsor1_08781	0.799364	0.164544
MDBLsor1_03514	1.14162	0.364582	MDBLsor1_03300	1.18845	0.46143	MDBLsor1_04331	0.799258	0.572625
MDBLsor1_03430	1.14149	0.768127	MDBLsor1_06806	1.18845	0.46143	MDBLsor1_07289	0.798844	0.787328
MDBLsor1_01164	1.13855	0.830641	MDBLsor1_05824	1.18746	0.0226486	MDBLsor1_04383	0.797875	0.663196
MDBLsor1_08993	1.13841	0.721013	MDBLsor1_03036	1.18692	0.683961	MDBLsor1_08824	0.796415	0.371196
MDBLsor1_11686	1.13691	0.797152	MDBLsor1_03430	1.18649	0.574614	MDBLsor1_03711	0.796046	0.450669
MDBLsor1_07222	1.13449	0.725811	MDBLsor1_00699	1.18476	0.640764	MDBLsor1_00223	0.79549	0.607961
MDBLsor1_05850	1.13241	0.872211	MDBLsor1_06979	1.18467	0.417747	MDBLsor1_04559	0.79471	0.239183
MDBLsor1_08162	1.132	0.659275	MDBLsor1_00363	1.18364	0.798964	MDBLsor1_07764	0.794272	0.505331
MDBLsor1_03682	1.12955	0.642753	MDBLsor1_07621	1.18349	0.537453	MDBLsor1_08051	0.79416	0.413709
MDBLsor1_11362	1.12891	0.822373	MDBLsor1_06145	1.18267	0.180864	MDBLsor1_01935	0.792451	0.590846
MDBLsor1_03841	1.12862	0.508191	MDBLsor1_05048	1.18044	0.297977	MDBLsor1_01912	0.79223	0.427835
MDBLsor1_11762	1.12651	0.718426	MDBLsor1_00816	1.17907	0.391963	MDBLsor1_07736	0.79183	0.410433
MDBLsor1_00948	1.12584	0.551507	MDBLsor1_05313	1.17711	0.673365	MDBLsor1_04720	0.790547	0.0612608
MDBLsor1_03156	1.12353	0.711284	MDBLsor1_05590	1.17658	0.368623	MDBLsor1_07223	0.790345	0.453066
MDBLsor1_03111	1.12289	0.531096	MDBLsor1_03673	1.17646	0.442796	MDBLsor1_03562	0.789026	0.282395
MDBLsor1_02171	1.11958	0.393002	MDBLsor1_02659	1.17572	0.0191193	MDBLsor1_05739	0.787513	0.360979
MDBLsor1_11325	1.11844	0.688227	MDBLsor1_04921	1.17384	0.712563	MDBLsor1_06073	0.787058	0.492967
MDBLsor1_07290	1.11661	0.800099	MDBLsor1_11421	1.17365	0.360038	MDBLsor1_06848	0.78698	0.453124
MDBLsor1_10451	1.1161	0.782318	MDBLsor1_09162	1.17338	0.824969	MDBLsor1_05041	0.783786	0.434509
MDBLsor1_08511	1.11432	0.738779	MDBLsor1_05461	1.17246	0.0171951	MDBLsor1_05042	0.783786	0.434509
MDBLsor1_02142	1.11391	0.803964	MDBLsor1_02309	1.16846	0.526646	MDBLsor1_08243	0.783361	0.49624
MDBLsor1_06795	1.11196	0.73232	MDBLsor1_03570	1.16822	0.357017	MDBLsor1_05174	0.783343	0.430207
MDBLsor1_11469	1.11166	0.77106	MDBLsor1_03339	1.16813	0.0179898	MDBLsor1_00296	0.783287	0.247304
MDBLsor1_11792	1.11042	0.5555	MDBLsor1_07458	1.1666	0.364767	MDBLsor1_03077	0.78208	0.114411
MDBLsor1_07236	1.10742	0.637435	MDBLsor1_12158	1.16322	0.437639	MDBLsor1_00424	0.780149	0.0767634
MDBLsor1_09375	1.10729	0.711978	MDBLsor1_05509	1.16299	0.700638	MDBLsor1_06883	0.779675	0.166946
MDBLsor1_01645	1.10593	0.800159	MDBLsor1_09659	1.16269	0.495073	MDBLsor1_00256	0.779528	0.128322
MDBLsor1_09655	1.10593	0.800159	MDBLsor1_04107	1.16256	0.381006	MDBLsor1_09401	0.779345	0.0455123
MDBLsor1_07899	1.10479	0.780657	MDBLsor1_02118	1.16224	0.865021	MDBLsor1_07462	0.779321	0.269887
MDBLsor1_11074	1.104	0.540711	MDBLsor1_03152	1.16205	0.272278	MDBLsor1_05670	0.779259	0.463713
MDBLsor1_02344	1.10214	0.819031	MDBLsor1_09233	1.16005	0.705217	MDBLsor1_10324	0.778069	0.645511
MDBLsor1_08252	1.10206	0.539908	MDBLsor1_03566	1.15935	0.832772	MDBLsor1_00213	0.777752	0.339039
MDBLsor1_01684	1.10157	0.699781	MDBLsor1_07854	1.15843	0.130733	MDBLsor1_07848	0.777388	0.422255
MDBLsor1_05430	1.10013	0.698048	MDBLsor1_10702	1.15764	0.652481	MDBLsor1_01080	0.777355	0.690743
MDBLsor1_07866	1.09612	0.716054	MDBLsor1_08993	1.15747	0.501872	MDBLsor1_00943	0.776889	0.293445
MDBLsor1_02329	1.09448	0.722554	MDBLsor1_05103	1.15737	0.703159	MDBLsor1_00293	0.776833	0.113621
MDBLsor1_10228	1.09397	0.523401	MDBLsor1_07797	1.15706	0.612442	MDBLsor1_09410	0.774331	0.529409
MDBLsor1_05887	1.09256	0.867685	MDBLsor1_11871	1.15639	0.630076	MDBLsor1_05152	0.770753	0.388908
MDBLsor1_03305	1.0923	0.858383	MDBLsor1_03285	1.15597	0.772133	MDBLsor1_09018	0.770433	0.364559
MDBLsor1_02072	1.092	0.772057	CON__Q0VBK2	1.15557	0.693271	MDBLsor1_09023	0.770433	0.364559
MDBLsor1_07010	1.09002	0.79855	MDBLsor1_09028	1.15557	0.693271	MDBLsor1_01132	0.770272	0.123285
MDBLsor1_03655	1.08977	0.39724	MDBLsor1_10187	1.15504	0.418066	MDBLsor1_11013	0.770121	0.416012
MDBLsor1_03092	1.08846	0.774795	MDBLsor1_10134	1.15426	0.122573	MDBLsor1_07004	0.770083	0.339872
MDBLsor1_03417	1.08842	0.929926	MDBLsor1_00652	1.15406	0.630514	MDBLsor1_03682	0.768052	0.310744
MDBLsor1_07020	1.08761	0.730677	MDBLsor1_00653	1.15406	0.630514	MDBLsor1_05330	0.768002	0.0515838
MDBLsor1_04482	1.08658	0.559269	MDBLsor1_02359	1.15406	0.630514	MDBLsor1_11186	0.767495	0.382812
MDBLsor1_11470	1.0861	0.763838	MDBLsor1_07913	1.15293	0.527798	MDBLsor1_08562	0.767472	0.0130559
MDBLsor1_10844	1.08532	0.766366	MDBLsor1_08175	1.15275	0.842564	MDBLsor1_11523	0.766319	0.239671
MDBLsor1_09580	1.08514	0.754598	MDBLsor1_09400	1.15275	0.842564	MDBLsor1_09938	0.766313	0.621058
MDBLsor1_00839	1.08481	0.0849284	MDBLsor1_09539	1.15263	0.619254	MDBLsor1_10058	0.766313	0.621058
MDBLsor1_07093	1.08472	0.732766	MDBLsor1_07874	1.15129	0.78819	MDBLsor1_00288	0.765809	0.298167
MDBLsor1_05590	1.08372	0.857359	MDBLsor1_06076	1.15119	0.439518	MDBLsor1_01876	0.763487	0.352164
MDBLsor1_09410	1.08216	0.817587	MDBLsor1_04663	1.15113	0.709445	MDBLsor1_04381	0.763041	0.242069
MDBLsor1_04997	1.08058	0.888828	MDBLsor1_05617	1.14916	0.733536	MDBLsor1_02930	0.76254	0.0628487
MDBLsor1_11480	1.07947	0.853527	MDBLsor1_06737	1.14797	0.671058	MDBLsor1_11346	0.76218	0.534233
MDBLsor1_11241	1.077	0.774017	MDBLsor1_03618	1.14768	0.720342	MDBLsor1_03078	0.761474	0.175903
MDBLsor1_06788	1.07674	0.827628	MDBLsor1_02027	1.14725	0.595186	MDBLsor1_00659	0.760628	0.511392
MDBLsor1_04695	1.07671	0.862141	MDBLsor1_11106	1.14596	0.394017	MDBLsor1_04630	0.760561	0.591261
MDBLsor1_09424	1.07629	0.90609	MDBLsor1_03514	1.14574	0.528454	MDBLsor1_11707	0.759942	0.442276
MDBLsor1_06136	1.07618	0.710125	MDBLsor1_00563	1.1456	0.675886	MDBLsor1_08295	0.759595	0.419355
MDBLsor1_07348	1.07594	0.718367	MDBLsor1_03793	1.14541	0.738404	MDBLsor1_01108	0.759493	0.13343
MDBLsor1_09992	1.07389	0.786464	MDBLsor1_04952	1.14538	0.783336	MDBLsor1_03506	0.758184	0.240381
MDBLsor1_05931	1.07354	0.740638	MDBLsor1_07524	1.1421	0.51454	MDBLsor1_10766	0.757588	0.409234
MDBLsor1_09876	1.07194	0.34418	MDBLsor1_08262	1.1417	0.574001	MDBLsor1_09791	0.757574	0.562388
MDBLsor1_11653	1.07194	0.272124	MDBLsor1_04549	1.14142	0.451357	MDBLsor1_09404	0.755652	0.512418
MDBLsor1_05510	1.07084	0.790887	MDBLsor1_00817	1.14098	0.666352	MDBLsor1_07653	0.755261	0.177425
MDBLsor1_10916	1.06982	0.584006	MDBLsor1_08162	1.14079	0.269818	MDBLsor1_04639	0.75524	0.681821
MDBLsor1_01313	1.06923	0.691915	MDBLsor1_07286	1.14049	0.518249	MDBLsor1_07882	0.752201	0.657626
MDBLsor1_10634	1.06776	0.701341	MDBLsor1_07884	1.14035	0.321266	MDBLsor1_08252	0.751948	0.266062
MDBLsor1_04432	1.06568	0.904536	MDBLsor1_06386	1.13953	0.266048	MDBLsor1_05129	0.75015	0.404876
MDBLsor1_04639	1.06551	0.881637	MDBLsor1_02257	1.13782	0.590793	MDBLsor1_01009	0.749945	0.540156
MDBLsor1_00652	1.0655	0.777815	MDBLsor1_08781	1.13634	0.386719	MDBLsor1_04330	0.749191	0.597128
MDBLsor1_00653	1.0655	0.777815	MDBLsor1_06943	1.13524	0.63012	MDBLsor1_03295	0.748818	0.146656
MDBLsor1_02359	1.0655	0.777815	MDBLsor1_04436	1.13407	0.70815	MDBLsor1_03491	0.747895	0.092393
MDBLsor1_03333	1.06459	0.564557	MDBLsor1_01186	1.13358	0.844577	MDBLsor1_11953	0.741175	0.657317
MDBLsor1_07845	1.06327	0.860795	MDBLsor1_06089	1.13239	0.640323	MDBLsor1_11585	0.740273	0.443147
MDBLsor1_08781	1.06284	0.77362	MDBLsor1_00299	1.13189	0.365939	MDBLsor1_06018	0.739566	0.349489
MDBLsor1_02907	1.06245	0.898921	MDBLsor1_07618	1.13169	0.661626	MDBLsor1_09301	0.739566	0.349489
MDBLsor1_06538	1.06202	0.347172	MDBLsor1_08972	1.13167	0.708311	MDBLsor1_06828	0.738988	0.350571
MDBLsor1_12050	1.06202	0.347172	MDBLsor1_08829	1.13084	0.435605	MDBLsor1_01144	0.73815	0.444386
MDBLsor1_02548	1.05998	0.856522	MDBLsor1_11040	1.13022	0.310788	MDBLsor1_09882	0.737278	0.507311
MDBLsor1_06108	1.05938	0.455352	MDBLsor1_01454	1.12822	0.5534	MDBLsor1_08957	0.736988	0.437902
MDBLsor1_06145	1.0575	0.855462	MDBLsor1_11975	1.12627	0.822598	MDBLsor1_02362	0.736342	0.188428
MDBLsor1_10512	1.05699	0.822404	MDBLsor1_11983	1.12627	0.822598	MDBLsor1_03998	0.736061	0.389025
MDBLsor1_03873	1.05216	0.920087	MDBLsor1_00772	1.12608	0.663756	MDBLsor1_04002	0.735802	0.460032
MDBLsor1_04720	1.05091	0.479209	MDBLsor1_09263	1.12593	0.81513	MDBLsor1_07865	0.735385	0.636015
MDBLsor1_06730	1.04954	0.83452	MDBLsor1_00356	1.12571	0.659666	MDBLsor1_08972	0.73535	0.206858
MDBLsor1_03433	1.04691	0.787196	MDBLsor1_00849	1.12564	0.770517	MDBLsor1_01758	0.734508	0.0440144
MDBLsor1_06018	1.04663	0.872947	MDBLsor1_11926	1.12551	0.647803	MDBLsor1_08652	0.73416	0.585739
MDBLsor1_09301	1.04663	0.872947	MDBLsor1_09361	1.12462	0.678592	MDBLsor1_00948	0.732705	0.142547
MDBLsor1_03218	1.04605	0.824772	MDBLsor1_11067	1.12417	0.617281	MDBLsor1_07607	0.731907	0.587034
MDBLsor1_00890	1.04486	0.925866	MDBLsor1_00704	1.12211	0.199428	MDBLsor1_04319	0.731398	0.234901
MDBLsor1_11926	1.04437	0.843003	MDBLsor1_00942	1.12194	0.715408	MDBLsor1_01955	0.731193	0.519337
MDBLsor1_00614	1.04272	0.928068	MDBLsor1_10228	1.12154	0.609694	MDBLsor1_08877	0.727602	0.293282
MDBLsor1_06188	1.04221	0.801307	MDBLsor1_05724	1.12151	0.360363	MDBLsor1_04028	0.726792	0.444336
MDBLsor1_00205	1.04034	0.81137	MDBLsor1_08149	1.12039	0.769879	MDBLsor1_09662	0.725884	0.605403
MDBLsor1_03867	1.03959	0.877354	MDBLsor1_00707	1.11967	0.729745	MDBLsor1_03045	0.724604	0.633765
MDBLsor1_08562	1.03934	0.674539	MDBLsor1_08291	1.11951	0.835419	MDBLsor1_06136	0.722605	0.220923
MDBLsor1_04681	1.03852	0.936815	MDBLsor1_08632	1.11951	0.835419	MDBLsor1_11652	0.719432	0.536189
MDBLsor1_11476	1.03784	0.922178	MDBLsor1_08652	1.1188	0.887859	MDBLsor1_02134	0.718604	0.266691
MDBLsor1_01472	1.03586	0.849021	MDBLsor1_01981	1.11506	0.521666	MDBLsor1_03684	0.716478	0.192336
MDBLsor1_06943	1.03556	0.953006	MDBLsor1_05458	1.11474	0.783638	MDBLsor1_07854	0.715306	0.0318148
MDBLsor1_05613	1.03479	0.827366	MDBLsor1_06028	1.11452	0.569147	MDBLsor1_11408	0.715149	0.166406
MDBLsor1_06386	1.03453	0.695402	MDBLsor1_06784	1.11338	0.694917	MDBLsor1_03325	0.714833	0.117323
MDBLsor1_00659	1.0339	0.917487	MDBLsor1_08594	1.11338	0.694917	MDBLsor1_01745	0.714605	0.554147
MDBLsor1_00288	1.03287	0.902861	MDBLsor1_01659	1.11329	0.651047	MDBLsor1_00835	0.714584	0.141525
MDBLsor1_08933	1.0325	0.942351	MDBLsor1_00213	1.11297	0.660542	MDBLsor1_09724	0.712902	0.444324
MDBLsor1_03263	1.03179	0.888841	MDBLsor1_02026	1.11217	0.368855	MDBLsor1_02221	0.712323	0.0929581
MDBLsor1_05058	1.03154	0.906975	MDBLsor1_11809	1.1119	0.715099	MDBLsor1_06354	0.7123	0.56643
MDBLsor1_00476	1.02935	0.962563	MDBLsor1_03773	1.11131	0.529969	MDBLsor1_10292	0.71177	0.17567
MDBLsor1_00478	1.02935	0.962563	MDBLsor1_00437	1.11084	0.474604	MDBLsor1_04604	0.711497	0.40718
MDBLsor1_01281	1.02364	0.903405	MDBLsor1_00292	1.11028	0.845491	MDBLsor1_08332	0.711141	0.0224753
MDBLsor1_01297	1.02364	0.903405	MDBLsor1_03867	1.1102	0.679851	MDBLsor1_02696	0.710182	0.695859
MDBLsor1_04009	1.02221	0.897229	MDBLsor1_03821	1.10967	0.734065	MDBLsor1_05279	0.70881	0.102341
MDBLsor1_03033	1.02204	0.884477	MDBLsor1_11653	1.10935	0.245677	MDBLsor1_08266	0.708396	0.408805
MDBLsor1_00635	1.0216	0.851688	MDBLsor1_03095	1.10825	0.503099	MDBLsor1_05912	0.707988	0.146525
MDBLsor1_10460	1.02136	0.961012	MDBLsor1_08057	1.10801	0.809937	MDBLsor1_09010	0.707371	0.550463
MDBLsor1_01880	1.02103	0.892509	MDBLsor1_01517	1.10774	0.883905	MDBLsor1_10159	0.707226	0.424108
MDBLsor1_03636	1.02103	0.892509	MDBLsor1_04672	1.10758	0.707578	MDBLsor1_08391	0.706382	0.0222351
MDBLsor1_11186	1.01971	0.95752	MDBLsor1_08039	1.10657	0.795623	MDBLsor1_08393	0.706382	0.0222351
MDBLsor1_05782	1.01734	0.964939	MDBLsor1_00370	1.10643	0.248396	MDBLsor1_03302	0.704996	0.235801
MDBLsor1_07792	1.01402	0.934166	MDBLsor1_08679	1.10632	0.544483	MDBLsor1_06886	0.70454	0.36897
MDBLsor1_03157	1.01392	0.972291	MDBLsor1_03180	1.10562	0.771029	MDBLsor1_05840	0.704523	0.16609
MDBLsor1_00645	1.01383	0.981926	MDBLsor1_10049	1.10547	0.641225	MDBLsor1_11975	0.704359	0.353534
MDBLsor1_11408	1.01251	0.979494	MDBLsor1_03325	1.10456	0.482554	MDBLsor1_11983	0.704359	0.353534
MDBLsor1_00816	1.01245	0.956155	MDBLsor1_05813	1.10336	0.65067	MDBLsor1_01546	0.703298	0.294284
MDBLsor1_10972	1.01235	0.972334	MDBLsor1_07020	1.1033	0.422785	MDBLsor1_07024	0.700794	0.101487
MDBLsor1_00489	1.01168	0.975696	MDBLsor1_08233	1.10284	0.470445	MDBLsor1_06471	0.700587	0.0981904
MDBLsor1_00953	1.01129	0.959072	MDBLsor1_12004	1.10195	0.759865	MDBLsor1_11589	0.700069	0.376451
MDBLsor1_00955	1.00933	0.981707	MDBLsor1_08137	1.10037	0.847916	MDBLsor1_03318	0.699497	0.118941
MDBLsor1_11871	1.00815	0.976445	MDBLsor1_06267	1.0996	0.769401	MDBLsor1_00684	0.69702	0.118539
MDBLsor1_04708	1.00635	0.986524	MDBLsor1_01037	1.09911	0.708456	MDBLsor1_05558	0.695453	0.515476
MDBLsor1_02061	1.00463	0.993718	MDBLsor1_10854	1.09838	0.627105	MDBLsor1_05500	0.693521	0.164976
MDBLsor1_05787	1.00424	0.993647	MDBLsor1_02076	1.09757	0.766222	MDBLsor1_10948	0.692789	0.411495
MDBLsor1_04668	1.00298	0.987709	MDBLsor1_10111	1.09724	0.759988	MDBLsor1_08553	0.692312	0.518695
MDBLsor1_09389	1.00048	0.997953	MDBLsor1_10226	1.09625	0.441781	MDBLsor1_01163	0.689799	0.0777555
MDBLsor1_02027	0.998585	0.995172	MDBLsor1_04310	1.09597	0.86034	MDBLsor1_00686	0.689424	0.15492
MDBLsor1_08882	0.997977	0.992171	MDBLsor1_10346	1.09596	0.756115	MDBLsor1_05590	0.688838	0.0204465
MDBLsor1_03568	0.997542	0.992574	MDBLsor1_03483	1.0944	0.629751	MDBLsor1_04527	0.687127	0.558035
MDBLsor1_06229	0.997542	0.992574	MDBLsor1_03200	1.09392	0.716353	MDBLsor1_05816	0.687038	0.499115
MDBLsor1_02172	0.993825	0.975507	MDBLsor1_09724	1.09365	0.785359	MDBLsor1_06057	0.686841	0.196814
MDBLsor1_08801	0.992165	0.966372	MDBLsor1_01624	1.09021	0.761813	MDBLsor1_09269	0.686249	0.151516
MDBLsor1_05724	0.991832	0.971634	MDBLsor1_10319	1.08982	0.878897	MDBLsor1_07290	0.686174	0.253694
MDBLsor1_05709	0.99144	0.986633	MDBLsor1_05538	1.08904	0.794289	MDBLsor1_10249	0.685056	0.180735
MDBLsor1_00664	0.989471	0.973255	MDBLsor1_02664	1.0886	0.916171	MDBLsor1_07725	0.68503	0.469184
MDBLsor1_04453	0.989281	0.979156	MDBLsor1_09541	1.0886	0.916171	MDBLsor1_04384	0.684814	0.395535
MDBLsor1_11218	0.988824	0.971834	MDBLsor1_03517	1.08809	0.835907	MDBLsor1_10464	0.683682	0.618793
MDBLsor1_02231	0.986651	0.942572	MDBLsor1_03967	1.08762	0.825373	MDBLsor1_03180	0.683565	0.295523
MDBLsor1_01298	0.986119	0.961054	MDBLsor1_04065	1.08609	0.910274	MDBLsor1_00421	0.682257	0.272008
MDBLsor1_09613	0.985836	0.951176	MDBLsor1_04337	1.08601	0.606303	MDBLsor1_05009	0.681364	0.234372
MDBLsor1_06874	0.985327	0.97102	MDBLsor1_01011	1.08596	0.868321	MDBLsor1_00794	0.678414	0.0142707
MDBLsor1_04012	0.984537	0.968504	MDBLsor1_11469	1.08561	0.576098	MDBLsor1_00634	0.677325	0.48246
MDBLsor1_11338	0.979363	0.948035	MDBLsor1_08813	1.08465	0.761694	MDBLsor1_01475	0.676411	0.100273
MDBLsor1_04644	0.977759	0.933167	MDBLsor1_10292	1.08449	0.763915	MDBLsor1_10112	0.675685	0.139095
MDBLsor1_05897	0.977532	0.940344	MDBLsor1_04531	1.08431	0.585689	MDBLsor1_03758	0.675408	0.37043
MDBLsor1_05159	0.975951	0.969127	MDBLsor1_01079	1.08283	0.823017	MDBLsor1_05897	0.674452	0.132013
MDBLsor1_07085	0.975575	0.866908	MDBLsor1_00659	1.08179	0.903665	MDBLsor1_07935	0.674386	0.421052
MDBLsor1_07006	0.975307	0.897225	MDBLsor1_02837	1.0817	0.889593	MDBLsor1_05125	0.673217	0.654932
MDBLsor1_04175	0.974434	0.937441	MDBLsor1_02995	1.08013	0.841034	MDBLsor1_12062	0.673217	0.654932
MDBLsor1_09195	0.974247	0.584396	MDBLsor1_08300	1.07983	0.797216	MDBLsor1_01197	0.672834	0.0585099
MDBLsor1_02678	0.973691	0.956417	MDBLsor1_05341	1.07859	0.698862	MDBLsor1_06338	0.672777	0.180659
MDBLsor1_04392	0.971759	0.853637	MDBLsor1_05244	1.07828	0.711515	MDBLsor1_00789	0.67195	0.0624862
MDBLsor1_06242	0.971698	0.844315	MDBLsor1_02358	1.07818	0.828923	MDBLsor1_07961	0.671418	0.233377
MDBLsor1_01730	0.970282	0.853691	MDBLsor1_06976	1.07816	0.418181	MDBLsor1_04531	0.670038	0.0410401
MDBLsor1_06514	0.970215	0.921658	MDBLsor1_08402	1.07674	0.841708	MDBLsor1_07855	0.669142	0.339958
MDBLsor1_05695	0.970067	0.84585	MDBLsor1_08037	1.07649	0.627252	MDBLsor1_11847	0.668948	0.11645
MDBLsor1_10129	0.96946	0.932231	MDBLsor1_11335	1.07568	0.86949	MDBLsor1_03514	0.668886	0.209534
MDBLsor1_09548	0.968846	0.646523	MDBLsor1_03354	1.07515	0.435041	MDBLsor1_03841	0.663581	0.0553611
MDBLsor1_11539	0.965498	0.790621	MDBLsor1_03129	1.07452	0.811942	MDBLsor1_00841	0.661447	0.117139
MDBLsor1_02652	0.965444	0.896009	MDBLsor1_12086	1.07449	0.904482	MDBLsor1_07605	0.660437	0.163491
MDBLsor1_04568	0.965283	0.862917	MDBLsor1_11741	1.07321	0.893741	MDBLsor1_10216	0.660437	0.163491
MDBLsor1_04194	0.963073	0.892473	MDBLsor1_02548	1.07223	0.79196	MDBLsor1_04736	0.659012	0.134851
MDBLsor1_10843	0.963063	0.872299	MDBLsor1_03218	1.07184	0.611441	MDBLsor1_00057	0.657438	0.2061
MDBLsor1_02340	0.961944	0.913329	MDBLsor1_03074	1.07172	0.815956	MDBLsor1_02959	0.655295	0.619875
MDBLsor1_10674	0.9617	0.827633	MDBLsor1_06159	1.06976	0.898251	MDBLsor1_03192	0.653545	0.618093
MDBLsor1_05041	0.961612	0.901977	MDBLsor1_00684	1.06911	0.502923	MDBLsor1_07028	0.653489	0.0132172
MDBLsor1_05042	0.961612	0.901977	MDBLsor1_00851	1.069	0.586279	MDBLsor1_06944	0.653007	0.290684
MDBLsor1_03079	0.96148	0.852358	MDBLsor1_02072	1.06884	0.76675	MDBLsor1_03182	0.652822	0.480317
MDBLsor1_01702	0.958993	0.814572	MDBLsor1_08254	1.06871	0.862331	MDBLsor1_01702	0.652802	0.142257
MDBLsor1_01754	0.958174	0.922102	MDBLsor1_10891	1.0685	0.72163	MDBLsor1_10962	0.652076	0.0994129
MDBLsor1_00432	0.956847	0.919192	MDBLsor1_08256	1.06793	0.859059	MDBLsor1_08247	0.651011	0.16161
MDBLsor1_04226	0.954753	0.579252	MDBLsor1_04568	1.06765	0.684237	MDBLsor1_00065	0.650135	0.231515
MDBLsor1_01659	0.95475	0.791886	MDBLsor1_10966	1.06725	0.600929	MDBLsor1_04672	0.650053	0.26972
MDBLsor1_11668	0.954296	0.864729	MDBLsor1_02939	1.06592	0.818641	MDBLsor1_04382	0.649953	0.310546
MDBLsor1_01979	0.95363	0.87866	MDBLsor1_09953	1.06366	0.742884	MDBLsor1_05697	0.649415	0.0778318
MDBLsor1_01955	0.952153	0.919189	MDBLsor1_07306	1.0636	0.827286	MDBLsor1_07962	0.648514	0.102848
MDBLsor1_12017	0.951864	0.65815	MDBLsor1_02506	1.06349	0.856934	MDBLsor1_05880	0.648049	0.359987
MDBLsor1_05826	0.950695	0.645636	MDBLsor1_05628	1.06346	0.390844	MDBLsor1_06984	0.646789	0.210752
MDBLsor1_06415	0.950402	0.898321	MDBLsor1_00451	1.06259	0.649104	MDBLsor1_02026	0.646315	0.191584
MDBLsor1_03763	0.949871	0.773698	MDBLsor1_11134	1.06188	0.0251083	MDBLsor1_03757	0.645937	0.102576
MDBLsor1_06976	0.9476	0.624402	MDBLsor1_01279	1.06025	0.865905	MDBLsor1_04595	0.640628	0.0856364
MDBLsor1_00675	0.947543	0.904403	MDBLsor1_05886	1.05894	0.758313	MDBLsor1_09312	0.640308	0.346775
MDBLsor1_03623	0.946999	0.913736	MDBLsor1_06073	1.05837	0.842521	MDBLsor1_02354	0.640255	0.0237134
MDBLsor1_05589	0.946903	0.791369	MDBLsor1_12160	1.05793	0.639407	MDBLsor1_04854	0.640162	0.30531
MDBLsor1_08057	0.945405	0.871392	MDBLsor1_05613	1.05738	0.738196	MDBLsor1_11926	0.639223	0.0168465
MDBLsor1_05886	0.944278	0.324319	MDBLsor1_10916	1.05562	0.692575	MDBLsor1_04536	0.639201	0.0756858
MDBLsor1_08938	0.941324	0.650425	MDBLsor1_11812	1.05553	0.848417	MDBLsor1_05628	0.639114	0.151096
MDBLsor1_01675	0.94116	0.916167	MDBLsor1_07271	1.05524	0.769096	MDBLsor1_11400	0.638879	0.040257
MDBLsor1_02152	0.940168	0.902254	MDBLsor1_05930	1.055	0.606378	MDBLsor1_10655	0.636275	0.242683
MDBLsor1_05740	0.93965	0.848062	MDBLsor1_05889	1.05499	0.656385	MDBLsor1_08836	0.63565	0.363673
MDBLsor1_10966	0.939041	0.835284	MDBLsor1_03629	1.05399	0.714968	MDBLsor1_05342	0.634617	0.341747
MDBLsor1_11328	0.937418	0.785255	MDBLsor1_04134	1.05393	0.929965	MDBLsor1_02160	0.634216	0.168017
MDBLsor1_01882	0.93675	0.883222	MDBLsor1_02152	1.05373	0.910305	MDBLsor1_00471	0.630838	0.125478
MDBLsor1_07754	0.93574	0.820907	MDBLsor1_09439	1.05304	0.882446	MDBLsor1_03881	0.630447	0.0058368
MDBLsor1_04481	0.933864	0.880027	MDBLsor1_05568	1.05289	0.814553	MDBLsor1_06514	0.630245	0.160741
MDBLsor1_06700	0.932855	0.777194	MDBLsor1_02170	1.0522	0.617696	MDBLsor1_01057	0.628651	0.473891
MDBLsor1_11907	0.932756	0.8803	MDBLsor1_07605	1.0522	0.761349	MDBLsor1_01766	0.62659	0.12824
MDBLsor1_11908	0.932756	0.8803	MDBLsor1_10216	1.0522	0.761349	MDBLsor1_05039	0.626149	0.298522
MDBLsor1_04181	0.930572	0.839223	MDBLsor1_06835	1.05162	0.910668	MDBLsor1_10202	0.625632	0.0387611
MDBLsor1_05693	0.92677	0.58386	MDBLsor1_02853	1.05039	0.848458	MDBLsor1_01251	0.624801	0.0149378
MDBLsor1_04920	0.925572	0.632525	MDBLsor1_02039	1.05029	0.940284	MDBLsor1_04596	0.624368	0.386468
MDBLsor1_04953	0.925106	0.841463	MDBLsor1_05314	1.04913	0.894308	REV__MDBLsor1_04596	0.624368	0.386468
MDBLsor1_01079	0.924085	0.824725	MDBLsor1_06859	1.04906	0.90683	MDBLsor1_05308	0.623611	0.290261
MDBLsor1_02853	0.923984	0.724136	MDBLsor1_00425	1.04884	0.775695	MDBLsor1_06249	0.622726	0.167119
MDBLsor1_01758	0.92116	0.79464	MDBLsor1_03282	1.04884	0.775695	MDBLsor1_04839	0.622549	0.22971
MDBLsor1_03935	0.920758	0.779717	MDBLsor1_05542	1.04884	0.775695	MDBLsor1_01189	0.622516	0.181033
MDBLsor1_04536	0.920662	0.760991	MDBLsor1_01200	1.04876	0.935164	MDBLsor1_00233	0.62128	0.0519689
MDBLsor1_06839	0.918501	0.653794	MDBLsor1_07889	1.0487	0.924748	MDBLsor1_08707	0.618385	0.0194827
MDBLsor1_06794	0.918138	0.817178	MDBLsor1_07890	1.0487	0.924748	MDBLsor1_03880	0.617974	0.157238
MDBLsor1_09662	0.917929	0.873141	MDBLsor1_02953	1.04751	0.769942	MDBLsor1_08233	0.617938	0.0955528
MDBLsor1_01943	0.916737	0.76878	MDBLsor1_03210	1.04728	0.162249	MDBLsor1_06142	0.617427	0.358168
MDBLsor1_00356	0.916193	0.706193	MDBLsor1_00676	1.04705	0.657932	MDBLsor1_07049	0.616286	0.418978
MDBLsor1_02076	0.915973	0.767739	MDBLsor1_08588	1.04688	0.913725	MDBLsor1_03210	0.615819	0.00953327
MDBLsor1_08149	0.915449	0.906186	MDBLsor1_03400	1.04622	0.7812	MDBLsor1_07797	0.615695	0.0523916
MDBLsor1_03259	0.913119	0.661018	MDBLsor1_01172	1.04569	0.868663	MDBLsor1_00428	0.612292	0.00747507
MDBLsor1_07218	0.912956	0.722703	MDBLsor1_05159	1.04565	0.947805	MDBLsor1_01675	0.60958	0.17866
MDBLsor1_04677	0.911964	0.828454	MDBLsor1_07128	1.04439	0.820094	MDBLsor1_10433	0.60937	0.10613
MDBLsor1_09361	0.911671	0.714995	MDBLsor1_02978	1.04427	0.690284	MDBLsor1_04436	0.608288	0.153642
MDBLsor1_10962	0.911455	0.424455	MDBLsor1_00432	1.04421	0.916354	MDBLsor1_08801	0.608227	0.0231796
MDBLsor1_03643	0.910782	0.859477	MDBLsor1_10159	1.04374	0.895218	MDBLsor1_09248	0.607461	0.0625948
MDBLsor1_05553	0.910425	0.791139	MDBLsor1_12071	1.04291	0.479309	MDBLsor1_05217	0.60684	0.326155
MDBLsor1_00852	0.910355	0.779499	MDBLsor1_00648	1.04147	0.807206	MDBLsor1_05239	0.60684	0.326155
MDBLsor1_03881	0.906197	0.592133	MDBLsor1_05840	1.04137	0.856434	MDBLsor1_01679	0.606616	0.301417
MDBLsor1_07790	0.904292	0.889474	MDBLsor1_01437	1.03952	0.84904	MDBLsor1_11509	0.606315	0.370303
MDBLsor1_08890	0.901607	0.883067	MDBLsor1_06794	1.0394	0.898081	MDBLsor1_03336	0.606236	0.412096
MDBLsor1_03629	0.896243	0.417454	MDBLsor1_05872	1.03926	0.283434	MDBLsor1_01668	0.605887	0.316851
MDBLsor1_12034	0.894449	0.904414	MDBLsor1_03212	1.03908	0.822062	MDBLsor1_11653	0.60523	0.0569601
MDBLsor1_11159	0.890176	0.685924	MDBLsor1_04322	1.03866	0.849841	MDBLsor1_00178	0.604639	0.00120755
MDBLsor1_04570	0.888182	0.827363	MDBLsor1_11338	1.03777	0.886213	MDBLsor1_03655	0.604142	0.00514393
MDBLsor1_10550	0.886224	0.318616	MDBLsor1_05541	1.03665	0.809936	MDBLsor1_06503	0.603751	0.0120559
MDBLsor1_07481	0.884418	0.706472	MDBLsor1_10844	1.03578	0.769166	MDBLsor1_07754	0.602089	0.14482
MDBLsor1_09535	0.884418	0.706472	MDBLsor1_01197	1.03514	0.826931	MDBLsor1_06908	0.601412	0.246452
MDBLsor1_01912	0.882663	0.633386	MDBLsor1_08890	1.03513	0.926588	MDBLsor1_03629	0.600787	0.0378026
MDBLsor1_03549	0.88258	0.672911	MDBLsor1_07056	1.03457	0.959641	MDBLsor1_05693	0.600717	0.137081
MDBLsor1_02134	0.88175	0.692272	MDBLsor1_06786	1.03246	0.892548	MDBLsor1_01772	0.600239	0.0891351
MDBLsor1_01147	0.881322	0.766517	MDBLsor1_10048	1.03086	0.883888	MDBLsor1_10863	0.598175	0.00296002
MDBLsor1_04342	0.881136	0.259907	MDBLsor1_01875	1.03048	0.929625	MDBLsor1_01618	0.595214	0.12474
MDBLsor1_01475	0.880645	0.480923	MDBLsor1_03763	1.02998	0.687906	MDBLsor1_01722	0.59283	0.292416
MDBLsor1_03572	0.880055	0.487116	MDBLsor1_05441	1.02937	0.947818	MDBLsor1_05736	0.59283	0.292416
MDBLsor1_08929	0.878636	0.700948	MDBLsor1_10249	1.0289	0.872416	MDBLsor1_03079	0.592626	0.0169818
MDBLsor1_05456	0.877866	0.642057	MDBLsor1_09410	1.02799	0.923599	MDBLsor1_03212	0.591991	0.0751883
MDBLsor1_03000	0.873834	0.586572	MDBLsor1_06503	1.02778	0.77479	MDBLsor1_02251	0.591521	0.0178055
MDBLsor1_12103	0.873341	0.825212	MDBLsor1_04967	1.02743	0.952595	MDBLsor1_02408	0.591355	0.0167509
MDBLsor1_02525	0.873299	0.63727	MDBLsor1_05526	1.02731	0.952305	MDBLsor1_05245	0.591355	0.0167509
MDBLsor1_07604	0.873066	0.754494	MDBLsor1_05588	1.02676	0.809138	MDBLsor1_10596	0.591355	0.0167509
MDBLsor1_10211	0.873066	0.754494	MDBLsor1_03697	1.02652	0.966876	MDBLsor1_10966	0.59128	0.0183299
MDBLsor1_11162	0.871967	0.765735	MDBLsor1_06916	1.02642	0.890492	MDBLsor1_02996	0.590607	0.270815
MDBLsor1_08446	0.868692	0.54947	MDBLsor1_02702	1.0254	0.957384	MDBLsor1_05617	0.590019	0.123793
MDBLsor1_09112	0.864986	0.820277	MDBLsor1_08822	1.02305	0.660505	MDBLsor1_04392	0.588656	0.0359028
MDBLsor1_06159	0.86365	0.795389	MDBLsor1_05909	1.02271	0.955032	MDBLsor1_06098	0.588391	0.0203635
MDBLsor1_09269	0.86345	0.518118	MDBLsor1_02879	1.02268	0.968769	MDBLsor1_04729	0.587499	0.00166729
MDBLsor1_00878	0.861681	0.36734	MDBLsor1_05995	1.02202	0.949519	MDBLsor1_08829	0.586297	0.0277292
MDBLsor1_07913	0.860529	0.731374	MDBLsor1_03840	1.0212	0.930328	MDBLsor1_06861	0.585212	0.471368
MDBLsor1_10736	0.860103	0.816099	MDBLsor1_10757	1.02062	0.885242	MDBLsor1_06175	0.584475	0.112812
MDBLsor1_07343	0.859851	0.731675	MDBLsor1_01933	1.02001	0.852832	MDBLsor1_04341	0.58439	0.231695
MDBLsor1_00067	0.857422	0.537517	MDBLsor1_01104	1.01996	0.973334	MDBLsor1_06241	0.584238	0.0983158
MDBLsor1_00129	0.857422	0.537517	MDBLsor1_02856	1.01975	0.928947	MDBLsor1_07693	0.584206	0.0562994
MDBLsor1_00172	0.857422	0.537517	MDBLsor1_05873	1.01913	0.967353	MDBLsor1_02028	0.584185	0.0375238
MDBLsor1_08719	0.857422	0.537517	MDBLsor1_07348	1.01908	0.907662	MDBLsor1_03819	0.584075	0.268822
MDBLsor1_06966	0.857219	0.775709	MDBLsor1_10674	1.01834	0.935311	MDBLsor1_00966	0.583992	0.206324
MDBLsor1_07935	0.854079	0.615713	MDBLsor1_00778	1.01805	0.98001	MDBLsor1_11159	0.583797	0.043973
MDBLsor1_00425	0.853997	0.585189	MDBLsor1_08885	1.0172	0.952709	MDBLsor1_03129	0.581734	0.123208
MDBLsor1_03282	0.853997	0.585189	MDBLsor1_08886	1.0172	0.952709	MDBLsor1_05691	0.580418	0.180575
MDBLsor1_05542	0.853997	0.585189	MDBLsor1_05387	1.01457	0.881477	MDBLsor1_03206	0.58006	0.0250506
MDBLsor1_04742	0.852385	0.24757	MDBLsor1_09531	1.01371	0.941768	MDBLsor1_04519	0.579993	0.45237
MDBLsor1_02039	0.852163	0.758587	MDBLsor1_03319	1.01339	0.964872	MDBLsor1_06284	0.57978	0.230924
MDBLsor1_12158	0.85213	0.534136	MDBLsor1_00858	1.01285	0.727998	MDBLsor1_06313	0.578903	0.0215285
MDBLsor1_05003	0.851608	0.717274	MDBLsor1_06010	1.01263	0.968873	MDBLsor1_00945	0.575155	0.186126
MDBLsor1_10274	0.851198	0.606587	MDBLsor1_02874	1.01178	0.972059	MDBLsor1_03191	0.57282	0.0325973
MDBLsor1_12036	0.850497	0.326907	MDBLsor1_04226	1.01169	0.958282	MDBLsor1_03200	0.572214	0.0403506
MDBLsor1_03398	0.849438	0.453483	MDBLsor1_01720	1.01072	0.958745	MDBLsor1_07227	0.572136	0.141816
MDBLsor1_03773	0.84705	0.0287316	MDBLsor1_01721	1.01072	0.958745	MDBLsor1_10226	0.571815	0.0206163
MDBLsor1_11726	0.845337	0.581967	MDBLsor1_11478	1.00996	0.932347	MDBLsor1_00356	0.571742	0.140272
MDBLsor1_00451	0.845071	0.50307	MDBLsor1_08854	1.00874	0.983631	MDBLsor1_10702	0.57125	0.140538
MDBLsor1_03719	0.844345	0.840793	MDBLsor1_08994	1.00773	0.965397	MDBLsor1_07772	0.570946	0.0521704
MDBLsor1_06886	0.84113	0.691517	MDBLsor1_11531	1.00763	0.861336	MDBLsor1_03821	0.568658	0.00676274
MDBLsor1_11711	0.840444	0.0821219	MDBLsor1_00635	1.00626	0.955887	MDBLsor1_08333	0.568156	0.364828
MDBLsor1_08234	0.839919	0.451686	MDBLsor1_00386	1.00625	0.968365	MDBLsor1_08334	0.568156	0.364828
MDBLsor1_05889	0.839669	0.544961	MDBLsor1_09596	1.00586	0.987952	MDBLsor1_08994	0.567296	0.0213222
MDBLsor1_06377	0.839644	0.539375	MDBLsor1_01725	1.00323	0.987319	MDBLsor1_00358	0.566774	0.230864
MDBLsor1_06028	0.839112	0.552083	MDBLsor1_11226	1.00317	0.991385	MDBLsor1_08183	0.564142	0.504683
MDBLsor1_10010	0.83671	0.479694	MDBLsor1_03433	1.00213	0.989286	MDBLsor1_05686	0.563504	0.0454344
MDBLsor1_03146	0.83361	0.588046	MDBLsor1_03398	1.00173	0.992488	MDBLsor1_06690	0.562828	0.238681
MDBLsor1_04206	0.832466	0.271515	MDBLsor1_07006	1.00167	0.97739	MDBLsor1_08520	0.562635	0.0670048
MDBLsor1_00976	0.831323	0.44545	MDBLsor1_09876	1.0015	0.985343	MDBLsor1_00682	0.562412	0.0652637
MDBLsor1_08811	0.827221	0.412677	MDBLsor1_04334	1.00146	0.996091	MDBLsor1_06823	0.561915	0.102583
MDBLsor1_07223	0.822392	0.478535	MDBLsor1_06242	1.0003	0.996557	MDBLsor1_02292	0.561465	0.232639
MDBLsor1_00794	0.819207	0.361013	MDBLsor1_09287	0.999075	0.997463	MDBLsor1_10012	0.559986	0.109213
MDBLsor1_08000	0.818721	0.808045	MDBLsor1_01472	0.996567	0.974819	MDBLsor1_01551	0.558012	0.0816206
MDBLsor1_07976	0.818425	0.742763	MDBLsor1_01465	0.996511	0.988675	MDBLsor1_06242	0.556686	0.0126253
MDBLsor1_00397	0.816322	0.436828	MDBLsor1_00453	0.994933	0.98953	MDBLsor1_06596	0.556142	0.296301
MDBLsor1_11099	0.813956	0.694339	MDBLsor1_00674	0.991885	0.980854	MDBLsor1_02849	0.556087	0.0176355
MDBLsor1_05387	0.813701	0.189083	MDBLsor1_09385	0.990292	0.984885	MDBLsor1_06157	0.555923	0.0162232
MDBLsor1_00682	0.812193	0.496519	MDBLsor1_06848	0.989802	0.980125	MDBLsor1_04953	0.55516	0.209009
MDBLsor1_07961	0.810608	0.414074	MDBLsor1_01107	0.989281	0.943392	MDBLsor1_03398	0.553448	0.0443556
MDBLsor1_03300	0.8087	0.530881	REV__MDBLsor1_04420	0.989281	0.943392	MDBLsor1_02720	0.553337	0.0216591
MDBLsor1_06806	0.8087	0.530881	MDBLsor1_03655	0.989174	0.883387	MDBLsor1_08679	0.552715	0.0160442
MDBLsor1_11353	0.807431	0.607374	MDBLsor1_07343	0.988428	0.982127	MDBLsor1_07804	0.551848	0.195162
MDBLsor1_07318	0.805868	0.564895	MDBLsor1_02251	0.987621	0.897733	MDBLsor1_07887	0.550911	0.332443
MDBLsor1_10757	0.805596	0.207357	MDBLsor1_07494	0.986161	0.953891	MDBLsor1_04687	0.550488	0.129735
MDBLsor1_02115	0.805301	0.350993	MDBLsor1_02596	0.98596	0.874114	MDBLsor1_07936	0.550053	0.065313
MDBLsor1_03382	0.804717	0.614924	MDBLsor1_09981	0.985334	0.936106	MDBLsor1_05588	0.549942	0.00903744
MDBLsor1_06784	0.804569	0.294716	MDBLsor1_05487	0.984943	0.953131	MDBLsor1_11328	0.549229	0.0423659
MDBLsor1_08594	0.804569	0.294716	MDBLsor1_04012	0.984232	0.932331	MDBLsor1_06144	0.548826	0.111614
MDBLsor1_03653	0.801789	0.595252	MDBLsor1_10330	0.98329	0.961615	MDBLsor1_10555	0.548227	0.200129
MDBLsor1_07636	0.799368	0.694022	MDBLsor1_07214	0.983225	0.888796	MDBLsor1_08711	0.547941	0.0136348
MDBLsor1_01618	0.799242	0.62873	MDBLsor1_01730	0.983075	0.940504	MDBLsor1_05907	0.547439	0.342422
MDBLsor1_10047	0.79729	0.22941	MDBLsor1_06839	0.983034	0.916444	MDBLsor1_04012	0.546398	0.0274321
MDBLsor1_11823	0.796595	0.67283	MDBLsor1_02841	0.982342	0.860221	MDBLsor1_01632	0.546132	0.0215472
MDBLsor1_03795	0.796555	0.393884	MDBLsor1_03156	0.982273	0.82043	MDBLsor1_01976	0.545386	0.0752677
MDBLsor1_03285	0.795916	0.546812	MDBLsor1_00845	0.982053	0.940367	MDBLsor1_10362	0.544778	0.00423844
MDBLsor1_04374	0.795175	0.619887	MDBLsor1_06980	0.98104	0.960263	MDBLsor1_11724	0.544261	0.350138
MDBLsor1_11226	0.793125	0.378875	MDBLsor1_01618	0.98096	0.922356	MDBLsor1_00615	0.543281	0.096282
MDBLsor1_08182	0.792963	0.0653947	MDBLsor1_03684	0.98079	0.965536	MDBLsor1_07735	0.543041	0.172412
MDBLsor1_09531	0.79219	0.46461	MDBLsor1_05806	0.980323	0.945492	MDBLsor1_02607	0.542054	0.159848
MDBLsor1_03528	0.791697	0.484441	MDBLsor1_08181	0.980251	0.864592	MDBLsor1_01437	0.541641	0.205308
MDBLsor1_04503	0.790744	0.698109	MDBLsor1_10390	0.979378	0.97976	MDBLsor1_04438	0.541557	0.0497694
MDBLsor1_08180	0.79041	0.709284	MDBLsor1_08503	0.978924	0.906791	MDBLsor1_03152	0.541497	0.0162756
MDBLsor1_00118	0.789964	0.480399	MDBLsor1_06115	0.978079	0.972511	MDBLsor1_06922	0.54091	0.0216466
MDBLsor1_08727	0.789964	0.480399	MDBLsor1_07872	0.977916	0.978035	MDBLsor1_09435	0.540681	0.0885735
MDBLsor1_11698	0.789766	0.385195	MDBLsor1_03643	0.977493	0.951319	MDBLsor1_12113	0.539768	0.0202965
MDBLsor1_06034	0.789723	0.392115	MDBLsor1_04720	0.97645	0.58133	MDBLsor1_01154	0.536968	0.248367
MDBLsor1_02176	0.789447	0.361449	MDBLsor1_11420	0.975202	0.96928	MDBLsor1_01629	0.535617	0.000676586
MDBLsor1_07673	0.787655	0.100553	MDBLsor1_05778	0.975138	0.960377	MDBLsor1_02705	0.534801	0.0867748
MDBLsor1_07992	0.785498	0.442472	MDBLsor1_07223	0.974871	0.899253	MDBLsor1_03092	0.533881	0.0188496
MDBLsor1_02553	0.784639	0.162092	MDBLsor1_05553	0.974821	0.94592	MDBLsor1_01465	0.533773	0.114055
MDBLsor1_04381	0.783266	0.51386	MDBLsor1_04536	0.974267	0.634516	MDBLsor1_11391	0.533626	0.109279
MDBLsor1_00530	0.783134	0.394955	MDBLsor1_09389	0.973928	0.908281	MDBLsor1_06521	0.532054	0.105974
MDBLsor1_08520	0.78285	0.494732	MDBLsor1_10279	0.973877	0.859158	MDBLsor1_01524	0.53181	0.132763
MDBLsor1_00684	0.780808	0.0964159	MDBLsor1_00115	0.973088	0.961905	MDBLsor1_03256	0.531527	0.279724
MDBLsor1_09809	0.7784	0.415708	MDBLsor1_05279	0.972872	0.871423	MDBLsor1_00214	0.530791	0.069187
MDBLsor1_09576	0.774089	0.195914	MDBLsor1_03302	0.972751	0.865328	MDBLsor1_04708	0.530389	0.276837
MDBLsor1_09615	0.774089	0.195914	MDBLsor1_01163	0.971857	0.94867	MDBLsor1_00551	0.52864	0.0960639
MDBLsor1_04980	0.772504	0.460641	MDBLsor1_02227	0.971178	0.909465	MDBLsor1_09440	0.527968	0.100889
MDBLsor1_08721	0.77061	0.344062	MDBLsor1_06601	0.970646	0.956331	MDBLsor1_01148	0.527592	0.0552536
MDBLsor1_04549	0.770559	0.237398	MDBLsor1_11218	0.970206	0.912039	MDBLsor1_05086	0.527154	0.13178
MDBLsor1_07938	0.768842	0.147691	MDBLsor1_03736	0.968152	0.894536	MDBLsor1_09596	0.526844	0.067245
MDBLsor1_11531	0.764404	0.0792585	MDBLsor1_03795	0.967132	0.913292	MDBLsor1_07271	0.52594	0.107291
MDBLsor1_05867	0.762847	0.181425	MDBLsor1_09580	0.966541	0.882616	MDBLsor1_01198	0.525478	0.177816
MDBLsor1_02148	0.76284	0.47379	MDBLsor1_04381	0.966462	0.871379	MDBLsor1_05744	0.524643	0.0331289
MDBLsor1_08622	0.759915	0.248166	MDBLsor1_05912	0.966231	0.938162	MDBLsor1_02226	0.523651	0.000184282
MDBLsor1_08295	0.758374	0.110722	MDBLsor1_07084	0.966219	0.824869	MDBLsor1_10270	0.523637	0.218911
MDBLsor1_06908	0.75762	0.252622	MDBLsor1_10962	0.965179	0.869343	MDBLsor1_06188	0.523496	0.0145513
MDBLsor1_08777	0.755476	0.105471	MDBLsor1_07682	0.964583	0.917364	MDBLsor1_02670	0.521435	0.0938923
MDBLsor1_03017	0.754522	0.395755	MDBLsor1_07982	0.964187	0.807326	MDBLsor1_04896	0.521199	0.0333544
MDBLsor1_05726	0.752837	0.205373	MDBLsor1_03082	0.962976	0.959407	MDBLsor1_10864	0.520596	0.112537
MDBLsor1_03820	0.751069	0.474158	MDBLsor1_10676	0.962215	0.805657	MDBLsor1_05772	0.518555	0.297846
MDBLsor1_00115	0.750314	0.636612	MDBLsor1_00428	0.961107	0.740944	MDBLsor1_03384	0.518209	0.0180258
MDBLsor1_03325	0.748435	0.139048	MDBLsor1_03581	0.960142	0.904934	MDBLsor1_10057	0.517679	0.0390794
MDBLsor1_01257	0.748264	0.729645	MDBLsor1_01551	0.960089	0.887444	MDBLsor1_10059	0.517679	0.0390794
MDBLsor1_07021	0.746991	0.143017	MDBLsor1_03019	0.959584	0.919418	MDBLsor1_11134	0.517505	0.00229563
MDBLsor1_06828	0.746763	0.283704	MDBLsor1_00834	0.959308	0.917951	MDBLsor1_04432	0.517345	0.0503407
MDBLsor1_02994	0.745557	0.179028	MDBLsor1_00059	0.959161	0.853894	MDBLsor1_04206	0.513093	0.0107081
MDBLsor1_00845	0.745323	0.492131	MDBLsor1_02994	0.959094	0.766559	MDBLsor1_09361	0.511783	0.118195
MDBLsor1_11714	0.743797	0.34987	MDBLsor1_04604	0.958799	0.864437	MDBLsor1_05334	0.510091	0.0854182
MDBLsor1_03180	0.742743	0.410549	MDBLsor1_07935	0.956944	0.875657	MDBLsor1_08264	0.508773	0.050032
MDBLsor1_06383	0.741252	0.228388	MDBLsor1_03749	0.956708	0.934661	MDBLsor1_01086	0.507199	0.164925
MDBLsor1_07949	0.740962	0.561708	MDBLsor1_08031	0.956298	0.934995	MDBLsor1_00425	0.506038	0.0342772
MDBLsor1_08402	0.73947	0.104596	MDBLsor1_07804	0.956085	0.91786	MDBLsor1_03282	0.506038	0.0342772
MDBLsor1_08605	0.738416	0.44432	MDBLsor1_00358	0.956052	0.843224	MDBLsor1_05542	0.506038	0.0342772
MDBLsor1_07605	0.736885	0.426815	MDBLsor1_05855	0.955362	0.791991	MDBLsor1_05613	0.505097	0.0385414
MDBLsor1_10216	0.736885	0.426815	MDBLsor1_04515	0.955038	0.8915	MDBLsor1_07949	0.505006	0.0202444
MDBLsor1_10903	0.736577	0.520944	MDBLsor1_10634	0.954563	0.794386	MDBLsor1_02997	0.504315	0.0711377
MDBLsor1_01752	0.736295	0.595336	MDBLsor1_05217	0.954482	0.879917	MDBLsor1_00699	0.503762	0.142402
MDBLsor1_06241	0.735828	0.40039	MDBLsor1_05239	0.954482	0.879917	MDBLsor1_07990	0.502197	0.0434547
MDBLsor1_11812	0.73573	0.365649	MDBLsor1_08135	0.953418	0.914362	MDBLsor1_04076	0.501883	0.111523
MDBLsor1_00942	0.734176	0.340724	MDBLsor1_06012	0.952419	0.845348	MDBLsor1_00039	0.50185	0.000552974
MDBLsor1_02270	0.73313	0.329128	MDBLsor1_01774	0.952082	0.874754	MDBLsor1_01891	0.500304	0.195138
MDBLsor1_00970	0.729717	0.395354	MDBLsor1_00634	0.95202	0.917599	MDBLsor1_03625	0.50004	0.0661296
MDBLsor1_09882	0.727023	0.0784531	MDBLsor1_07653	0.951328	0.878042	MDBLsor1_10972	0.500019	0.0422361
MDBLsor1_05806	0.724568	0.345375	MDBLsor1_11752	0.951152	0.82401	MDBLsor1_01981	0.497351	0.00532839
MDBLsor1_03998	0.721947	0.344802	MDBLsor1_02356	0.950841	0.711465	MDBLsor1_05694	0.496927	0.0293477
MDBLsor1_01154	0.720117	0.560073	MDBLsor1_00948	0.950121	0.666442	MDBLsor1_00698	0.49653	0.245125
MDBLsor1_05541	0.720013	0.318039	MDBLsor1_04223	0.950108	0.892135	MDBLsor1_10332	0.493854	0.0179627
MDBLsor1_06980	0.71975	0.202581	MDBLsor1_01984	0.949539	0.768647	MDBLsor1_01875	0.490919	0.0300083
MDBLsor1_00370	0.718908	0.285278	MDBLsor1_09306	0.947028	0.801192	MDBLsor1_07673	0.490802	0.0100667
MDBLsor1_09403	0.718502	0.381795	MDBLsor1_06346	0.947003	0.823304	MDBLsor1_03000	0.489827	0.151383
MDBLsor1_10206	0.718371	0.486614	MDBLsor1_04181	0.945627	0.765926	MDBLsor1_07618	0.488719	0.150525
MDBLsor1_04172	0.717993	0.187079	MDBLsor1_03535	0.945624	0.76003	MDBLsor1_02152	0.488158	0.333405
MDBLsor1_03172	0.71769	0.166077	MDBLsor1_03229	0.944553	0.791485	MDBLsor1_07221	0.486978	0.101424
MDBLsor1_08164	0.713904	0.436787	MDBLsor1_06034	0.943667	0.827213	MDBLsor1_07224	0.486978	0.101424
MDBLsor1_03890	0.713701	0.564804	MDBLsor1_04630	0.943018	0.90123	MDBLsor1_07225	0.486978	0.101424
MDBLsor1_06098	0.712665	0.134209	MDBLsor1_10107	0.942429	0.826038	MDBLsor1_03773	0.486638	0.00638097
MDBLsor1_09590	0.711994	0.321388	MDBLsor1_06040	0.941838	0.779746	MDBLsor1_07320	0.48659	0.00284559
MDBLsor1_04839	0.710969	0.249255	MDBLsor1_04559	0.941819	0.810518	MDBLsor1_12078	0.486404	0.107113
MDBLsor1_00826	0.710492	0.148475	MDBLsor1_05867	0.941699	0.722594	MDBLsor1_02283	0.486106	0.0400458
MDBLsor1_04633	0.710124	0.655481	MDBLsor1_04988	0.941514	0.950362	MDBLsor1_09937	0.485293	0.0331832
MDBLsor1_03967	0.709704	0.384372	MDBLsor1_04657	0.941295	0.877138	MDBLsor1_00801	0.48216	0.146254
MDBLsor1_05910	0.709095	0.540065	MDBLsor1_04849	0.938882	0.90745	MDBLsor1_05430	0.481253	0.130531
MDBLsor1_03483	0.708988	0.192274	MDBLsor1_06883	0.938409	0.797467	MDBLsor1_11155	0.478914	0.00287746
MDBLsor1_11755	0.708022	0.552705	MDBLsor1_05931	0.937786	0.70995	MDBLsor1_05048	0.477759	0.0379199
MDBLsor1_08181	0.707613	0.10611	MDBLsor1_07092	0.937363	0.881636	MDBLsor1_06145	0.476586	0.0303627
MDBLsor1_01189	0.70731	0.534382	MDBLsor1_07899	0.935716	0.87023	MDBLsor1_04549	0.475302	0.0590555
MDBLsor1_05587	0.704752	0.381946	MDBLsor1_01312	0.935299	0.930777	MDBLsor1_03274	0.473837	0.0155174
MDBLsor1_03207	0.703526	0.34712	MDBLsor1_08998	0.934278	0.777702	MDBLsor1_10111	0.47251	0.158297
MDBLsor1_03785	0.702464	0.506524	MDBLsor1_04920	0.934083	0.798017	MDBLsor1_01767	0.470723	0.0142663
MDBLsor1_07135	0.700419	0.411257	MDBLsor1_01908	0.933592	0.933203	MDBLsor1_05341	0.470512	0.0386646
MDBLsor1_03318	0.699391	0.107075	MDBLsor1_11346	0.931573	0.901481	MDBLsor1_09730	0.467879	0.0243349
MDBLsor1_04604	0.69889	0.460385	MDBLsor1_00794	0.931082	0.380347	MDBLsor1_05894	0.465959	0.10838
MDBLsor1_01773	0.696663	0.260291	MDBLsor1_07361	0.929496	0.866327	MDBLsor1_10206	0.465705	0.13859
MDBLsor1_11223	0.696099	0.448403	MDBLsor1_03836	0.928069	0.801928	MDBLsor1_12034	0.465469	0.277663
MDBLsor1_02874	0.693144	0.411648	MDBLsor1_06194	0.926599	0.709522	MDBLsor1_02297	0.465332	0.14281
MDBLsor1_05439	0.692277	0.390786	MDBLsor1_10744	0.92531	0.473542	MDBLsor1_02329	0.462984	0.0813691
MDBLsor1_02221	0.691213	0.0586774	MDBLsor1_10758	0.92531	0.473542	MDBLsor1_02023	0.462612	0.0919764
MDBLsor1_01517	0.68954	0.415224	MDBLsor1_11243	0.92531	0.473542	MDBLsor1_11718	0.461709	0.120784
MDBLsor1_00851	0.688481	0.0347111	MDBLsor1_04399	0.925066	0.581471	MDBLsor1_08768	0.460925	0.166179
MDBLsor1_09143	0.687427	0.131024	MDBLsor1_00695	0.924745	0.754339	MDBLsor1_03873	0.458354	0.146474
MDBLsor1_10330	0.687122	0.328798	MDBLsor1_00906	0.924427	0.771038	MDBLsor1_01217	0.458014	0.201929
MDBLsor1_03233	0.687098	0.341865	MDBLsor1_03079	0.924071	0.536278	MDBLsor1_04878	0.457322	0.0473466
MDBLsor1_09724	0.686559	0.393625	MDBLsor1_11823	0.923492	0.896331	MDBLsor1_09884	0.455041	0.318599
MDBLsor1_06267	0.683337	0.296774	MDBLsor1_10380	0.922644	0.842272	MDBLsor1_10066	0.454267	0.0418333
MDBLsor1_01278	0.681426	0.224638	MDBLsor1_04206	0.921755	0.568227	MDBLsor1_11516	0.454224	0.228437
MDBLsor1_00774	0.678652	0.348616	MDBLsor1_02923	0.920066	0.402595	MDBLsor1_08037	0.454147	0.233803
MDBLsor1_10851	0.676492	0.506304	MDBLsor1_04742	0.919322	0.0281177	MDBLsor1_10854	0.453811	0.0163277
MDBLsor1_04657	0.675591	0.15185	MDBLsor1_10948	0.918972	0.825106	MDBLsor1_00842	0.453367	0.0390194
MDBLsor1_08356	0.675404	0.534356	MDBLsor1_07728	0.918342	0.833003	MDBLsor1_09147	0.453213	0.0413786
MDBLsor1_06944	0.675391	0.0871625	MDBLsor1_06700	0.917178	0.848185	MDBLsor1_09590	0.452158	0.117399
MDBLsor1_06821	0.674877	0.127467	MDBLsor1_07950	0.915841	0.79554	MDBLsor1_01892	0.451992	0.0490416
MDBLsor1_03011	0.674433	0.458524	MDBLsor1_04644	0.91481	0.847694	MDBLsor1_06846	0.451505	0.107464
MDBLsor1_00812	0.672923	0.0402465	MDBLsor1_04866	0.91438	0.900011	MDBLsor1_00372	0.450227	0.000747266
MDBLsor1_03168	0.672054	0.327983	MDBLsor1_05174	0.914109	0.733922	MDBLsor1_08622	0.448948	0.035093
MDBLsor1_02995	0.671018	0.183489	MDBLsor1_09435	0.913549	0.788178	MDBLsor1_01107	0.447725	0.0573252
MDBLsor1_02153	0.668997	0.131087	MDBLsor1_09822	0.910136	0.726496	REV__MDBLsor1_04420	0.447725	0.0573252
MDBLsor1_02155	0.668997	0.131087	MDBLsor1_10770	0.909696	0.90273	MDBLsor1_00774	0.447194	0.0293693
MDBLsor1_08332	0.668262	0.0960325	MDBLsor1_06098	0.909272	0.464739	MDBLsor1_07128	0.446519	0.0350047
MDBLsor1_02837	0.668213	0.19107	MDBLsor1_03111	0.90915	0.194027	MDBLsor1_01174	0.442585	0.152315
CON__Q0VBK2	0.666431	0.451458	MDBLsor1_08511	0.906841	0.443764	MDBLsor1_04744	0.44136	0.00754838
MDBLsor1_09028	0.666431	0.451458	MDBLsor1_07887	0.906518	0.817493	MDBLsor1_03568	0.440964	0.0168231
MDBLsor1_06673	0.6661	0.140455	MDBLsor1_08142	0.904399	0.776297	MDBLsor1_06229	0.440964	0.0168231
MDBLsor1_04744	0.666044	0.0386287	MDBLsor1_09583	0.903904	0.648883	MDBLsor1_03135	0.440861	0.0112762
MDBLsor1_12008	0.665327	0.408895	MDBLsor1_01298	0.903426	0.738605	MDBLsor1_04645	0.440626	0.0519617
MDBLsor1_02442	0.664908	0.432041	MDBLsor1_04382	0.901812	0.281306	MDBLsor1_07682	0.440527	0.192483
MDBLsor1_02526	0.664908	0.432041	MDBLsor1_06874	0.901773	0.778354	MDBLsor1_07010	0.440387	0.0669147
MDBLsor1_01616	0.664036	0.293964	MDBLsor1_00675	0.901104	0.716474	MDBLsor1_02857	0.439748	0.0801186
MDBLsor1_00386	0.663683	0.144695	MDBLsor1_06612	0.900549	0.853092	MDBLsor1_04459	0.439531	0.0446874
MDBLsor1_00437	0.661927	0.355315	MDBLsor1_07865	0.900251	0.850385	MDBLsor1_05458	0.438438	0.0544178
MDBLsor1_07492	0.659417	0.0200037	MDBLsor1_08247	0.900113	0.407158	MDBLsor1_09953	0.437638	0.00557973
MDBLsor1_00627	0.659097	0.385224	MDBLsor1_01124	0.898762	0.130692	MDBLsor1_02939	0.437369	0.0182281
MDBLsor1_02362	0.65734	0.00385493	MDBLsor1_09165	0.89848	0.598565	MDBLsor1_07021	0.436241	0.0203121
MDBLsor1_02227	0.656771	0.400781	MDBLsor1_03841	0.897336	0.482266	MDBLsor1_04577	0.43449	0.105115
MDBLsor1_11233	0.656107	0.260535	MDBLsor1_12078	0.896878	0.750784	MDBLsor1_08590	0.433903	0.0331513
MDBLsor1_06071	0.656079	0.10048	MDBLsor1_01108	0.895816	0.681972	MDBLsor1_01730	0.432849	0.00295845
MDBLsor1_10915	0.655853	0.144632	MDBLsor1_07961	0.895136	0.771962	MDBLsor1_04342	0.430837	0.0138811
MDBLsor1_06916	0.655527	0.320887	MDBLsor1_07289	0.894418	0.881716	MDBLsor1_07286	0.429434	0.0922925
MDBLsor1_11589	0.654231	0.054302	MDBLsor1_04668	0.892281	0.471937	MDBLsor1_04488	0.429224	0.0931288
MDBLsor1_00059	0.650857	0.180187	MDBLsor1_05485	0.891436	0.776723	MDBLsor1_05718	0.428544	0.0136903
MDBLsor1_05048	0.650822	0.183706	MDBLsor1_02599	0.889973	0.592804	MDBLsor1_11353	0.428097	0.0378374
MDBLsor1_10187	0.649559	0.0183196	MDBLsor1_03047	0.88902	0.805886	MDBLsor1_04603	0.42769	0.0551064
MDBLsor1_01261	0.649508	0.175777	MDBLsor1_04099	0.888874	0.740492	MDBLsor1_10079	0.427622	0.0628771
MDBLsor1_09162	0.647583	0.0840081	MDBLsor1_11521	0.887491	0.798666	MDBLsor1_00942	0.426659	0.0844673
MDBLsor1_05334	0.646872	0.519649	MDBLsor1_03040	0.886903	0.842297	MDBLsor1_06770	0.426271	0.448742
MDBLsor1_07286	0.645357	0.0853323	MDBLsor1_00826	0.884549	0.645377	MDBLsor1_05784	0.425911	0.028889
MDBLsor1_06197	0.64233	0.0706555	MDBLsor1_12047	0.884498	0.633105	MDBLsor1_00656	0.425868	0.0265757
MDBLsor1_08291	0.641726	0.281654	MDBLsor1_03188	0.883139	0.169025	MDBLsor1_06854	0.425557	0.0348267
MDBLsor1_08632	0.641726	0.281654	MDBLsor1_11079	0.882543	0.619028	MDBLsor1_05789	0.425542	0.0213208
MDBLsor1_03256	0.641525	0.420392	MDBLsor1_00119	0.882467	0.825005	MDBLsor1_05778	0.424852	0.32298
MDBLsor1_07649	0.640187	0.07479	MDBLsor1_03473	0.881554	0.863007	MDBLsor1_06976	0.423971	0.034798
MDBLsor1_03684	0.639715	0.0804732	MDBLsor1_00878	0.879261	0.413743	MDBLsor1_00908	0.423091	0.242793
MDBLsor1_11512	0.6394	0.556085	MDBLsor1_09938	0.877235	0.800108	MDBLsor1_02242	0.422175	0.0010564
MDBLsor1_06619	0.637396	0.316586	MDBLsor1_10058	0.877235	0.800108	MDBLsor1_02353	0.422175	0.0010564
MDBLsor1_03319	0.635035	0.140144	MDBLsor1_07772	0.87643	0.33952	MDBLsor1_09539	0.422149	0.125789
MDBLsor1_07971	0.634427	0.0209498	MDBLsor1_06338	0.872969	0.332112	MDBLsor1_00190	0.421676	0.0359649
MDBLsor1_06533	0.633372	0.104035	MDBLsor1_03286	0.872163	0.447613	MDBLsor1_05701	0.420974	0.201934
MDBLsor1_10024	0.632832	0.281953	MDBLsor1_04744	0.87172	0.0318939	MDBLsor1_07992	0.420135	0.0309497
MDBLsor1_00424	0.631578	0.0211376	MDBLsor1_07971	0.871488	0.139993	MDBLsor1_04578	0.418683	0.200164
MDBLsor1_04988	0.629012	0.421009	MDBLsor1_05712	0.870102	0.613198	MDBLsor1_04668	0.416852	0.0222426
MDBLsor1_05701	0.628325	0.362363	MDBLsor1_01675	0.868303	0.520173	MDBLsor1_01226	0.415916	0.266797
MDBLsor1_09822	0.62658	0.0544528	MDBLsor1_08801	0.8679	0.464186	MDBLsor1_10647	0.414757	0.168618
MDBLsor1_02862	0.625208	0.104773	MDBLsor1_03033	0.866045	0.641208	MDBLsor1_00451	0.413542	0.0183134
MDBLsor1_04065	0.623961	0.118821	MDBLsor1_08173	0.865534	0.60843	MDBLsor1_03333	0.413511	0.0026094
MDBLsor1_01379	0.623412	0.15055	MDBLsor1_01379	0.863979	0.592089	MDBLsor1_03517	0.412982	0.235497
MDBLsor1_03074	0.622899	0.187214	MDBLsor1_00402	0.863882	0.692883	MDBLsor1_11480	0.411964	0.235423
MDBLsor1_06721	0.622785	0.234284	MDBLsor1_05482	0.863718	0.56868	MDBLsor1_08215	0.410758	0.0118778
MDBLsor1_08175	0.620392	0.43786	MDBLsor1_03065	0.863039	0.697826	MDBLsor1_10757	0.409871	0.0539641
MDBLsor1_09400	0.620392	0.43786	MDBLsor1_02720	0.862939	0.333096	MDBLsor1_00978	0.409097	0.00937492
MDBLsor1_06406	0.619695	0.536592	MDBLsor1_01943	0.858414	0.574917	MDBLsor1_05909	0.407976	0.158375
MDBLsor1_07128	0.618359	0.261018	MDBLsor1_00937	0.858261	0.793484	MDBLsor1_06083	0.407073	0.00775608
MDBLsor1_09404	0.617709	0.316281	MDBLsor1_05290	0.857594	0.670616	MDBLsor1_06007	0.406411	0.0850895
MDBLsor1_11799	0.61592	0.145384	MDBLsor1_11449	0.857011	0.744887	MDBLsor1_04496	0.405099	0.0907834
MDBLsor1_02226	0.614844	0.0822597	MDBLsor1_01380	0.856564	0.696794	MDBLsor1_06041	0.40413	0.00398675
MDBLsor1_07728	0.614419	0.370774	MDBLsor1_09767	0.856256	0.629243	MDBLsor1_00625	0.402759	0.00180644
MDBLsor1_11079	0.614176	0.083994	MDBLsor1_10849	0.855726	0.370768	MDBLsor1_01748	0.401673	0.00980602
MDBLsor1_00190	0.611991	0.233016	MDBLsor1_08590	0.855586	0.385192	MDBLsor1_02907	0.401483	0.137986
MDBLsor1_07004	0.610814	0.00177289	MDBLsor1_06264	0.855543	0.435601	MDBLsor1_04453	0.400816	0.027237
MDBLsor1_05615	0.610281	0.0938132	MDBLsor1_00180	0.855453	0.757881	MDBLsor1_09776	0.400754	0.00783894
MDBLsor1_07772	0.608738	0.0408776	MDBLsor1_08243	0.855203	0.515326	MDBLsor1_00530	0.400679	0.0944757
MDBLsor1_04459	0.608244	0.362268	MDBLsor1_09907	0.854951	0.72593	MDBLsor1_08697	0.400336	0.0714076
MDBLsor1_06992	0.605349	0.249963	MDBLsor1_07673	0.854461	0.234513	MDBLsor1_05695	0.400242	0.00087124
MDBLsor1_05855	0.604584	0.160856	MDBLsor1_01132	0.854366	0.524383	MDBLsor1_11073	0.399813	0.119299
MDBLsor1_01624	0.604353	0.0156694	MDBLsor1_05726	0.85405	0.391579	MDBLsor1_03070	0.398984	0.0723583
MDBLsor1_03819	0.604043	0.0526504	MDBLsor1_02115	0.85368	0.308998	MDBLsor1_09591	0.398674	0.0239334
MDBLsor1_11155	0.603365	0.00933851	MDBLsor1_07866	0.852654	0.166046	MDBLsor1_05709	0.398261	0.149253
MDBLsor1_05305	0.602242	0.239342	MDBLsor1_02862	0.851995	0.541698	MDBLsor1_03836	0.397043	0.000429918
MDBLsor1_04257	0.601892	0.159074	MDBLsor1_07061	0.850709	0.469394	MDBLsor1_04310	0.395426	0.0161834
MDBLsor1_09233	0.601733	0.262794	MDBLsor1_03722	0.850448	0.766993	MDBLsor1_04263	0.394639	0.0387125
MDBLsor1_03836	0.600464	0.023846	MDBLsor1_00698	0.849553	0.704985	MDBLsor1_09950	0.39433	0.00456309
MDBLsor1_00468	0.600461	0.199448	MDBLsor1_06121	0.849157	0.773098	MDBLsor1_12103	0.393837	0.0896523
MDBLsor1_03980	0.599911	0.37274	MDBLsor1_09403	0.848552	0.564075	MDBLsor1_10959	0.393406	0.278566
MDBLsor1_01506	0.598102	0.393833	MDBLsor1_08622	0.848459	0.367827	MDBLsor1_10744	0.393178	0.00358017
MDBLsor1_10942	0.598082	0.466792	MDBLsor1_08553	0.848051	0.754072	MDBLsor1_10758	0.393178	0.00358017
MDBLsor1_03384	0.595892	0.0623508	MDBLsor1_07636	0.846567	0.38946	MDBLsor1_11243	0.393178	0.00358017
MDBLsor1_00114	0.595459	0.550488	MDBLsor1_02226	0.845496	0.123667	MDBLsor1_04257	0.392959	0.0632941
MDBLsor1_02939	0.594888	0.157175	MDBLsor1_06377	0.845069	0.156738	MDBLsor1_10010	0.392865	0.0337894
MDBLsor1_04233	0.593985	0.148462	MDBLsor1_06136	0.844723	0.437844	MDBLsor1_06943	0.389877	0.0614378
MDBLsor1_08690	0.592589	0.12971	MDBLsor1_03720	0.844026	0.734924	MDBLsor1_05568	0.387793	0.11422
MDBLsor1_00428	0.591875	0.0796501	MDBLsor1_03445	0.843951	0.524351	MDBLsor1_07604	0.38682	0.00585809
MDBLsor1_06996	0.59179	0.433128	MDBLsor1_08779	0.843559	0.736395	MDBLsor1_10211	0.38682	0.00585809
MDBLsor1_00576	0.590434	0.0249984	MDBLsor1_04839	0.842968	0.50876	MDBLsor1_02442	0.386275	0.202121
MDBLsor1_00358	0.589074	0.129332	MDBLsor1_04437	0.842845	0.58819	MDBLsor1_02526	0.386275	0.202121
MDBLsor1_06140	0.587278	0.336056	MDBLsor1_11580	0.842466	0.549139	MDBLsor1_00792	0.386008	0.0448309
MDBLsor1_03299	0.586652	0.177842	MDBLsor1_04384	0.842216	0.590145	MDBLsor1_01164	0.385112	0.0309262
MDBLsor1_07271	0.586287	0.234152	MDBLsor1_04625	0.841877	0.35044	MDBLsor1_01267	0.384673	0.049634
MDBLsor1_02628	0.584999	0.247314	MDBLsor1_04962	0.841311	0.500382	MDBLsor1_03300	0.383948	0.0240775
MDBLsor1_08160	0.584778	0.271672	MDBLsor1_03384	0.839961	0.22881	MDBLsor1_06806	0.383948	0.0240775
MDBLsor1_07833	0.583891	0.284019	MDBLsor1_08521	0.839912	0.391058	MDBLsor1_10933	0.383308	0.107494
MDBLsor1_05390	0.581507	0.552361	MDBLsor1_03404	0.839891	0.76784	MDBLsor1_08057	0.383028	0.0302452
MDBLsor1_05217	0.580803	0.111246	MDBLsor1_01072	0.839687	0.70239	MDBLsor1_02725	0.382935	0.000275698
MDBLsor1_05239	0.580803	0.111246	MDBLsor1_04980	0.839684	0.663643	MDBLsor1_04962	0.382371	0.0284861
MDBLsor1_07306	0.57978	0.205236	MDBLsor1_07693	0.839164	0.309103	MDBLsor1_05511	0.382273	0.0439441
MDBLsor1_03787	0.577876	0.0572335	MDBLsor1_08153	0.838017	0.460447	MDBLsor1_12156	0.381385	0.0023567
MDBLsor1_07613	0.576771	0.0130942	MDBLsor1_05826	0.838016	0.605463	MDBLsor1_00563	0.380664	0.028664
MDBLsor1_00796	0.57351	0.233713	MDBLsor1_05897	0.837898	0.227866	MDBLsor1_08152	0.378358	0.0117739
MDBLsor1_01725	0.572038	0.1369	MDBLsor1_10995	0.83788	0.442202	MDBLsor1_05587	0.378154	0.00922297
MDBLsor1_01723	0.568796	0.342258	MDBLsor1_02959	0.837352	0.809096	MDBLsor1_11421	0.377419	0.0170356
MDBLsor1_09981	0.566008	0.0826571	MDBLsor1_04166	0.836728	0.656106	MDBLsor1_02874	0.376466	0.155444
MDBLsor1_04166	0.561698	0.215047	MDBLsor1_09992	0.835069	0.638908	MDBLsor1_10518	0.374598	0.00390315
MDBLsor1_05739	0.561536	0.0367652	MDBLsor1_06276	0.83452	0.317431	MDBLsor1_11022	0.37389	0.0702131
MDBLsor1_08403	0.561399	0.0261369	MDBLsor1_04997	0.832927	0.561845	MDBLsor1_00845	0.37356	0.038202
MDBLsor1_09165	0.560673	0.0848174	MDBLsor1_11539	0.83292	0.522957	MDBLsor1_06619	0.372965	0.0221222
MDBLsor1_06786	0.560534	0.262418	MDBLsor1_03333	0.831754	0.315181	MDBLsor1_00396	0.372872	0.363816
MDBLsor1_09036	0.55898	0.0355255	MDBLsor1_10161	0.830449	0.725686	MDBLsor1_11792	0.372798	0.00926469
MDBLsor1_02313	0.557456	0.435347	MDBLsor1_06086	0.830112	0.638679	MDBLsor1_05314	0.372622	0.0260265
MDBLsor1_06086	0.555005	0.0796408	MDBLsor1_08021	0.829603	0.530765	MDBLsor1_02879	0.372619	0.236173
MDBLsor1_06031	0.55431	0.118945	MDBLsor1_03888	0.829302	0.617031	MDBLsor1_04920	0.368922	0.00806745
MDBLsor1_01080	0.551566	0.477835	MDBLsor1_02649	0.828947	0.57802	MDBLsor1_04160	0.368355	0.00112644
MDBLsor1_02118	0.55126	0.619941	MDBLsor1_06917	0.827492	0.61114	MDBLsor1_04172	0.368317	0.0243852
MDBLsor1_11521	0.549743	0.231818	MDBLsor1_11726	0.827114	0.252346	MDBLsor1_05757	0.367332	0.0820628
MDBLsor1_01739	0.549304	0.408951	MDBLsor1_00190	0.826344	0.382437	MDBLsor1_00486	0.367244	0.0153755
MDBLsor1_08697	0.548909	0.180629	MDBLsor1_04472	0.82546	0.76741	MDBLsor1_06160	0.366328	0.134767
MDBLsor1_08711	0.548782	0.0396919	MDBLsor1_01076	0.825403	0.58043	MDBLsor1_02171	0.365426	0.00427936
MDBLsor1_10188	0.548726	0.420053	MDBLsor1_05784	0.824412	0.205438	MDBLsor1_08812	0.365051	0.0393474
MDBLsor1_07000	0.548485	0.181134	MDBLsor1_05439	0.82304	0.0238953	MDBLsor1_03664	0.364563	0.0518091
MDBLsor1_08708	0.548462	0.125996	MDBLsor1_07222	0.822009	0.701816	MDBLsor1_08039	0.363651	0.0407155
MDBLsor1_12160	0.547566	0.077165	MDBLsor1_08763	0.821397	0.219436	MDBLsor1_04317	0.362359	0.00644142
[truncated: 448 more rows]

## Sheet: Supplementary Table 4
Supplementary Table S4 Differentially expressed proteins (DEPs) in HS-up DEPs and HS-down DEPs
[truncated: 849 more rows]
